# Supplementary material for: Dissection of Anti-tumor Activity of Histone Deacetylase Inhibitor SAHA in Nasopharyngeal Carcinoma Cells via Quantitative Phosphoproteomics
Source: Front Cell Dev Biol. 2020 Nov 26;8:577784. doi: 10.3389/fcell.2020.577784 (PMC7726116; doi:10.3389/fcell.2020.577784)
Supplement: Supplementary file 1 [file Data_Sheet_1.XLSX]

## Sheet: Sheet1
Accession	Sequence	pSite	phosphoRS.Binomial.Peptide.Score	average	t.test.p.value
A0A140VJQ2	dSkPSstPR	S(6)	260.078	0.25	0.0317829
A0A140VJQ2	dSkPSstPR	T(7)	260.078	0.25	0.0317829
Q9ULW0	sLRLsAQk	S(1)	111.249	0.25	0.0325331
Q9ULW0	sLRLsAQk	S(5)	111.249	0.25	0.0325331
Q96AF9	fsPVtPk	S(2)	197.262	0.28	0.0191524
Q96AF9	fsPVtPk	T(5)	197.262	0.28	0.0191524
A8K5D9	stPHRtPIItPNTk	T(10)	141.772	0.3	0.0034405
A8KA27	kVEVIkPLVAETDtPNR	T(14)	261.717	0.31	0.015397
O76021	aLPASEtPkAAESEtPGksPEk	T(7)	217.807	0.32	0.0441078
O76021	aLPASEtPkAAESEtPGksPEk	T(15)	217.807	0.32	0.0441078
O76021	aLPASEtPkAAESEtPGksPEk	S(19)	217.807	0.32	0.0441078
P35251	nkPLsPIkLtPTSVLDYFGTGsVQR	S(5)	212.516	0.32	0.0100617
P35251	nkPLsPIkLtPTSVLDYFGTGsVQR	T(10)	212.516	0.32	0.0100617
P35251	nkPLsPIkLtPTSVLDYFGTGsVQR	S(22)	212.516	0.32	0.0100617
P78559	gLDsGAEtEEEkDTWEEk	S(4)	149.086	0.33	0.00686689
P78559	gLDsGAEtEEEkDTWEEk	T(8)	149.086	0.33	0.00686689
A0A024QZW7	eGSVLDILksPGFAsPk	S(10)	326.695	0.34	0.0133793
A0A024QZW7	eGSVLDILksPGFAsPk	S(15)	326.695	0.34	0.0133793
I3L1L3	lSLVIRsPSLLQsGAk	S(7)	232.118	0.34	0.0449941
I3L1L3	lSLVIRsPSLLQsGAk	S(13)	232.118	0.34	0.0449941
O76021	ksPAkSPNPstPR	S(2)	133.844	0.34	0.00929639
O76021	ksPAkSPNPstPR	S(6)	133.844	0.34	0.00929639
O76021	ksPAkSPNPstPR	T(11)	133.844	0.34	0.00929639
B4DSL6	aAsPPkPLLSNASAtPVGR	S(3)	310.183	0.34	0.010859
B4DSL6	aAsPPkPLLSNASAtPVGR	T(15)	310.183	0.34	0.010859
A8K5D9	gNIWsAEk	S(5)	201.541	0.34	0.00429956
Q96KB5	sVLcStPTINIPAsPFMQk	S(14)	338.684	0.36	0.0252364
B2RAU8	aksSDSDSDSSsEDEPPk	S(3)	333.86	0.38	0.0116368
B2RAU8	aksSDSDSDSSsEDEPPk	S(12)	333.86	0.38	0.0116368
Q9NW35	tLDFDPLLsPAsPkR	S(9)	383.374	0.39	0.0167874
Q9NW35	tLDFDPLLsPAsPkR	S(12)	383.374	0.39	0.0167874
Q68E05	nSATFksFEDR	S(7)	123.549	0.39	0.00452096
E7EVX2	vPsVESLFRsPIk	S(3)	232.293	0.39	0.0120051
E7EVX2	vPsVESLFRsPIk	S(10)	232.293	0.39	0.0120051
H0YE40	kPsGLNGEASksQEMVHLVNk	S(3)	129.336	0.39	0.013804
O76021	aAESEtPGksPEk	T(6)	356.925	0.39	0.0084185
O76021	aAESEtPGksPEk	S(10)	356.925	0.39	0.0084185
O60271	sAsQSsLDkLDQELk	S(3)	427.586	0.39	0.0133295
O60271	sAsQSsLDkLDQELk	S(6)	427.586	0.39	0.0133295
B2RAU8	sSDSDSDsssEDEPPk	S(8)	370.168	0.4	0.0193916
B2RAU8	sSDSDSDsssEDEPPk	S(9)	370.168	0.4	0.0193916
B2RAU8	sSDSDSDsssEDEPPk	S(10)	370.168	0.4	0.0193916
P06400	iSEGLPtPTkMtPR	T(7)	271.346	0.41	0.0253562
P06400	iSEGLPtPTkMtPR	T(12)	271.346	0.41	0.0253562
B4DGX3	eVYELLDsPGk	S(8)	298.592	0.41	0.0239067
Q7Z4V5	mESDsDSDksSDNSGLk	S(10)	171.36	0.41	0.00764256
Q7Z4V5	mESDsDSDksSDNSGLk	S(11)	171.36	0.41	0.00764256
B2RAU8	aksSDSDSDsssEDEPPk	S(3)	357.501	0.41	0.0216196
B2RAU8	aksSDSDSDsssEDEPPk	S(10)	357.501	0.41	0.0216196
B2RAU8	aksSDSDSDsssEDEPPk	S(11)	357.501	0.41	0.0216196
B2RAU8	aksSDSDSDsssEDEPPk	S(12)	357.501	0.41	0.0216196
A0A024R637	nELLPLsPLsPTMEEEPLVIFLSGEDDPEkIEER	S(7)	533.858	0.41	0.0129531
A0A024R637	nELLPLsPLsPTMEEEPLVIFLSGEDDPEkIEER	S(10)	533.858	0.41	0.0129531
E5RJY1	sHtSEGTRsR	T(3)	274.153	0.42	0.013557
E5RJY1	sHtSEGTRsR	S(9)	274.153	0.42	0.013557
A0JLU2	dGkFsPIQEksPk	S(5)	171.624	0.42	0.0236521
A0JLU2	dGkFsPIQEksPk	S(11)	171.624	0.42	0.0236521
B2RAU8	aksSDSDSDSssEDEPPk	S(3)	269.684	0.42	0.00252211
B2RAU8	aksSDSDSDSssEDEPPk	S(10)	269.684	0.42	0.00252211
B2RAU8	aksSDSDSDSssEDEPPk	S(11)	269.684	0.42	0.00252211
B2RAU8	sSDSDSDSssEDEPPk	S(9)	316.449	0.42	0.00952566
B2RAU8	sSDSDSDSssEDEPPk	S(10)	316.449	0.42	0.00952566
Q75MF5	sSPsPGkR	S(2)	84.1365	0.42	0.021644
Q75MF5	sSPsPGkR	S(4)	84.1365	0.42	0.021644
Q92890	gVEPsPsPIkPGDIk	S(5)	217.242	0.43	0.000930177
Q92890	gVEPsPsPIkPGDIk	S(7)	217.242	0.43	0.000930177
B2RAU8	aAESSSDSSDsDssEDDEAPSkPAGTTk	S(5)	235.734	0.43	0.0034783
B2RAU8	aAESSSDSSDsDssEDDEAPSkPAGTTk	S(13)	235.734	0.43	0.0034783
B2RAU8	aAESSSDSSDsDssEDDEAPSkPAGTTk	S(14)	235.734	0.43	0.0034783
Q5JU47	nELLPLsPLsPTmEEEPLVVFLSGEDDPEkIEER	S(7)	367.394	0.43	0.0059687
Q9Y5K6	dTcYsPkPSVyLSTPSSASk	S(17)	178.23	0.43	0.0107143
P06400	iPGGNIYIsPLksPYk	S(9)	499.678	0.44	0.00266302
P06400	iPGGNIYIsPLksPYk	S(13)	499.678	0.44	0.00266302
E7EVA0	dGVLTLANNVtPAkDVPPLSETEAtPVPIk	T(11)	302.507	0.44	0.0108055
E7EVA0	dGVLTLANNVtPAkDVPPLSETEAtPVPIk	T(25)	302.507	0.44	0.0108055
O95817	sStPLHsPsPIR	T(3)	317.442	0.44	0.0163634
O95817	sStPLHsPsPIR	S(7)	317.442	0.44	0.0163634
O95817	sStPLHsPsPIR	S(9)	317.442	0.44	0.0163634
P11137	vAIIRtPPksPAtPk	T(6)	134.681	0.44	0.00785805
P11137	vAIIRtPPksPAtPk	S(10)	134.681	0.44	0.00785805
P11137	vAIIRtPPksPAtPk	T(13)	134.681	0.44	0.00785805
B7Z5R7	gPPVtPSsEkR	T(5)	270.38	0.44	0.0217001
B7Z5R7	gPPVtPSsEkR	S(8)	270.38	0.44	0.0217001
Q9C0C2	rFsEGVLQsPSQDQEk	S(3)	304.097	0.45	0.0148702
Q9C0C2	rFsEGVLQsPSQDQEk	S(9)	304.097	0.45	0.0148702
O43237	kTGsPGsPGAGGVQSTAk	S(4)	403.846	0.45	0.0137605
O43237	kTGsPGsPGAGGVQSTAk	S(7)	403.846	0.45	0.0137605
A8K5D9	scEGQNPELLPktPIsPLk	T(13)	399.284	0.45	0.0226246
A8K5D9	scEGQNPELLPktPIsPLk	S(16)	399.284	0.45	0.0226246
B2RAU8	aSESSssEESSDDDDEEDQk	S(6)	384.7	0.45	0.00811909
B2RAU8	aSESSssEESSDDDDEEDQk	S(7)	384.7	0.45	0.00811909
M0R1B6	lNQPGtPTR	T(6)	217.86	0.45	0.00646095
Q08AD1	wLksPTtPIDPEk	T(7)	179.847	0.45	0.0177862
M0QXA7	sPSDLHIsPLAk	S(1)	294.264	0.46	0.00287828
M0QXA7	sPSDLHIsPLAk	S(8)	294.264	0.46	0.00287828
A0A024R233	eRPsSREDtPSR	S(4)	299.091	0.46	0.00117374
A0A024R233	eRPsSREDtPSR	T(9)	299.091	0.46	0.00117374
Q9NPX3	fTSQQGPIkPVsPNSsPFGTDYR	S(12)	279.991	0.46	0.00971701
B4DZG6	kLNsPEETAFQtPk	S(4)	331.711	0.46	0.00915062
B4DZG6	kLNsPEETAFQtPk	T(12)	331.711	0.46	0.00915062
A8K559	gtPPPVFtPPLPk	T(2)	397.387	0.46	0.0211389
A8K559	gtPPPVFtPPLPk	T(8)	397.387	0.46	0.0211389
B7Z8H4	gIPHSAsPVsPDGVQIPLk	S(7)	436.96	0.46	0.0201798
B7Z8H4	gIPHSAsPVsPDGVQIPLk	S(10)	436.96	0.46	0.0201798
I3L1L3	gVLGksPLsALAR	S(6)	112.908	0.47	0.0327442
I3L1L3	gVLGksPLsALAR	S(9)	112.908	0.47	0.0327442
Q9NW35	tLDFDPLLsPAsPk	S(9)	423.584	0.47	0.024534
Q9NW35	tLDFDPLLsPAsPk	S(12)	423.584	0.47	0.024534
Q08AD1	dHIEsPktPIk	S(5)	195.978	0.47	0.030259
Q08AD1	dHIEsPktPIk	T(8)	195.978	0.47	0.030259
Q9NQC3	mEDLDQsPLVSSSDsPPRPQPAFk	S(7)	514.817	0.47	0.00150726
Q9NQC3	mEDLDQsPLVSSSDsPPRPQPAFk	S(15)	514.817	0.47	0.00150726
F8WAE5	sDksPDLAPTPAPQStPR	S(4)	293.594	0.48	0.0365812
F8WAE5	sDksPDLAPTPAPQStPR	T(10)	293.594	0.48	0.0365812
B4E322	eRsPsPSFR	S(3)	106.047	0.48	0.0275142
B4E322	eRsPsPSFR	S(5)	106.047	0.48	0.0275142
A8K4B4	lTTEATQtPVsNkkPVFDLk	T(8)	128.494	0.48	0.0256943
A8K4B4	lTTEATQtPVsNkkPVFDLk	S(11)	128.494	0.48	0.0256943
P06400	sPYkFPSsPLR	S(1)	241.038	0.48	0.0120131
P06400	sPYkFPSsPLR	S(8)	241.038	0.48	0.0120131
B2RAU8	aSESSssEESSDDDDEEDQkk	S(6)	247.723	0.48	0.0124622
B2RAU8	aSESSssEESSDDDDEEDQkk	S(7)	247.723	0.48	0.0124622
Q8IVF2	mPsFGMLsPGk	S(3)	208.563	0.48	0.0112174
Q8IVF2	mPsFGMLsPGk	S(8)	208.563	0.48	0.0112174
B4DTZ6	iGsDPLAYEPk	S(3)	352.898	0.48	0.0201059
A0JLU4	aADPPAENssAPEAEQGGAE	S(9)	115.314	0.48	0.0129578
A0JLU4	aADPPAENssAPEAEQGGAE	S(10)	115.314	0.48	0.0129578
B2RAU8	aSESsssEESSDDDDEEDQkk	S(5)	220.263	0.49	0.00815768
B2RAU8	aSESsssEESSDDDDEEDQkk	S(6)	220.263	0.49	0.00815768
B2RAU8	aSESsssEESSDDDDEEDQkk	S(7)	220.263	0.49	0.00815768
Q9BSN3	sFskEELMssDLEETAGSTSIPk	S(1)	353.505	0.49	0.0135491
Q9BSN3	sFskEELMssDLEETAGSTSIPk	S(9)	353.505	0.49	0.0135491
Q9BSN3	sFskEELMssDLEETAGSTSIPk	S(10)	353.505	0.49	0.0135491
A8K940	lsLsPLR	S(2)	174.813	0.49	0.00505504
A8K940	lsLsPLR	S(4)	174.813	0.49	0.00505504
P11137	vAIIRtPPksPATPk	T(6)	142.492	0.49	0.000156264
P11137	vAIIRtPPksPATPk	S(10)	142.492	0.49	0.000156264
Q8IX90	lNDNVFAtPsPIIQQLEk	T(8)	333.841	0.49	0.00552175
Q8IX90	lNDNVFAtPsPIIQQLEk	S(10)	333.841	0.49	0.00552175
B4DRT8	aLSSGGSItSPPLsPALPk	S(10)	321.336	0.49	0.0080861
B4DRT8	aLSSGGSItSPPLsPALPk	S(14)	321.336	0.49	0.0080861
Q7Z4V5	gSGGssGDELREDDEPVk	S(5)	380.852	0.49	0.0109343
Q7Z4V5	gSGGssGDELREDDEPVk	S(6)	380.852	0.49	0.0109343
Q02952	sAEsPtSPVTSETGSTFk	S(4)	279.696	0.49	0.0124009
Q02952	sAEsPtSPVTSETGSTFk	S(7)	279.696	0.49	0.0124009
Q9BY89	sPksPFQPGVLGSR	S(1)	161.717	0.5	0.000153331
Q9BY89	sPksPFQPGVLGSR	S(4)	161.717	0.5	0.000153331
Q13243	sVsRsPVPEk	S(3)	258.365	0.5	0.0226434
Q13243	sVsRsPVPEk	S(5)	258.365	0.5	0.0226434
I3L1L3	sPAPGAPTRsPsTPAksPk	S(1)	187.248	0.5	0.0106524
I3L1L3	sPAPGAPTRsPsTPAksPk	S(10)	187.248	0.5	0.0106524
I3L1L3	sPAPGAPTRsPsTPAksPk	S(17)	187.248	0.5	0.0106524
A0AV47	kPStPLsEVIVk	T(4)	371.707	0.5	0.0140662
A0AV47	kPStPLsEVIVk	S(7)	371.707	0.5	0.0140662
E9PK91	sssPYskSPVSk	S(2)	139.277	0.5	0.0253581
E9PK91	sssPYskSPVSk	S(3)	139.277	0.5	0.0253581
E9PK91	sssPYskSPVSk	S(8)	139.277	0.5	0.0253581
J3KSH8	nsSEASSGDFLDLk	S(2)	197.778	0.5	0.0160114
B2RAU8	sSSSEDSSsDEEEEQk	S(1)	278.337	0.5	0.0151037
B2RAU8	sSSSEDSSsDEEEEQk	S(9)	278.337	0.5	0.0151037
B2RAU8	aESSNSSSSDDssEEEEEkLk	S(12)	323.362	0.5	0.0294595
B2RAU8	aESSNSSSSDDssEEEEEkLk	S(13)	323.362	0.5	0.0294595
Q7Z478	fQsPQIQATIsPPLQPk	S(3)	358.646	0.5	0.000416928
Q7Z478	fQsPQIQATIsPPLQPk	S(11)	358.646	0.5	0.000416928
B2RAU8	lQtPNtFPk	T(3)	255.808	0.51	0.00176526
B2RAU8	lQtPNtFPk	T(6)	255.808	0.51	0.00176526
E9PS34	lDNVPHtPSsYIETLPk	T(7)	254.484	0.51	0.00878156
E5RHT6	yVGFGNtPPPQk	T(7)	224.916	0.51	0.00986014
B2RAU8	sSDSDSDsssEDEPPk	S(1)	276.435	0.51	0.0427071
B2RAU8	sSDSDSDsssEDEPPk	S(8)	276.435	0.51	0.0427071
B2RAU8	sSDSDSDsssEDEPPk	S(9)	276.435	0.51	0.0427071
B2RAU8	sSDSDSDsssEDEPPk	S(10)	276.435	0.51	0.0427071
B2RAU8	sSSSEDSssDEEEEQkkPMk	S(1)	150.921	0.51	0.00125444
Q9H6L6	aAPEASsPPAsPLQHLLPGk	S(11)	304.906	0.51	0.0213949
A0A0X1KG72	lDRsFLEDtTPARDEk	S(4)	228.252	0.51	0.0326969
O95239	ktPPAPsPFDLPELk	T(2)	415.069	0.51	0.00869615
O95239	ktPPAPsPFDLPELk	S(7)	415.069	0.51	0.00869615
P51532	kRDsDAGsSTPTTSTR	S(4)	154.594	0.51	0.00767934
P51532	kRDsDAGsSTPTTSTR	T(10)	154.594	0.51	0.00767934
Q9H1E3	aTVtPsPVk	T(4)	263.863	0.51	0.000712871
Q9H1E3	aTVtPsPVk	S(6)	263.863	0.51	0.000712871
Q9H6L6	gLLAQGLRPEsPPPAGPLLNGAPAGEsPQPk	S(11)	314.172	0.51	0.0310731
Q9H6L6	gLLAQGLRPEsPPPAGPLLNGAPAGEsPQPk	S(27)	314.172	0.51	0.0310731
Q5UIP0	gASsPYGAPGtPR	S(4)	289.658	0.52	0.010849
Q5UIP0	gASsPYGAPGtPR	T(11)	289.658	0.52	0.010849
Q09666	vSMPDVELNLksPk	S(12)	272.397	0.52	0.0347381
G3V1T4	qPDIScILGtGGksPR	T(10)	307.898	0.52	0.0221116
G3V1T4	qPDIScILGtGGksPR	S(14)	307.898	0.52	0.0221116
D3DUZ3	dILNPDssMEtSPDFFF	S(7)	205.115	0.52	0.000189588
D3DUZ3	dILNPDssMEtSPDFFF	S(8)	205.115	0.52	0.000189588
D3DUZ3	dILNPDssMEtSPDFFF	T(11)	205.115	0.52	0.000189588
E9PEI0	ksPLAQDsPSQGsPALYR	S(2)	352.663	0.52	0.032776
E9PEI0	ksPLAQDsPSQGsPALYR	S(8)	352.663	0.52	0.032776
Q14694	ysPPAIsPLVSEk	S(2)	386.756	0.52	0.00273985
Q14694	ysPPAIsPLVSEk	S(7)	386.756	0.52	0.00273985
C9J6P7	dSEGGWFIDktPsVk	T(11)	228.512	0.52	0.00481177
C9J6P7	dSEGGWFIDktPsVk	S(13)	228.512	0.52	0.00481177
A0A0G2JHC2	qsPGEVGDR	S(2)	238.161	0.52	0.00383448
P29966	lsGFSFk	S(2)	109.815	0.52	0.0427249
Q5VY60	sLsPLIkFsPVEQR	S(3)	132.804	0.52	0.00063601
Q5VY60	sLsPLIkFsPVEQR	S(9)	132.804	0.52	0.00063601
Q9NSV4	qsLsPMSQRPVLk	S(2)	210.502	0.52	0.00604868
Q9NSV4	qsLsPMSQRPVLk	S(4)	210.502	0.52	0.00604868
P35579	gAGDGsDEEVDGk	S(6)	399.6	0.53	0.0136449
Q9UBF8	rLsEQLAHtPTAFk	S(3)	232.022	0.53	0.0147761
Q9UBF8	rLsEQLAHtPTAFk	T(9)	232.022	0.53	0.0147761
Q59FH4	lRsPFLQk	S(3)	117.2	0.53	0.0100997
Q9C0C9	nMTVEQLLTGSPtsPTVEPEkPTR	T(13)	345.028	0.53	0.00103451
Q9C0C9	nMTVEQLLTGSPtsPTVEPEkPTR	S(14)	345.028	0.53	0.00103451
A8K3X3	tHDHQLESsLsPVEVFAk	S(8)	196.195	0.53	0.0189015
A0A0G2JQU7	fQDGYYs	S(7)	185.028	0.53	0.0152748
Q96GX5	tPGQVLSLISSLGFNtPIAEk	T(1)	366.94	0.53	0.0320606
Q96GX5	tPGQVLSLISSLGFNtPIAEk	T(16)	366.94	0.53	0.0320606
E9PK91	sSSSSASPSSPssREEk	S(12)	226.31	0.53	0.0102133
E9PK91	sSSSSASPSSPssREEk	S(13)	226.31	0.53	0.0102133
G8JLD5	skPIPIMPAsPQk	S(10)	366.332	0.53	0.0189474
Q13425	kPSLVSDLPWEGAAPQsPsFSGSEDSGSPk	S(17)	307.944	0.54	0.022505
Q13425	kPSLVSDLPWEGAAPQsPsFSGSEDSGSPk	S(28)	307.944	0.54	0.022505
Q96I65	lsWGk	S(2)	108.079	0.54	0.00657049
Q13322	aLLsPFsTPVR	S(4)	257.577	0.54	0.00534846
Q13322	aLLsPFsTPVR	S(7)	257.577	0.54	0.00534846
C9JY26	iNsDDsNLYLTASk	S(3)	474.679	0.54	0.0055784
C9JY26	iNsDDsNLYLTASk	S(6)	474.679	0.54	0.0055784
B2RAU8	aAESssDSSDSDSSEDDEAPSkPAGTTk	S(5)	357.056	0.54	0.0159791
B2RAU8	aAESssDSSDSDSSEDDEAPSkPAGTTk	S(11)	357.056	0.54	0.0159791
Q9P246	kQsPPLSLEIYQtLSPR	S(3)	328.406	0.54	0.00355172
Q9P246	kQsPPLSLEIYQtLSPR	T(13)	328.406	0.54	0.00355172
Q9Y6X9	kTEsPIkLsPATPsR	S(4)	161.318	0.54	0.0143505
Q9Y6X9	kTEsPIkLsPATPsR	S(9)	161.318	0.54	0.0143505
Q9Y6X9	kTEsPIkLsPATPsR	S(14)	161.318	0.54	0.0143505
Q6ZMY0	vLMksPsPALHPPQk	S(5)	152.274	0.54	0.010418
Q6ZMY0	vLMksPsPALHPPQk	S(7)	152.274	0.54	0.010418
Q09666	mPFLSISsPk	S(8)	229.725	0.54	0.0124684
B3KUL5	ssPGSVAAsPSGGGGR	S(2)	349.812	0.54	0.0066312
B3KUL5	ssPGSVAAsPSGGGGR	S(9)	349.812	0.54	0.0066312
X6RM00	vEPSSQsPGRsPR	S(7)	177.402	0.54	0.0305315
X6RM00	vEPSSQsPGRsPR	S(11)	177.402	0.54	0.0305315
A8K3Z5	tLGtPTQPGstPR	T(4)	349.812	0.54	0.0377622
A8K3Z5	tLGtPTQPGstPR	S(10)	349.812	0.54	0.0377622
A8K3Z5	tLGtPTQPGstPR	T(11)	349.812	0.54	0.0377622
B2RAU8	qQPVESSEDSSDESDsssEEEkkPPTk	S(16)	170.419	0.55	0.00268027
B2RAU8	qQPVESSEDSSDESDsssEEEkkPPTk	S(17)	170.419	0.55	0.00268027
B2RAU8	qQPVESSEDSSDESDsssEEEkkPPTk	S(18)	170.419	0.55	0.00268027
A0A087WVF1	rDssESQLASTESDkPTTGR	S(3)	265.889	0.55	0.0267887
Q8N5Q4	tIEGSsPADNR	S(6)	251.319	0.55	0.0157168
B4DSA7	rGSVssVsPkPPSSFk	S(3)	108.976	0.55	0.00966549
B4DSA7	rGSVssVsPkPPSSFk	S(5)	108.976	0.55	0.00966549
P46013	lDLLGNLPGsk	S(10)	275.918	0.55	0.0282053
B2RAU8	kADSSSSEEESsssEEEk	S(12)	198.49	0.55	0.0108159
B2RAU8	kADSSSSEEESsssEEEk	S(13)	198.49	0.55	0.0108159
B2RAU8	kADSSSSEEESsssEEEk	S(14)	198.49	0.55	0.0108159
Q86YP4	gVLHTFsPsPk	S(7)	301.309	0.55	0.0223953
Q86YP4	gVLHTFsPsPk	S(9)	301.309	0.55	0.0223953
B2R7X3	gSsPGPRPVEGtPASR	S(2)	200.963	0.55	0.00553197
B2R7X3	gSsPGPRPVEGtPASR	T(12)	200.963	0.55	0.00553197
Q9NW35	tLDFDPLLSPAsPk	S(12)	380.475	0.55	0.025119
B2RAF3	vDsPLPSDkAPtPPGk	S(3)	195.788	0.55	0.0103196
Q14669	dDsLDLsPQGRLsDVLk	S(3)	256.628	0.55	0.0326339
Q14669	dDsLDLsPQGRLsDVLk	S(7)	256.628	0.55	0.0326339
Q14669	dDsLDLsPQGRLsDVLk	S(13)	256.628	0.55	0.0326339
E9PIQ6	aIStPEtPLTk	T(4)	216.383	0.55	0.0363682
E9PIQ6	aIStPEtPLTk	T(10)	216.383	0.55	0.0363682
D6RC37	eLVsssSSGSDSDsEVDkk	S(4)	240.65	0.55	0.0342326
D6RC37	eLVsssSSGSDSDsEVDkk	S(6)	240.65	0.55	0.0342326
D6RC37	eLVsssSSGSDSDsEVDkk	S(7)	240.65	0.55	0.0342326
D6RC37	eLVsssSSGSDSDsEVDkk	S(14)	240.65	0.55	0.0342326
B4DGX3	tkEVYELLDsPGk	S(10)	438.821	0.55	0.0066572
B4DZJ6	qAFTPSSTMMEVFLQEkSPAVATSTAAPPPPssPLPSk	S(32)	212.388	0.55	0.00695486
B4DZJ6	qAFTPSSTMMEVFLQEkSPAVATSTAAPPPPssPLPSk	S(33)	212.388	0.55	0.00695486
B2RN10	sGsPRPTEPTDFLMLFEGsPSGk	S(3)	502.465	0.55	0.00640703
B2RN10	sGsPRPTEPTDFLMLFEGsPSGk	S(19)	502.465	0.55	0.00640703
P78559	eLVLssPEDLTQDFEEMk	S(5)	286.985	0.55	0.0249731
P78559	eLVLssPEDLTQDFEEMk	S(6)	286.985	0.55	0.0249731
Q5T2Z0	lsLGPLsPEkLEEILDEANR	S(2)	395.169	0.56	0.0313688
Q5T2Z0	lsLGPLsPEkLEEILDEANR	S(7)	395.169	0.56	0.0313688
Q2VPJ6	eSEDkPEIEDVGsDEEEEk	S(13)	556.561	0.56	0.0349397
Q5T0R8	gYADsPSk	S(5)	182.462	0.56	0.023614
F8VY01	iEFADLsPsPSSFEk	S(7)	206.679	0.56	0.0187292
F8VY01	iEFADLsPsPSSFEk	S(9)	206.679	0.56	0.0187292
H0YN99	dPSIkPVtPsPSk	T(8)	123.612	0.56	0.0189983
H0YN99	dPSIkPVtPsPSk	S(10)	123.612	0.56	0.0189983
Q5TBM3	lERtPNGPNIDk	T(4)	120.343	0.56	0.0109467
Q59FH4	aMSTTSIssPQPGk	S(3)	74.9869	0.56	0.0048029
Q59FH4	aMSTTSIssPQPGk	S(6)	74.9869	0.56	0.0048029
Q8NHU6	vPLsPLPGPkQtPPLk	S(4)	136.238	0.56	0.00160256
Q8NHU6	vPLsPLPGPkQtPPLk	T(12)	136.238	0.56	0.00160256
Q03252	aGGPAtPLsPTR	T(6)	325.63	0.56	0.011998
Q03252	aGGPAtPLsPTR	S(9)	325.63	0.56	0.011998
P61006	kLEGNsPQGsNQGVk	S(6)	345.592	0.56	0.00108786
P61006	kLEGNsPQGsNQGVk	S(10)	345.592	0.56	0.00108786
B4DDM0	tPVsPVkFsPGDFWGR	S(4)	201.582	0.56	0.00091955
B4DDM0	tPVsPVkFsPGDFWGR	S(9)	201.582	0.56	0.00091955
Q09666	mYFPDVEFDIksPk	S(12)	202.981	0.56	0.0057642
B4E322	qsPSSsPTR	S(2)	141.193	0.57	0.00296517
O95817	vPPAPVPcPPPSPGPsAVPSsPk	S(16)	277.375	0.57	0.00558218
O95817	vPPAPVPcPPPSPGPsAVPSsPk	S(21)	277.375	0.57	0.00558218
O43237	tGsPGsPGAGGVQSTAk	S(3)	279.045	0.57	0.000675008
O43237	tGsPGsPGAGGVQSTAk	S(6)	279.045	0.57	0.000675008
B4DMA2	iEDVGsDEEDDSGk	S(6)	438.812	0.57	0.0244959
Q09666	iSMPDLDLHLksPk	S(12)	256.556	0.57	0.00634324
A8K5D9	aAsPPRPLLSNAsATPVGR	S(3)	137.122	0.57	0.00595139
Q9C0C9	lIHGEDsDsEGEEEGR	S(7)	500.725	0.57	0.0365239
Q9C0C9	lIHGEDsDsEGEEEGR	S(9)	500.725	0.57	0.0365239
E7EX40	gEIkDsSPSSsPsPk	S(10)	239.159	0.57	0.0135416
E7EX40	gEIkDsSPSSsPsPk	S(11)	239.159	0.57	0.0135416
E7EX40	gEIkDsSPSSsPsPk	S(13)	239.159	0.57	0.0135416
F8W8C2	tEYLcENsLEGk	S(8)	130.889	0.57	0.0438967
E9PGG1	eAEALLQSMGLTPEsPIVPPPMsPSSk	S(15)	408.523	0.57	0.017579
E9PGG1	eAEALLQSMGLTPEsPIVPPPMsPSSk	S(23)	408.523	0.57	0.017579
Q9NPX3	kPGLtPsPSATTPLTk	T(5)	213.939	0.57	0.000390046
Q9NPX3	kPGLtPsPSATTPLTk	S(7)	213.939	0.57	0.000390046
P49454	sVPVNNLPERsPTDsPR	S(11)	231.02	0.58	0.0060761
P49454	sVPVNNLPERsPTDsPR	S(15)	231.02	0.58	0.0060761
C9JRC4	vEsEEsGDEEGkk	S(3)	318.339	0.58	0.0330228
C9JRC4	vEsEEsGDEEGkk	S(6)	318.339	0.58	0.0330228
B4E322	mLQAIsPkQsPSSSPtR	S(6)	147.763	0.58	0.0381687
B4E322	mLQAIsPkQsPSSSPtR	S(10)	147.763	0.58	0.0381687
A0A0C4DGG1	dGTAPPPQSPGsPGTGQDEEWsDEESPR	S(9)	81.2347	0.58	0.0191777
A0A0C4DGG1	dGTAPPPQSPGsPGTGQDEEWsDEESPR	S(12)	81.2347	0.58	0.0191777
A8K1C7	ksSTVsEDVEATVPMLQR	S(2)	325.923	0.58	0.046704
A8K1C7	ksSTVsEDVEATVPMLQR	S(6)	325.923	0.58	0.046704
A0A0S2Z4Z6	lSPsAsPPR	S(4)	190.191	0.58	0.0216903
A0A0S2Z4Z6	lSPsAsPPR	S(6)	190.191	0.58	0.0216903
B3KVL0	qksAEPsPTVMSTSLGSNLSELDR	S(3)	401.703	0.58	0.019701
B3KVL0	qksAEPsPTVMSTSLGSNLSELDR	S(7)	401.703	0.58	0.019701
A8K5D9	sTPHRtPIItPNTk	T(10)	125.458	0.58	0.0271721
E7EX40	nNMTAsMFDLSMk	S(6)	190.246	0.59	0.0116532
H0YGB8	sREsLNVDVVk	S(1)	304.733	0.59	0.0284811
H0YGB8	sREsLNVDVVk	S(4)	304.733	0.59	0.0284811
D3DNQ1	kEEtPGtPk	T(4)	170.713	0.59	0.00337607
D3DNQ1	kEEtPGtPk	T(7)	170.713	0.59	0.00337607
Q92890	kGVEPsPsPIkPGDIk	S(6)	171.935	0.59	0.0025838
Q92890	kGVEPsPsPIkPGDIk	S(8)	171.935	0.59	0.0025838
P78559	eLSsPIsPk	S(4)	113.639	0.59	0.00211578
P06400	tAATAAAAAAEPPAPPPPPPPEEDPEQDsGPEDLPLVR	S(29)	188.687	0.59	0.0229874
Q92625	sPsFAsEWDEIEk	S(3)	377.994	0.59	0.0455458
Q92625	sPsFAsEWDEIEk	S(6)	377.994	0.59	0.0455458
B4DSA7	rGsVSSVsPkPPSSFk	S(3)	225.136	0.59	0.0163489
B4DSA7	rGsVSSVsPkPPSSFk	S(8)	225.136	0.59	0.0163489
B4E322	tsPPcsPANLSR	S(2)	228.405	0.59	0.0175099
B4E322	tsPPcsPANLSR	S(6)	228.405	0.59	0.0175099
B3KNQ9	vEEASPGRPssVDtLLSPTALIDSILR	S(5)	280.817	0.59	0.0343861
B3KNQ9	vEEASPGRPssVDtLLSPTALIDSILR	S(17)	280.817	0.59	0.0343861
O75582	lFQGYsFVAPsILFk	S(6)	271.72	0.59	0.0248069
O75582	lFQGYsFVAPsILFk	S(11)	271.72	0.59	0.0248069
C9JKQ0	iYSYMsPNk	S(6)	201.377	0.59	0.0161811
A0A140VJQ2	mQAsIEk	S(4)	161.713	0.59	0.00951566
B5BUA4	rLsLsPk	S(3)	174.813	0.59	0.0197309
B5BUA4	rLsLsPk	S(5)	174.813	0.59	0.0197309
A8K646	tLsNAEDYLDDEDsD	S(3)	424.459	0.59	0.0418605
A8K646	tLsNAEDYLDDEDsD	S(14)	424.459	0.59	0.0418605
D3DVC4	lGSLLPVLSPTsLPsPLPATLETPVPAFLk	S(9)	158.617	0.59	0.00599919
D3DVC4	lGSLLPVLSPTsLPsPLPATLETPVPAFLk	T(11)	158.617	0.59	0.00599919
B4DKT9	sRtsVQtEDDQLIAGQSAR	T(7)	213.966	0.59	0.0104671
P52948	nLNNsNLFsPVNR	S(5)	356.561	0.59	0.0164455
P52948	nLNNsNLFsPVNR	S(9)	356.561	0.59	0.0164455
Q9C0I1	qLsLPLTQSk	S(3)	150.423	0.59	0.0273757
Q6FI30	tEMDksPFNsPsPQDsPR	S(6)	331.005	0.59	0.0152675
Q6FI30	tEMDksPFNsPsPQDsPR	S(10)	331.005	0.59	0.0152675
Q6FI30	tEMDksPFNsPsPQDsPR	S(12)	331.005	0.59	0.0152675
Q6FI30	tEMDksPFNsPsPQDsPR	S(16)	331.005	0.59	0.0152675
P20700	aGGPTtPLsPTR	T(6)	177.504	0.59	0.00595859
P20700	aGGPTtPLsPTR	S(9)	177.504	0.59	0.00595859
Q14684	vAFDPEQkPLHGVLkTPTSsPAssPLVAk	S(23)	58.2054	0.59	0.0433784
Q14684	vAFDPEQkPLHGVLkTPTSsPAssPLVAk	S(24)	58.2054	0.59	0.0433784
A0A0A0MQR4	fAELPEFRPEEVLPsPTLQSLATsPR	S(15)	211.154	0.6	0.0231231
Q68CZ2	aSEAAsPLPDsPGDk	S(6)	376.606	0.6	0.00851261
Q68CZ2	aSEAAsPLPDsPGDk	S(11)	376.606	0.6	0.00851261
B4DFG0	eSESEDssDDEPLIk	S(7)	410.305	0.6	0.0479707
B4DFG0	eSESEDssDDEPLIk	S(8)	410.305	0.6	0.0479707
B4DI25	vLLsPSIPSVGQDQTLsPGSk	S(4)	195.794	0.6	0.0163232
B4DI25	vLLsPSIPSVGQDQTLsPGSk	S(17)	195.794	0.6	0.0163232
J3KSH8	rNsSEASSGDFLDLk	S(3)	455.154	0.6	0.0220764
Q96ST2	tIASDsEEEAGk	S(6)	257.808	0.6	0.00494894
Q02952	rPsEsDkEDELDk	S(3)	256.984	0.6	0.00843083
Q02952	rPsEsDkEDELDk	S(5)	256.984	0.6	0.00843083
A8K5D9	tPIsPLk	T(1)	193.257	0.6	0.0101715
A8K5D9	tPIsPLk	S(4)	193.257	0.6	0.0101715
K7EMM8	kLsLsEGk	S(3)	145.517	0.6	0.0333188
K7EMM8	kLsLsEGk	S(5)	145.517	0.6	0.0333188
H0YC88	gLMAGGRPEGQYsEDEDtDTDEYk	S(13)	311.924	0.6	0.0244588
H0YC88	gLMAGGRPEGQYsEDEDtDTDEYk	T(18)	311.924	0.6	0.0244588
Q8TEM1	kAsPPSGLWsPAYASH	S(3)	359.257	0.6	0.0138955
Q8TEM1	kAsPPSGLWsPAYASH	S(10)	359.257	0.6	0.0138955
Q09666	hRsNsFSDER	S(3)	134.542	0.6	0.0339821
Q09666	hRsNsFSDER	S(5)	134.542	0.6	0.0339821
K7ESP4	rNsLNR	S(3)	119.461	0.6	0.00226813
P49454	gsPLLGPVVPGPsPIPSVTEk	S(2)	323.782	0.6	0.00305114
P49454	gsPLLGPVVPGPsPIPSVTEk	S(13)	323.782	0.6	0.00305114
P06400	iSEGLPtPTkmtPR	T(7)	148.781	0.6	0.0224379
P06400	iSEGLPtPTkmtPR	T(12)	148.781	0.6	0.0224379
E9PIJ1	qIsQDVk	S(3)	174.814	0.6	0.00240384
F8WE04	qLsSGVSEIR	S(3)	209.452	0.6	0.00666558
Q09666	lksEDGVEGDLGETQSR	S(3)	292.985	0.6	0.0211037
B2RE34	vSLLGPVTtPEHQLLktPsSSSLSQR	T(9)	187.35	0.6	0.0177854
B2RE34	vSLLGPVTtPEHQLLktPsSSSLSQR	T(17)	187.35	0.6	0.0177854
Q16629	yFQSPsRsRsR	S(6)	152.669	0.6	0.0249992
Q16629	yFQSPsRsRsR	S(8)	152.669	0.6	0.0249992
Q16629	yFQSPsRsRsR	S(10)	152.669	0.6	0.0249992
I3L1L3	eIPsATQsPISk	S(4)	325.863	0.6	0.0123021
I3L1L3	eIPsATQsPISk	S(8)	325.863	0.6	0.0123021
A8K5D9	aESGDsLGsEDRDLLYSIDAYR	S(6)	222.544	0.6	0.00616987
A8K5D9	aESGDsLGsEDRDLLYSIDAYR	S(9)	222.544	0.6	0.00616987
B2RMQ4	tkDPTHDVktPNtETR	T(10)	244.557	0.6	0.00797519
B2RMQ4	tkDPTHDVktPNtETR	T(13)	244.557	0.6	0.00797519
A7E2U9	lTsIGsDEDEETETYQEk	S(3)	278.937	0.61	0.0138601
A7E2U9	lTsIGsDEDEETETYQEk	S(6)	278.937	0.61	0.0138601
B2RAU8	kkAsSSDSEDssEEEEEVQGPPAk	S(11)	347.2	0.61	0.0236771
B2RAU8	kkAsSSDSEDssEEEEEVQGPPAk	S(12)	347.2	0.61	0.0236771
Q8WUM0	gLPLGSAVsSPVLFsPVGR	S(9)	459.495	0.61	0.00272431
Q8WUM0	gLPLGSAVsSPVLFsPVGR	S(15)	459.495	0.61	0.00272431
B4DMA2	iEDVGsDEEDDSGkDk	S(6)	532.515	0.61	0.0309979
Q8WUM0	kGLPLGSAVSsPVLFsPVGR	S(11)	468.242	0.61	0.00164116
Q8WUM0	kGLPLGSAVSsPVLFsPVGR	S(16)	468.242	0.61	0.00164116
Q9C0C2	wLDDLLAsPPPsGGGAR	S(8)	395.096	0.61	0.0155953
Q9C0C2	wLDDLLAsPPPsGGGAR	S(12)	395.096	0.61	0.0155953
A0A024RDA1	lTGstSSLNk	S(4)	221.286	0.61	0.018906
A0A024RDA1	lTGstSSLNk	T(5)	221.286	0.61	0.018906
Q59GX5	eGEsLEDLMk	S(4)	354.248	0.61	0.0097743
B4DTZ6	eDLPVItIDPASPQsPESVDLVNEELk	T(7)	306.09	0.61	2.09e-05
B4DTZ6	eDLPVItIDPASPQsPESVDLVNEELk	S(15)	306.09	0.61	2.09e-05
O60271	eRPIsLGIFPLPAGDGLLtPDAQk	S(5)	364.997	0.61	0.0363796
O60271	eRPIsLGIFPLPAGDGLLtPDAQk	T(19)	364.997	0.61	0.0363796
O76021	sPAksPNPStPR	S(1)	153.179	0.61	0.0279418
O76021	sPAksPNPStPR	S(5)	153.179	0.61	0.0279418
O76021	sPAksPNPStPR	T(10)	153.179	0.61	0.0279418
B4DZC9	eEIGSLSktEtILPPEsENPk	T(9)	132.944	0.61	0.00014604
B4DZC9	eEIGSLSktEtILPPEsENPk	T(11)	132.944	0.61	0.00014604
B4DZC9	eEIGSLSktEtILPPEsENPk	S(17)	132.944	0.61	0.00014604
B4DYC0	msPSksPFLPSMk	S(2)	138.553	0.61	0.00497789
B4DYC0	msPSksPFLPSMk	S(6)	138.553	0.61	0.00497789
A0A087WWJ1	sPALSDANk	S(1)	167.401	0.61	0.0203294
A0A024QZW7	vQMTsPSSTGsPMFk	S(5)	253.95	0.61	0.0120572
A0A024QZW7	vQMTsPSSTGsPMFk	S(11)	253.95	0.61	0.0120572
C9J3F6	nISSSPsVEsLPGGR	S(7)	246.295	0.61	0.00541823
C9J3F6	nISSSPsVEsLPGGR	S(10)	246.295	0.61	0.00541823
Q5TBM3	tPNGPNIDk	T(1)	170.134	0.61	0.0123911
E7EN95	lDVTILsPSR	S(7)	225.274	0.61	0.0461254
J3KTJ1	atsNVFAmFDQSQIQEFk	T(2)	323.113	0.61	0.0389032
J3KTJ1	atsNVFAmFDQSQIQEFk	S(3)	323.113	0.61	0.0389032
Q6ZNZ8	sESAPTLHPYsPLsPk	S(11)	310.89	0.61	0.0110031
Q6ZNZ8	sESAPTLHPYsPLsPk	S(14)	310.89	0.61	0.0110031
D3DVC4	lGSLLPVLsPtsLPSPLPATLETPVPAFLk	S(9)	164.263	0.62	0.0134389
D3DVC4	lGSLLPVLsPtsLPSPLPATLETPVPAFLk	S(15)	164.263	0.62	0.0134389
K7EM84	sFVSTLksNPAtPTSk	S(8)	149.097	0.62	0.0474464
K7EM84	sFVSTLksNPAtPTSk	T(12)	149.097	0.62	0.0474464
Q8WYP5	lIsPLAsPADGVk	S(3)	340.581	0.62	0.0258735
Q8WYP5	lIsPLAsPADGVk	S(7)	340.581	0.62	0.0258735
B4DQP0	rPMEFEAALLsPGsPk	S(11)	373.847	0.62	0.0074435
B4DQP0	rPMEFEAALLsPGsPk	S(14)	373.847	0.62	0.0074435
Q4LE74	lGFssPYEGVLNkSPk	S(4)	133.911	0.62	0.00283942
Q4LE74	lGFssPYEGVLNkSPk	S(5)	133.911	0.62	0.00283942
H0YBF7	tLsDPPsPLPHGPPNk	S(3)	362.69	0.62	0.000714743
H0YBF7	tLsDPPsPLPHGPPNk	S(7)	362.69	0.62	0.000714743
Q96F87	dYNPYNYSDSIsPFNksALk	S(12)	341.388	0.62	0.0309547
Q96F87	dYNPYNYSDSIsPFNksALk	S(17)	341.388	0.62	0.0309547
Q5SRE5	gAPSsPATGVLPsPQGk	S(5)	543.09	0.62	0.00274166
Q5SRE5	gAPSsPATGVLPsPQGk	S(13)	543.09	0.62	0.00274166
Q59FP7	sDGEAkPEPsPsPR	S(10)	326.294	0.62	0.0306898
Q59FP7	sDGEAkPEPsPsPR	S(12)	326.294	0.62	0.0306898
Q4LE79	nLTIRssSFSDTLEESSPIAAIFDTENLEk	S(6)	304.114	0.62	0.000957576
Q4LE79	nLTIRssSFSDTLEESSPIAAIFDTENLEk	S(7)	304.114	0.62	0.000957576
A0A024RA66	kDLSLGLDDSRtNtPQGVLPSSQLk	T(12)	198.054	0.62	0.0254584
Q5H9P1	sLMssPEDLTk	S(4)	239.839	0.62	0.00126602
Q5H9P1	sLMssPEDLTk	S(5)	239.839	0.62	0.00126602
E5RJY1	sRtAsGSSVTSLDGTR	T(3)	313.593	0.62	0.000527597
E5RJY1	sRtAsGSSVTSLDGTR	S(5)	313.593	0.62	0.000527597
A0A024R233	gsYGsDAEEEEYR	S(2)	356.925	0.63	0.0376147
A0A024R233	gsYGsDAEEEEYR	S(5)	356.925	0.63	0.0376147
Q13017	hRGsEEDPLLsPVETWk	S(4)	183.552	0.63	0.00466127
Q13017	hRGsEEDPLLsPVETWk	S(11)	183.552	0.63	0.00466127
Q5JPJ4	aFWmAIGGDRDEIEGLssDEEH	S(17)	130.029	0.63	0.0235958
Q5JPJ4	aFWmAIGGDRDEIEGLssDEEH	S(18)	130.029	0.63	0.0235958
K7EIY0	eLSkEDLsPAFDHsPNk	S(8)	204.35	0.63	0.00871394
K7EIY0	eLSkEDLsPAFDHsPNk	S(14)	204.35	0.63	0.00871394
Q09666	iSMQDVDLSLGsPk	S(12)	328.227	0.63	0.000439169
Q5HY93	gNVFsSPTAAGtPNkETAGLk	T(17)	95.0801	0.63	0.0424666
Q9Y4E8	gPsTPksPGASNFSTLPk	S(3)	296.668	0.63	0.0164228
Q9Y4E8	gPsTPksPGASNFSTLPk	S(7)	296.668	0.63	0.0164228
Q9P1Y5	aPsPSGLMsPSR	S(3)	183.98	0.63	0.0124136
Q9P1Y5	aPsPSGLMsPSR	S(9)	183.98	0.63	0.0124136
P52948	nLNNSNLFsPVNR	S(9)	323.776	0.63	0.00241941
A8K8B2	qEEsEsPVERPLk	S(4)	236.621	0.63	0.0454809
A8K8B2	qEEsEsPVERPLk	S(6)	236.621	0.63	0.0454809
Q6UWR4	eSTPGDsPSTVNk	S(7)	123.831	0.63	0.00353268
O95235	tPTcQSSTDcsPYAR	T(1)	166.866	0.63	0.0182461
O95235	tPTcQSSTDcsPYAR	S(11)	166.866	0.63	0.0182461
O94804	aSQsRPNsSALETLGGEk	S(8)	204.456	0.63	0.0205583
H9ZYJ1	sVWGSLAVQNsPk	S(11)	275.614	0.64	0.0400942
Q9BTU6	vAAAAGSGPsPPGsPGHDR	S(10)	503.44	0.64	0.0111335
Q9BTU6	vAAAAGSGPsPPGsPGHDR	S(14)	503.44	0.64	0.0111335
Q8WUM0	gPLAGLGPGstPRtASR	S(10)	194.991	0.64	0.0240348
Q8WUM0	gPLAGLGPGstPRtASR	T(11)	194.991	0.64	0.0240348
Q8WUM0	gPLAGLGPGstPRtASR	T(14)	194.991	0.64	0.0240348
P02545	sGAQASSTPLsPTR	S(1)	332.71	0.64	0.0135006
P02545	sGAQASSTPLsPTR	S(11)	332.71	0.64	0.0135006
A0A087WVA8	tAPSsPLtSPSDTR	S(5)	293.784	0.64	0.00541589
B3KMZ5	aEFsAGAWsEPR	S(4)	247.502	0.64	0.0203596
B3KMZ5	aEFsAGAWsEPR	S(9)	247.502	0.64	0.0203596
B7Z7U0	qDQQSSSDsGsSSSSEDERPk	S(13)	103.684	0.64	0.0455109
B7Z7U0	qDQQSSSDsGsSSSSEDERPk	S(14)	103.684	0.64	0.0455109
B7Z737	eEsLVEELsPASEk	S(3)	336.111	0.64	0.00107744
B7Z737	eEsLVEELsPASEk	S(9)	336.111	0.64	0.00107744
A8K8G0	kGNAEGssDEEGk	S(7)	291.186	0.64	0.00882318
A8K8G0	kGNAEGssDEEGk	S(8)	291.186	0.64	0.00882318
J3QRP6	eALAEAALEsPRPALVR	S(10)	265.392	0.64	0.00810032
Q96FS1	tLDRsGDLGDMEPLkGTtPLMQk	S(5)	169.558	0.64	0.00591385
Q96FS1	tLDRsGDLGDMEPLkGTtPLMQk	T(18)	169.558	0.64	0.00591385
E9PPJ0	gFEEEHkDSDDDssDDEQEk	S(13)	347.753	0.64	0.00878494
E9PPJ0	gFEEEHkDSDDDssDDEQEk	S(14)	347.753	0.64	0.00878494
Q8IWJ2	mEDLVQDGVAsPAtPGTGk	S(11)	161.913	0.64	0.000107106
Q8IWJ2	mEDLVQDGVAsPAtPGTGk	T(14)	161.913	0.64	0.000107106
Q53EZ4	vAAsPksPTAALNEsLVEcPk	S(4)	352.121	0.64	0.00170942
Q53EZ4	vAAsPksPTAALNEsLVEcPk	S(7)	352.121	0.64	0.00170942
Q53EZ4	vAAsPksPTAALNEsLVEcPk	S(15)	352.121	0.64	0.00170942
B3KSP0	qAPFRsPTAPSVFsPTGNR	S(6)	260.285	0.64	0.00383773
B3KSP0	qAPFRsPTAPSVFsPTGNR	S(14)	260.285	0.64	0.00383773
Q92541	vVIDSDTEDSGsDENLDQELLSLAk	S(12)	343.924	0.64	0.0115441
Q2VPJ6	dkEVsDDEAEEk	S(5)	452.354	0.64	0.0452922
A0A0S2Z4Z6	qNQQSSSDSGSSsssEDERPk	S(13)	243.904	0.64	0.0278089
A0A0S2Z4Z6	qNQQSSSDSGSSsssEDERPk	S(14)	243.904	0.64	0.0278089
A0A0S2Z4Z6	qNQQSSSDSGSSsssEDERPk	S(15)	243.904	0.64	0.0278089
B3KV62	fGVsLk	S(4)	84.0501	0.64	0.00505031
Q53GB0	aAAVAAAGAGEPQsPDELLPk	S(14)	315.67	0.64	0.0150449
Q9NQC3	mEDLDQsPLVSSSDsPPRPQPAFk	S(7)	346.82	0.64	0.00183262
Q9NQC3	mEDLDQsPLVSSSDsPPRPQPAFk	S(15)	346.82	0.64	0.00183262
Q7Z4V5	mESDsDsDksSDNSGLk	S(7)	68.9866	0.64	0.0026441
Q7Z4V5	mESDsDsDksSDNSGLk	S(14)	68.9866	0.64	0.0026441
P06400	eGPTDHLESAcPLNLPLQNNHtAADMYLSPVRsPk	S(33)	161.874	0.64	0.0271285
A0A024QZW7	sPGFAsPk	S(1)	236.034	0.64	0.00509179
A0A024QZW7	sPGFAsPk	S(6)	236.034	0.64	0.00509179
Q13595	sDVEENNFEGREsRsQSk	S(1)	213.991	0.65	0.00707184
Q13595	sDVEENNFEGREsRsQSk	S(13)	213.991	0.65	0.00707184
Q13595	sDVEENNFEGREsRsQSk	S(15)	213.991	0.65	0.00707184
J3QLL0	nVSSFPDDATsPLQENR	S(11)	448.574	0.65	0.00267068
P33981	vPVNLLNsPDcDVk	S(8)	348.134	0.65	0.0259118
A0A087WWJ1	qSTLYSFFPksPALSDANk	S(11)	161.967	0.65	0.0488262
Q14669	dDSLDLsPQGRLsDVLk	S(7)	381.275	0.65	0.00366678
Q14669	dDSLDLsPQGRLsDVLk	S(13)	381.275	0.65	0.00366678
Q12802	iPSFFPsPEEPPsPSAPSIAk	S(7)	142.561	0.65	0.00654754
Q12802	iPSFFPsPEEPPsPSAPSIAk	S(13)	142.561	0.65	0.00654754
Q92541	vVIDSDTEDsGsDENLDQELLSLAk	S(10)	430.087	0.65	0.0091445
Q92541	vVIDSDTEDsGsDENLDQELLSLAk	S(12)	430.087	0.65	0.0091445
A1L390	sPLsPTETFSWPDVR	S(1)	354.871	0.65	0.0233
A1L390	sPLsPTETFSWPDVR	S(4)	354.871	0.65	0.0233
B3KNQ9	vEEASPGRPSsVDtLLSPTALIDSILR	S(5)	233.021	0.65	0.00438587
B3KNQ9	vEEASPGRPSsVDtLLSPTALIDSILR	S(17)	233.021	0.65	0.00438587
P11137	tPHtPGtPk	T(4)	151.276	0.65	0.0221351
P11137	tPHtPGtPk	T(7)	151.276	0.65	0.0221351
Q96KB5	gLSHsPWAVk	S(5)	143.13	0.65	0.00995898
Q86US8	lLFGsGSk	S(5)	125.725	0.65	0.00323297
D6RC37	eLVSSSSsGsDsDSEVDkk	S(6)	245.78	0.65	0.0476935
D6RC37	eLVSSSSsGsDsDSEVDkk	S(7)	245.78	0.65	0.0476935
D6RC37	eLVSSSSsGsDsDSEVDkk	S(12)	245.78	0.65	0.0476935
P35251	nkPLsPIkLtPTSVLDYFGTGSVQR	S(5)	98.3119	0.65	0.0386909
A0A1S5UZ07	gAGVRsPPDsPTDALMQLAk	S(6)	345.379	0.65	0.00389569
A0A1S5UZ07	gAGVRsPPDsPTDALMQLAk	S(10)	345.379	0.65	0.00389569
A0A0S2Z4Z6	sPtPsPsPPRNsDQEGGGk	S(1)	272.361	0.65	0.044671
A0A0S2Z4Z6	sPtPsPsPPRNsDQEGGGk	S(5)	272.361	0.65	0.044671
A0A0S2Z4Z6	sPtPsPsPPRNsDQEGGGk	S(7)	272.361	0.65	0.044671
A0A0S2Z4Z6	sPtPsPsPPRNsDQEGGGk	S(12)	272.361	0.65	0.044671
M0QXD6	gNsRPGtPSAEGGSTSSTLR	S(3)	267.376	0.65	0.0146376
M0QXD6	gNsRPGtPSAEGGSTSSTLR	T(7)	267.376	0.65	0.0146376
H0YEV2	tQTPPVsPAPQPTEER	S(7)	405.435	0.65	0.00201723
Q2VPJ6	eSEDkPEIEDVGsDEEEEkk	S(13)	665.834	0.65	0.0422092
B4E0B7	yQPLASTAsDNDFVtPEPR	S(9)	375.309	0.65	0.0413054
B4E0B7	yQPLASTAsDNDFVtPEPR	T(15)	375.309	0.65	0.0413054
H0Y9K3	iGsPLsPk	S(3)	232.935	0.65	0.0032769
H0Y9K3	iGsPLsPk	S(6)	232.935	0.65	0.0032769
Q9H4H8	gTQsTEGsPVSk	S(4)	237.273	0.66	0.0268842
Q9H4H8	gTQsTEGsPVSk	S(8)	237.273	0.66	0.0268842
Q96JH7	dGPSsAPAtPTk	S(5)	179.171	0.66	0.0393195
Q96JH7	dGPSsAPAtPTk	T(9)	179.171	0.66	0.0393195
E7EVA0	dVtPPPETEVVLIk	T(3)	172.215	0.66	0.00644337
B2RAU8	kAsSSDSEDssEEEEEVQGPPAk	S(3)	395.652	0.66	0.00773856
B2RAU8	kAsSSDSEDssEEEEEVQGPPAk	S(10)	395.652	0.66	0.00773856
B2RAU8	kAsSSDSEDssEEEEEVQGPPAk	S(11)	395.652	0.66	0.00773856
A0A0G2JL47	lQEDPNYsPQR	S(8)	266.272	0.66	0.021733
H0YEV2	lPSsPVYEDAASFk	S(4)	406.007	0.66	0.0117852
Q9C0C2	dVsLGDWEFGk	S(3)	249.416	0.66	0.023722
Q96SK2	yTVAPTSLVVsPGQQTLLGLk	S(11)	343.697	0.66	0.0224256
H0Y7I9	eVSsRPsTPGLSVVSGISATSEDIPNk	S(3)	417.847	0.66	0.0310436
H0Y7I9	eVSsRPsTPGLSVVSGISATSEDIPNk	T(8)	417.847	0.66	0.0310436
C9J0I9	nWGAVVRsPEGtPQk	S(8)	244.777	0.66	0.00595055
C9J0I9	nWGAVVRsPEGtPQk	T(12)	244.777	0.66	0.00595055
E7EPJ7	aGAAsPLNsPLSSAVPSLGk	S(5)	318.644	0.66	0.000694923
E7EPJ7	aGAAsPLNsPLSSAVPSLGk	S(9)	318.644	0.66	0.000694923
B7Z8C6	ikYsVGsLSPVSASVLk	S(4)	340.992	0.66	0.0116206
B7Z8C6	ikYsVGsLSPVSASVLk	S(9)	340.992	0.66	0.0116206
X5CF57	kADTTTPTPTAILAPGsPAsPPGsLEPk	S(17)	132.466	0.66	0.00632661
X5CF57	kADTTTPTPTAILAPGsPAsPPGsLEPk	S(20)	132.466	0.66	0.00632661
X5CF57	kADTTTPTPTAILAPGsPAsPPGsLEPk	S(24)	132.466	0.66	0.00632661
H0Y7I9	fsLcsDNLEGISEGPSNR	S(2)	267.891	0.66	0.0054088
H0Y7I9	fsLcsDNLEGISEGPSNR	S(5)	267.891	0.66	0.0054088
E7EVA0	sPSTLLPk	S(1)	122.55	0.66	0.00172211
C9J4K0	ksPsGPVkSPPLsPVGTtPVk	S(2)	125.061	0.66	0.0418974
C9J4K0	ksPsGPVkSPPLsPVGTtPVk	S(4)	125.061	0.66	0.0418974
C9J4K0	ksPsGPVkSPPLsPVGTtPVk	T(17)	125.061	0.66	0.0418974
C9J4K0	ksPsGPVkSPPLsPVGTtPVk	T(18)	125.061	0.66	0.0418974
A8E633	lssGEGPTLANVSELELPADPk	S(2)	205.518	0.66	0.0235957
A8E633	lssGEGPTLANVSELELPADPk	S(3)	205.518	0.66	0.0235957
M0QZS0	sLsPILPGR	S(1)	248.227	0.66	0.00648133
M0QZS0	sLsPILPGR	S(3)	248.227	0.66	0.00648133
B2RTX2	iAsDEEIQGTk	S(3)	210.683	0.66	0.0088026
Q12888	eTAVPGPLGIEDIsPNLsPDDksFSR	S(14)	295.813	0.66	0.0144466
Q12888	eTAVPGPLGIEDIsPNLsPDDksFSR	S(18)	295.813	0.66	0.0144466
Q12888	eTAVPGPLGIEDIsPNLsPDDksFSR	S(23)	295.813	0.66	0.0144466
Q53HE2	qsLGELIGTLNAAk	S(2)	268.561	0.66	0.0154376
A0A140VJQ2	mQAsIEk	S(4)	140.367	0.66	0.00881802
O00418	ySssGSPANSFHFk	S(3)	278.321	0.66	0.011316
Q4LE79	sssFSDTLEESSPIAAIFDTENLEk	S(1)	219.524	0.66	0.0185455
Q4LE79	sssFSDTLEESSPIAAIFDTENLEk	S(3)	219.524	0.66	0.0185455
Q9C0C2	vNLFPGLsPSALk	S(8)	317.769	0.66	0.0263009
A0A024QZW7	qTGIEtPNk	T(6)	231.76	0.66	0.0289359
B4DNS4	tVQSNsPISALAPTGk	S(6)	122.626	0.67	0.0264967
Q9Y5W3	gLLtPPAsPLELLEAkPk	T(4)	235.544	0.67	0.0213936
Q9Y5W3	gLLtPPAsPLELLEAkPk	S(8)	235.544	0.67	0.0213936
A8K6X9	aIISSSDDssDEDkLk	S(9)	405.322	0.67	0.0410481
A8K6X9	aIISSSDDssDEDkLk	S(10)	405.322	0.67	0.0410481
E9PMS6	lPSPtsPFSSLSQDQAATSk	T(5)	353.417	0.67	0.00433425
E9PMS6	lPSPtsPFSSLSQDQAATSk	S(6)	353.417	0.67	0.00433425
A0A075B797	vLPSFWIPSLtPEAk	T(11)	263.577	0.67	0.0328406
B4DDM0	fIGsPRtPVsPVkFsPGDFWGR	S(4)	181.69	0.67	0.00016577
B4DDM0	fIGsPRtPVsPVkFsPGDFWGR	T(7)	181.69	0.67	0.00016577
B4DDM0	fIGsPRtPVsPVkFsPGDFWGR	S(10)	181.69	0.67	0.00016577
B4DDM0	fIGsPRtPVsPVkFsPGDFWGR	S(15)	181.69	0.67	0.00016577
A8K5M4	yLsFtPPEk	S(3)	163.423	0.67	0.0123725
A8K5M4	yLsFtPPEk	T(5)	163.423	0.67	0.0123725
P11137	rLsNVsssGSINLLESPQLATLAEDVTAALAk	S(3)	128.728	0.67	0.0362132
P11137	rLsNVsssGSINLLESPQLATLAEDVTAALAk	S(10)	128.728	0.67	0.0362132
O60271	gGEtPGsEQWk	T(4)	244.844	0.67	0.0119329
O60271	gGEtPGsEQWk	S(7)	244.844	0.67	0.0119329
A8K3Z5	tLGtPTQPGsTPR	T(4)	261.976	0.67	0.0143398
A8K3Z5	tLGtPTQPGsTPR	S(10)	261.976	0.67	0.0143398
Q96JH7	sREssPSHGLLk	S(4)	220.65	0.67	0.0257148
Q96JH7	sREssPSHGLLk	S(5)	220.65	0.67	0.0257148
B7Z6Y2	gNksPSPPDGsPAATPEIR	S(4)	275.788	0.67	0.00363376
B7Z6Y2	gNksPSPPDGsPAATPEIR	S(11)	275.788	0.67	0.00363376
A8K2W3	ssPFkVsPLTFGR	S(2)	165.734	0.67	0.0112809
A8K2W3	ssPFkVsPLTFGR	S(7)	165.734	0.67	0.0112809
B4DEP6	rGDDsFGDk	S(5)	163.947	0.67	0.0203667
E7EMN6	iQEQEssGEEDSDLSPEER	S(6)	421.052	0.67	0.0461816
E7EMN6	iQEQEssGEEDSDLSPEER	S(7)	421.052	0.67	0.0461816
Q9UBF8	eLPsLSPAPDTGLsPSkR	S(14)	312.827	0.67	0.0035914
Q8WUM0	gLPLGsAVSsPVLFsPVGR	S(6)	415.287	0.67	0.0365149
Q8WUM0	gLPLGsAVSsPVLFsPVGR	S(10)	415.287	0.67	0.0365149
Q8WUM0	gLPLGsAVSsPVLFsPVGR	S(15)	415.287	0.67	0.0365149
Q9UPJ7	aNsFVGTAQYVSPELLTEk	S(3)	313.777	0.67	0.00181021
B3KW85	aQQGLYQVPGPsPQFQsPPAk	S(12)	263.962	0.67	0.0246673
B3KW85	aQQGLYQVPGPsPQFQsPPAk	S(17)	263.962	0.67	0.0246673
B4DSA7	kAENPsPRsPsSQTPNSR	S(6)	131.875	0.67	0.0322909
B4DSA7	kAENPsPRsPsSQTPNSR	S(9)	131.875	0.67	0.0322909
B4DSA7	kAENPsPRsPsSQTPNSR	T(14)	131.875	0.67	0.0322909
B8ZZJ0	sDQEAkPSTEDLGDk	S(1)	369.173	0.67	0.00650434
C9JZR2	sLDNNYStPNER	T(8)	235.32	0.67	0.00992908
A2A2D0	rAsGQAFELILsPR	S(3)	492.945	0.67	0.0153865
A2A2D0	rAsGQAFELILsPR	S(12)	492.945	0.67	0.0153865
P11388	mEVsPLQPVNENMQVNk	S(4)	279.467	0.67	0.0163068
H3BTK3	eRsPsPLR	S(3)	113.244	0.67	0.0149781
H3BTK3	eRsPsPLR	S(5)	113.244	0.67	0.0149781
A8K5D9	aESGDsLGSEDR	S(6)	275.871	0.67	0.0176639
Q5H9P1	vLsPLRsPPLIGSESAYESFLSADDk	S(3)	463.097	0.67	0.00896154
Q5H9P1	vLsPLRsPPLIGSESAYESFLSADDk	S(7)	463.097	0.67	0.00896154
P22059	mLAEsDEsGDEESVSQTDk	S(5)	505.8	0.68	0.029703
P22059	mLAEsDEsGDEESVSQTDk	S(8)	505.8	0.68	0.029703
A0A087WY61	sQAPLEsSLDSLGDVFLDsGRk	S(7)	323.747	0.68	0.0215232
A0A087WY61	sQAPLEsSLDSLGDVFLDsGRk	S(19)	323.747	0.68	0.0215232
Q9BTM2	lDSPsRsPSkVEVTEk	S(7)	93.5796	0.68	0.0191285
Q59H22	aSsLDLNk	S(3)	183.948	0.68	0.0214325
Q9BXB4	lEGQATAVtPNk	T(9)	251.638	0.68	0.00610249
P98172	aAALSLSTLAsPk	S(11)	164.431	0.68	0.0291268
Q59FH4	yQEQGGEAsPQR	S(9)	202.697	0.68	0.00280081
P46013	iAcksPPPESVDtPTSTk	S(5)	258.334	0.68	0.0417665
P46013	iAcksPPPESVDtPTSTk	T(13)	258.334	0.68	0.0417665
P98172	aAALsLSTLAsPk	S(5)	222.885	0.68	0.0281883
P98172	aAALsLSTLAsPk	S(11)	222.885	0.68	0.0281883
Q92974	lsPPHsPR	S(2)	243.322	0.68	0.0465161
Q92974	lsPPHsPR	S(6)	243.322	0.68	0.0465161
P49756	lGASNsPGQPNsVkR	S(12)	170.014	0.68	0.0262915
Q86YS7	tGMGsGsAGk	S(5)	164.51	0.68	0.0225739
Q86YS7	tGMGsGsAGk	S(7)	164.51	0.68	0.0225739
P49756	lGASNsPGQPNsVk	S(6)	272.282	0.68	0.0124627
P49756	lGASNsPGQPNsVk	S(12)	272.282	0.68	0.0124627
A0A075B730	qVsASELHTSGILGPETLR	S(3)	301.694	0.68	0.0077639
P61006	lEGNsPQGsNQGVk	S(5)	339.668	0.68	0.00218844
P61006	lEGNsPQGsNQGVk	S(9)	339.668	0.68	0.00218844
Q09666	aEAPLPsPk	S(7)	236.679	0.68	0.00596365
Q9Y2W1	eSVDsRDssHSR	S(5)	314.385	0.68	0.00934602
Q9Y2W1	eSVDsRDssHSR	S(8)	314.385	0.68	0.00934602
Q9Y2W1	eSVDsRDssHSR	S(9)	314.385	0.68	0.00934602
Q9UQ35	sNssPEMk	S(3)	218.407	0.68	0.0188383
Q9UQ35	sNssPEMk	S(4)	218.407	0.68	0.0188383
A8K8G0	aGDLLEDsPk	S(8)	338.454	0.68	0.0380901
B4DHN0	vADPDHDHTGFLtEyVATR	T(13)	358.916	0.68	0.0177642
O60271	nVSTGsAENEEk	S(6)	266.189	0.68	0.033312
E9PS34	aDHsFSDGVPSDSVEAAk	S(4)	423.917	0.68	0.0253633
Q08945	qLSEsFk	S(5)	143.797	0.68	0.0492212
H0Y398	scGTDsQsENEAsPVk	S(6)	281.091	0.68	0.0332726
H0Y398	scGTDsQsENEAsPVk	S(8)	281.091	0.68	0.0332726
H0Y398	scGTDsQsENEAsPVk	S(13)	281.091	0.68	0.0332726
F6VUX8	sRsPPTSELMMk	S(1)	231.793	0.68	0.00462278
F6VUX8	sRsPPTSELMMk	S(3)	231.793	0.68	0.00462278
P53396	tAsFSESR	S(3)	175.323	0.68	0.0205019
Q9H1E3	ekTPsPkEEDEEPEsPPEk	T(3)	127.33	0.68	0.00990798
Q9H1E3	ekTPsPkEEDEEPEsPPEk	S(15)	127.33	0.68	0.00990798
Q32MZ4	eIDcLsPEAQk	S(6)	326.411	0.68	0.0262504
B4DTD3	ktPSkPPAQLsPSVPk	T(2)	108.992	0.68	0.0371173
O95239	tPPAPsPFDLPELk	T(1)	179.85	0.68	0.00677984
O95239	tPPAPsPFDLPELk	S(6)	179.85	0.68	0.00677984
P49792	fEsPATGILsPR	S(3)	276.827	0.68	0.0032756
P49792	fEsPATGILsPR	S(10)	276.827	0.68	0.0032756
Q9BSN3	kFskEEPVssGPEEAVGk	S(3)	273.649	0.68	0.00450823
Q9BSN3	kFskEEPVssGPEEAVGk	S(9)	273.649	0.68	0.00450823
Q9BSN3	kFskEEPVssGPEEAVGk	S(10)	273.649	0.68	0.00450823
A0A087WUT6	kQsFDDNDsEELEDkDSk	S(3)	351.757	0.69	0.0077248
A0A087WUT6	kQsFDDNDsEELEDkDSk	S(9)	351.757	0.69	0.0077248
Q9NTI5	tTNVLGAVNkPLSsAGk	S(14)	232.293	0.69	0.00161038
A0A0U1RRL5	tkPPRPDsPAtTPNISVk	S(8)	111.832	0.69	0.0242485
A0A0U1RRL5	tkPPRPDsPAtTPNISVk	T(11)	111.832	0.69	0.0242485
Q8WUM0	kGLPLGsAVSsPVLFsPVGR	S(7)	361.727	0.69	0.000830309
Q8WUM0	kGLPLGsAVSsPVLFsPVGR	S(11)	361.727	0.69	0.000830309
Q8WUM0	kGLPLGsAVSsPVLFsPVGR	S(16)	361.727	0.69	0.000830309
Q96I65	ssLsRER	S(2)	88.246	0.69	0.0178607
Q96I65	ssLsRER	S(4)	88.246	0.69	0.0178607
Q86XZ2	sQSssQFR	S(4)	155.598	0.69	0.0465219
Q86XZ2	sQSssQFR	S(5)	155.598	0.69	0.0465219
A0A0A0MRC4	aPssDEEcFFDLLTk	S(3)	383.374	0.69	0.0432244
A0A0A0MRC4	aPssDEEcFFDLLTk	S(4)	383.374	0.69	0.0432244
E9PL71	kPAtPAEDDEDDDIDLFGsDNEEEDkEAAQLR	T(4)	466.308	0.69	0.0166619
E9PL71	kPAtPAEDDEDDDIDLFGsDNEEEDkEAAQLR	S(19)	466.308	0.69	0.0166619
J3KQ96	aGkPEEDSESSSEEssDsEEETPAAk	S(15)	335.625	0.69	0.00107978
J3KQ96	aGkPEEDSESSSEEssDsEEETPAAk	S(16)	335.625	0.69	0.00107978
J3KQ96	aGkPEEDSESSSEEssDsEEETPAAk	S(18)	335.625	0.69	0.00107978
A0A1B0GV57	aIGNNSATsPR	S(6)	134.77	0.69	0.00150828
B2RAU8	kAsSsDSEDssEEEEEVQGPPAk	S(3)	462.583	0.69	0.0301139
B2RAU8	kAsSsDSEDssEEEEEVQGPPAk	S(4)	462.583	0.69	0.0301139
B2RAU8	kAsSsDSEDssEEEEEVQGPPAk	S(10)	462.583	0.69	0.0301139
B2RAU8	kAsSsDSEDssEEEEEVQGPPAk	S(11)	462.583	0.69	0.0301139
B4DFF1	iILDLISEsPIk	S(9)	380.862	0.69	0.00188681
C9JZR2	tLDRsGDLGDMEPLk	T(1)	327.053	0.69	0.0256678
C9JZR2	tLDRsGDLGDMEPLk	S(5)	327.053	0.69	0.0256678
P08670	sLYASsPGGVYATR	S(6)	270.803	0.69	0.0461631
Q9NQS7	hsPIAPsSPsPQVLAQk	S(2)	312.582	0.69	0.0131039
Q9NQS7	hsPIAPsSPsPQVLAQk	S(7)	312.582	0.69	0.0131039
Q9NQS7	hsPIAPsSPsPQVLAQk	S(10)	312.582	0.69	0.0131039
B4DK23	kPSGDsQPSsPR	S(6)	226.844	0.69	0.0244801
B4DK23	kPSGDsQPSsPR	S(10)	226.844	0.69	0.0244801
A2A2D0	aSGQAFELILsPR	S(11)	339.227	0.69	0.02076
F5GXD8	aLsVGNIDDALQcYSEAIk	S(3)	323.799	0.69	0.0328661
B4DFF1	dYDDMsPR	S(6)	145.069	0.69	0.0179151
E5RJY1	tASGssVtSLDGTR	S(5)	233.809	0.69	0.0491112
E5RJY1	tASGssVtSLDGTR	S(6)	233.809	0.69	0.0491112
E5RJY1	tASGssVtSLDGTR	T(8)	233.809	0.69	0.0491112
Q96RD8	iQsTPVk	T(4)	105.943	0.69	0.0222899
Q9UKA4	kPEsPYGNLcDAPDsPRPVk	S(4)	180.574	0.69	0.0434645
Q9UKA4	kPEsPYGNLcDAPDsPRPVk	S(15)	180.574	0.69	0.0434645
Q86TE3	fNItPNk	T(4)	180.712	0.69	0.0254492
E7EX40	dSSPSSsPsPk	S(7)	195.748	0.69	0.0308442
E7EX40	dSSPSSsPsPk	S(9)	195.748	0.69	0.0308442
Q12802	fLSHsTDsLNk	S(5)	353.002	0.69	0.00184901
Q12802	fLSHsTDsLNk	S(8)	353.002	0.69	0.00184901
Q9H3Q1	sLSSsPVk	S(1)	156.021	0.69	0.0287565
Q9H3Q1	sLSSsPVk	S(4)	156.021	0.69	0.0287565
B2RTS4	sIksDVPVYLk	S(1)	285.829	0.69	0.00862156
B2RTS4	sIksDVPVYLk	S(4)	285.829	0.69	0.00862156
P11137	rLsNVssSGSINLLESPQLATLAEDVTAALAk	S(3)	281.955	0.69	0.0364575
P11137	rLsNVssSGSINLLESPQLATLAEDVTAALAk	S(6)	281.955	0.69	0.0364575
P11137	rLsNVssSGSINLLESPQLATLAEDVTAALAk	S(10)	281.955	0.69	0.0364575
Q9C0C2	eAAFsPGQQDWSR	S(5)	209.223	0.69	3.49e-05
B8QGS9	tSsVPEYVYNLHLVENDFVGGRsPVPk	S(2)	260.661	0.69	0.00662366
B8QGS9	tSsVPEYVYNLHLVENDFVGGRsPVPk	S(23)	260.661	0.69	0.00662366
B9EK39	tAANkSPcETIssPSSTLESk	T(10)	173.352	0.69	0.00861229
B9EK39	tAANkSPcETIssPSSTLESk	S(15)	173.352	0.69	0.00861229
M0QXD6	lDTGPQSLsGk	S(9)	208.314	0.69	0.0235473
A0A024RDL6	aPsPSINR	S(3)	181.493	0.69	0.0184607
Q9Y5B2	vIYSQPsARsEGEFk	S(7)	275.518	0.7	0.0273869
Q9Y5B2	vIYSQPsARsEGEFk	S(10)	275.518	0.7	0.0273869
C9J3F6	eFTGsPPsSATk	S(5)	247.482	0.7	0.010975
C9J3F6	eFTGsPPsSATk	S(9)	247.482	0.7	0.010975
Q9NPX3	vSSPLSPLsPGIksPTIPR	S(9)	210.713	0.7	0.0155224
Q9NPX3	vSSPLSPLsPGIksPTIPR	S(14)	210.713	0.7	0.0155224
D3DUZ3	vSEEQTQPPsPAGAGMstAMGRSPSPk	S(10)	235.292	0.7	0.000895421
D3DUZ3	vSEEQTQPPsPAGAGMstAMGRSPSPk	S(23)	235.292	0.7	0.000895421
D3DUZ3	vSEEQTQPPsPAGAGMstAMGRSPSPk	S(25)	235.292	0.7	0.000895421
F8WE04	gPsWDPFR	S(3)	132.714	0.7	0.0136556
Q4LE74	vSPPAPGsAPEtPEDk	S(8)	198.008	0.7	0.000164239
Q4LE74	vSPPAPGsAPEtPEDk	T(12)	198.008	0.7	0.000164239
Q5T4K5	qFsPtMSPTLSSITQGVPLDTSk	S(3)	206.565	0.7	0.028428
Q5T4K5	qFsPtMSPTLSSITQGVPLDTSk	T(5)	206.565	0.7	0.028428
A4FUJ8	fGSTGStPPVsPTPSER	T(7)	267.354	0.7	0.0063469
A4FUJ8	fGSTGStPPVsPTPSER	T(13)	267.354	0.7	0.0063469
E9PEI0	isPDLNIk	S(2)	165.607	0.7	0.0152795
B4DEP6	rEsEksLENETLNk	S(3)	166.667	0.7	0.00302793
B4DEP6	rEsEksLENETLNk	S(6)	166.667	0.7	0.00302793
Q9C0C2	sSGSEGSsPNWLQALk	S(8)	147.381	0.7	0.00573558
A8K588	sNsPLPVPPSk	S(1)	238.26	0.7	0.0238771
A8K588	sNsPLPVPPSk	S(3)	238.26	0.7	0.0238771
Q6MZG3	sEcSGAssPEcEVER	S(7)	260.494	0.7	0.0101074
Q6MZG3	sEcSGAssPEcEVER	S(8)	260.494	0.7	0.0101074
G8JLD5	skPIPImPAsPQk	S(10)	315.861	0.7	0.0215623
B2RAU8	aSSSDSEDssEEEEEVQGPPAk	S(9)	431.424	0.7	0.0059448
B2RAU8	aSSSDSEDssEEEEEVQGPPAk	S(10)	431.424	0.7	0.0059448
B4DTZ6	eDLPVItIDPASPQsPEsVDLVNEELk	S(12)	248.9	0.7	0.032502
B4DTZ6	eDLPVItIDPASPQsPEsVDLVNEELk	S(15)	248.9	0.7	0.032502
B4DTZ6	eDLPVItIDPASPQsPEsVDLVNEELk	S(18)	248.9	0.7	0.032502
F6VUX8	ksLsPSGLk	S(2)	123.96	0.7	0.0216365
F6VUX8	ksLsPSGLk	S(4)	123.96	0.7	0.0216365
E7EVA0	dMsPLsETEMALGk	S(3)	380.719	0.7	0.0219787
E7EVA0	dMsPLsETEMALGk	S(6)	380.719	0.7	0.0219787
A2A2D0	asGQAFELILsPR	S(2)	454.767	0.7	0.0205521
A2A2D0	asGQAFELILsPR	S(11)	454.767	0.7	0.0205521
Q13131	sIDDEITEAksGTAtPQR	S(11)	181.74	0.7	0.0259206
Q13131	sIDDEITEAksGTAtPQR	T(15)	181.74	0.7	0.0259206
Q6P6C2	kYQEDsDPERsDYEEQQLQk	S(6)	280.63	0.7	0.0117015
Q6P6C2	kYQEDsDPERsDYEEQQLQk	S(11)	280.63	0.7	0.0117015
I3L3C6	sSsTGNLLDkDDLAIPPPDYGAASR	S(3)	465.298	0.7	0.0219853
Q53FL4	iEEVLsPEGsPSksPSkk	S(6)	168.583	0.7	0.00991469
Q53FL4	iEEVLsPEGsPSksPSkk	S(10)	168.583	0.7	0.00991469
F8W020	eQsELDQDLDDVEEVEEEETGEETk	S(3)	393.903	0.7	0.0434561
B4DR59	lVVsSPTsPk	T(7)	132.711	0.7	0.00441417
Q9UL54	iLGEESGAPsPsPQk	S(10)	231.831	0.7	0.011498
Q9UL54	iLGEESGAPsPsPQk	S(12)	231.831	0.7	0.011498
Q9ULH0	rVsQNsLGEMTk	S(3)	240.602	0.7	0.00420635
Q9ULH0	rVsQNsLGEMTk	S(6)	240.602	0.7	0.00420635
Q7Z3G2	iAIsPLksPNk	S(4)	186.519	0.7	0.0182134
Q7Z3G2	iAIsPLksPNk	S(8)	186.519	0.7	0.0182134
E9PF10	aAPQsPSVPk	S(5)	256.932	0.7	0.00118041
B4DFG0	kESESEDssDDEPLIk	S(8)	476.193	0.7	0.0311455
B4DFG0	kESESEDssDDEPLIk	S(9)	476.193	0.7	0.0311455
B4DYT5	qEQLsPk	S(5)	168.25	0.7	0.0343469
A0A024R8K7	mDFAFPGsTNsLHR	S(8)	352.184	0.7	0.0125524
A0A024R8K7	mDFAFPGsTNsLHR	S(11)	352.184	0.7	0.0125524
Q5HY54	aFGPGLQGGSAGsPAR	S(13)	374.961	0.7	0.0114977
B4E322	mLQAIsPk	S(6)	264.93	0.7	0.00824006
A0A1S5UZ07	sPPDsPTDALMQLAk	S(1)	244.954	0.7	0.000710492
A0A1S5UZ07	sPPDsPTDALMQLAk	S(5)	244.954	0.7	0.000710492
P29966	aEDGAtPsPSNEtPkk	T(6)	153.595	0.7	0.0244034
P29966	aEDGAtPsPSNEtPkk	S(8)	153.595	0.7	0.0244034
P29966	aEDGAtPsPSNEtPkk	T(13)	153.595	0.7	0.0244034
Q8WVC0	qNSDDEEQPQLsDEEk	S(12)	216.699	0.7	0.0297206
A0A140VJN1	sSGFISELPSEEGk	S(1)	163.128	0.71	0.0104855
Q8IVT2	aVPTWASVQVVDDPGSLASVESPGtPk	T(25)	124.494	0.71	0.00515269
Q3MNE1	gksDsEDGEkENEk	S(3)	264.538	0.71	0.00945901
Q3MNE1	gksDsEDGEkENEk	S(5)	264.538	0.71	0.00945901
A0A0A0MTQ1	sHsLsPsPVNk	S(5)	113.273	0.71	0.0448374
A0A0A0MTQ1	sHsLsPsPVNk	S(7)	113.273	0.71	0.0448374
B2RAU8	dSSSDSDSsssEEEEEk	S(9)	154.096	0.71	0.0224577
B2RAU8	dSSSDSDSsssEEEEEk	S(10)	154.096	0.71	0.0224577
B2RAU8	dSSSDSDSsssEEEEEk	S(11)	154.096	0.71	0.0224577
P11388	sVVsDLEADDVk	S(1)	341.173	0.71	0.0197194
P11388	sVVsDLEADDVk	S(4)	341.173	0.71	0.0197194
L8E952	iGQLkskHtLGtmPk	S(6)	111.185	0.71	0.0172831
L8E952	iGQLkskHtLGtmPk	T(9)	111.185	0.71	0.0172831
L8E952	iGQLkskHtLGtmPk	T(12)	111.185	0.71	0.0172831
Q7Z417	dYEIESQNPLAsPTNTLLGSAk	S(12)	400.665	0.71	0.025378
Q96I65	iTkPGsIDSNNQLFAPGGR	S(6)	195.135	0.71	0.0284406
D3DPT8	mSPNETLFLEsTNk	S(11)	278.518	0.71	0.0109417
Q6P6C2	yQEDsDPERsDYEEQQLQk	S(5)	266.995	0.71	0.00451054
Q6P6C2	yQEDsDPERsDYEEQQLQk	S(10)	266.995	0.71	0.00451054
A8K3Z5	sPLLAGGsPPQPVVPAHk	S(1)	310.498	0.71	0.0134979
A8K3Z5	sPLLAGGsPPQPVVPAHk	S(8)	310.498	0.71	0.0134979
D3DS96	lSLQEsESk	S(6)	217.086	0.71	0.00272272
Q5H9P1	eSsPLYsPTFSDSTSAVk	S(3)	404.404	0.71	0.0374295
Q5H9P1	eSsPLYsPTFSDSTSAVk	S(7)	404.404	0.71	0.0374295
Q96KB5	sVLcStPtINIPASPFmQk	S(14)	128.286	0.71	0.0212358
A0A024R281	sLssPTVTLSAPLEGAk	S(3)	320.799	0.71	0.00139273
A0A024R281	sLssPTVTLSAPLEGAk	S(4)	320.799	0.71	0.00139273
Q9UEL4	dYTGcSTSEsLsPVk	S(10)	300.901	0.71	0.00759676
Q9UEL4	dYTGcSTSEsLsPVk	S(12)	300.901	0.71	0.00759676
B4DZX7	sLGPSLATDks	S(11)	151.772	0.71	0.0150207
B4DM44	rRDssEHGAGGHR	S(4)	173.385	0.71	0.013724
B4DM44	rRDssEHGAGGHR	S(5)	173.385	0.71	0.013724
B3KM42	kPVTVsPtTPTSPTEGEAS	S(6)	159.723	0.71	0.00849952
B3KM42	kPVTVsPtTPTSPTEGEAS	S(12)	159.723	0.71	0.00849952
A2A2Y8	vFTASPASIAATsFsEDTLkk	S(13)	216.672	0.71	0.00842067
A2A2Y8	vFTASPASIAATsFsEDTLkk	S(15)	216.672	0.71	0.00842067
H0YAZ1	aYsPLHGGSGSYSVcSNSDtk	S(3)	196.361	0.71	0.000129129
H0YAZ1	aYsPLHGGSGSYSVcSNSDtk	S(18)	196.361	0.71	0.000129129
B5BU32	kLFAPQQILQcsPAN	S(12)	268.565	0.71	0.0297187
Q8WUM0	rGPLAGLGPGstPRtASR	S(11)	147.446	0.71	0.0205745
Q8WUM0	rGPLAGLGPGstPRtASR	T(12)	147.446	0.71	0.0205745
Q8WUM0	rGPLAGLGPGstPRtASR	T(15)	147.446	0.71	0.0205745
K4DI93	sATDGNTSTtPPtSAk	S(14)	197.924	0.71	0.0478383
B3KWI2	iLsPDsFIk	S(3)	134.333	0.71	0.0082686
B3KWI2	iLsPDsFIk	S(6)	134.333	0.71	0.0082686
Q5H9P1	eLEAERsLMssPEDLTk	S(7)	201.04	0.71	0.0397341
Q5H9P1	eLEAERsLMssPEDLTk	S(10)	201.04	0.71	0.0397341
Q5H9P1	eLEAERsLMssPEDLTk	S(11)	201.04	0.71	0.0397341
Q86TE3	yYsIDDNQNk	S(3)	223.188	0.71	0.00324572
B4DK23	aFsEDEALAQQENR	S(3)	375.782	0.71	0.0490482
Q2VPJ6	eSEDkPEIEDVGsDEEEEkkDGDk	S(13)	447.931	0.71	0.0393914
Q09666	gPAFNMAsPESDFGINLk	S(8)	324.441	0.71	0.0124265
A8K8N3	lGLQEGsNNsSPVDFVNNk	S(7)	214.066	0.71	0.0374358
A8K8N3	lGLQEGsNNsSPVDFVNNk	S(10)	214.066	0.71	0.0374358
Q9NPX3	vSSPLsPLsPGIksPTIPR	S(3)	145.321	0.71	0.0167755
Q9NPX3	vSSPLsPLsPGIksPTIPR	S(9)	145.321	0.71	0.0167755
Q9NPX3	vSSPLsPLsPGIksPTIPR	S(14)	145.321	0.71	0.0167755
O15027	gDsPENR	S(3)	189.775	0.71	2.38e-05
P11388	nPWsDsESDR	S(4)	177.1	0.71	0.000533386
P11388	nPWsDsESDR	S(6)	177.1	0.71	0.000533386
Q9UG54	sIQDLTVTGTEPGQVsSR	S(1)	386.353	0.72	0.0484693
Q7Z313	gDPGssPAGPR	S(5)	228.926	0.72	0.0108131
Q7Z313	gDPGssPAGPR	S(6)	228.926	0.72	0.0108131
B2RTS4	sTGSAtsLAsQGER	S(7)	180.162	0.72	0.00773436
B2RTS4	sTGSAtsLAsQGER	S(10)	180.162	0.72	0.00773436
A8K564	tMFAQVEsDDEEAk	S(8)	305.546	0.72	0.01701
Q9BZQ8	hNLFEDNMALPsEsVSSLTDLkPPTGsNQAsPAR	S(16)	224.835	0.72	0.0124573
Q9BZQ8	hNLFEDNMALPsEsVSSLTDLkPPTGsNQAsPAR	S(31)	224.835	0.72	0.0124573
O75367	lEAIItPPPAk	T(6)	201.126	0.72	0.0471157
H7C2Y0	iYHLPDAEsDEDEDFk	S(9)	475.758	0.72	0.000476102
E5RJY1	tASGssVTSLDGTR	S(3)	298.532	0.72	0.0037844
E5RJY1	tASGssVTSLDGTR	S(6)	298.532	0.72	0.0037844
A0A024RDA1	lTGSTsSLNk	S(7)	122.223	0.72	0.0201262
U3KQ83	aAQQAASSSGQGQQAQtPTGk	T(17)	340.166	0.72	0.00318912
P35658	sPGstPTTPTSSQAPQk	S(1)	201.662	0.72	0.000903895
P35658	sPGstPTTPTSSQAPQk	S(4)	201.662	0.72	0.000903895
P35658	sPGstPTTPTSSQAPQk	T(5)	201.662	0.72	0.000903895
Q8N5I9	iEVLDsPASk	S(6)	205.861	0.72	0.0277137
Q8NCF5	tEFLDLDNsPLsPPsPR	S(9)	313.37	0.72	0.0489024
Q8NCF5	tEFLDLDNsPLsPPsPR	S(12)	313.37	0.72	0.0489024
Q8NCF5	tEFLDLDNsPLsPPsPR	S(15)	313.37	0.72	0.0489024
P06400	tAVIPINGsPRtPR	S(9)	199.731	0.72	0.0178468
P06400	tAVIPINGsPRtPR	T(12)	199.731	0.72	0.0178468
B4DMF7	hGsGADsDYENTQSGDPLLGLEGk	S(3)	472.654	0.72	0.0390966
B4DMF7	hGsGADsDYENTQSGDPLLGLEGk	S(7)	472.654	0.72	0.0390966
Q9NYF3	rFsLsPSLGPQASR	S(3)	252.308	0.72	0.0172359
Q9NYF3	rFsLsPSLGPQASR	S(5)	252.308	0.72	0.0172359
B7Z8F0	kGVEFPMADLDALsPIHtPQR	S(14)	483.144	0.72	0.00365362
B7Z8F0	kGVEFPMADLDALsPIHtPQR	T(18)	483.144	0.72	0.00365362
Q5TH58	kVEGNFNPFAsPQk	S(11)	467.168	0.72	0.0161038
B2RAU8	kAAESSsDsSDSDSSEDDEAPSkPAGTTk	S(7)	127.313	0.72	0.0379081
E5RJU9	wNSVsPAsAGk	S(5)	247.238	0.72	0.00350381
E5RJU9	wNSVsPAsAGk	S(8)	247.238	0.72	0.00350381
P11388	tQMAEVLPsPR	S(9)	358.734	0.72	0.032184
H3BQ41	iAQLSEsPVILtPNAk	S(7)	298.976	0.72	0.0278106
H3BQ41	iAQLSEsPVILtPNAk	T(12)	298.976	0.72	0.0278106
B4DPB3	dVLDIEQFstVk	S(9)	303.258	0.72	0.0327098
B4DPB3	dVLDIEQFstVk	T(10)	303.258	0.72	0.0327098
A0A024R914	sQkTPtsPLsPSSQk	T(4)	124.531	0.72	0.00902534
A0A024R914	sQkTPtsPLsPSSQk	T(6)	124.531	0.72	0.00902534
A0A024R914	sQkTPtsPLsPSSQk	S(10)	124.531	0.72	0.00902534
A0A0C4DGF9	vSNLQVsPk	S(7)	179.522	0.72	0.0337522
Q5VY60	kIPEFEVENsPLsDVAk	S(10)	320.973	0.72	0.016381
Q5VY60	kIPEFEVENsPLsDVAk	S(13)	320.973	0.72	0.016381
A8MQ02	tQVLsPDSLFTAk	S(5)	228.95	0.72	0.0364755
B7Z7F3	sAGGsSPEGGEDsDREDGNYcPPVk	S(5)	288.712	0.72	0.0487089
B7Z7F3	sAGGsSPEGGEDsDREDGNYcPPVk	S(13)	288.712	0.72	0.0487089
Q5H9P1	sVNFsLtPNEIk	T(7)	159.05	0.72	0.0133353
Q68E05	mDSAGQDINLNsPNk	S(12)	298.823	0.72	0.0158394
A8K8X5	tNPEVMVVEsDLsDDGk	S(10)	285.036	0.73	0.0166854
A8K8X5	tNPEVMVVEsDLsDDGk	S(13)	285.036	0.73	0.0166854
Q5UIP0	fDGSENRPFsPsPLNNISSTVTVk	S(10)	164.543	0.73	0.0373557
Q5UIP0	fDGSENRPFsPsPLNNISSTVTVk	S(12)	164.543	0.73	0.0373557
A8K5D9	scsPsPVSPQVQPQAADTISDSVAVPASLLGMR	S(3)	394.8	0.73	0.015735
A8K5D9	scsPsPVSPQVQPQAADTISDSVAVPASLLGMR	S(8)	394.8	0.73	0.015735
B2RE34	vRstLTk	S(3)	130.617	0.73	0.0359393
B2RE34	vRstLTk	T(4)	130.617	0.73	0.0359393
A8K8N5	sESTNHEQQsPQSGk	S(10)	175.214	0.73	0.00667034
J3KSH8	mASNIFGtPEENQASWAk	T(8)	245.39	0.73	0.00247953
J3KQ96	aGkPEEDSESssEEssDSEEETPAAk	S(10)	166.922	0.73	0.0147901
J3KQ96	aGkPEEDSESssEEssDSEEETPAAk	S(15)	166.922	0.73	0.0147901
J3KQ96	aGkPEEDSESssEEssDSEEETPAAk	S(16)	166.922	0.73	0.0147901
J3KQ96	aGkPEEDSESssEEssDSEEETPAAk	S(18)	166.922	0.73	0.0147901
Q9Y2K6	aVPIAVADEGEsEsEDDDLkPR	S(12)	544.871	0.73	0.0036147
Q9Y2K6	aVPIAVADEGEsEsEDDDLkPR	S(14)	544.871	0.73	0.0036147
B2RMQ4	yNVSTtPYLQsVk	T(6)	174.138	0.73	0.0415906
B2RMQ4	yNVSTtPYLQsVk	S(11)	174.138	0.73	0.0415906
Q16514	iPGtPGAGGRLsPENNQVLTk	T(4)	198.619	0.73	0.00937569
Q16514	iPGtPGAGGRLsPENNQVLTk	S(12)	198.619	0.73	0.00937569
F5H478	qSEDDDsETEkPEADDPk	S(7)	223.086	0.73	0.0343516
H7C1F9	rSssPAELDLkDDLQQTQGk	S(3)	196.646	0.73	0.0272611
H7C1F9	rSssPAELDLkDDLQQTQGk	S(4)	196.646	0.73	0.0272611
D3DUZ3	eVDATsPAPSTSSTVk	S(6)	224.937	0.73	0.024744
Q8IVF2	mPSFGMLsPGk	S(8)	212.417	0.73	0.00888114
A8K1F4	lAIQGPEDsPSR	S(11)	304.589	0.73	0.000648766
Q6GYQ0	rGssPGsLEIPk	S(3)	354.818	0.73	0.00505445
Q6GYQ0	rGssPGsLEIPk	S(4)	354.818	0.73	0.00505445
Q6GYQ0	rGssPGsLEIPk	S(7)	354.818	0.73	0.00505445
B5MDQ0	qNFssQSLEHVEk	S(4)	113.843	0.73	0.00128947
B7Z850	nLADEIESYMNLksPLGsk	S(14)	220.269	0.73	0.0192985
B7Z850	nLADEIESYMNLksPLGsk	S(18)	220.269	0.73	0.0192985
Q53FL4	iEEVLsPEGsPSksPSk	S(6)	235.625	0.73	0.00284606
Q53FL4	iEEVLsPEGsPSksPSk	S(10)	235.625	0.73	0.00284606
Q53FL4	iEEVLsPEGsPSksPSk	S(14)	235.625	0.73	0.00284606
A4FUT8	hsGGFLsSPADFSQENk	S(2)	211.413	0.73	0.00453646
A4FUT8	hsGGFLsSPADFSQENk	S(7)	211.413	0.73	0.00453646
B4DWI8	fPQGPPSQMGsPMGSR	S(11)	307.668	0.73	0.0260095
D6RJ87	gAAEELAStPNDk	T(9)	191.133	0.73	6.38e-05
E5RHT6	eWSLESsPAQNWtPPQPR	S(7)	232.163	0.73	0.009021
E5RHT6	eWSLESsPAQNWtPPQPR	T(13)	232.163	0.73	0.009021
Q0JRZ9	lSGINEIPRPFsPPVTSNTsPPPAAPLAR	S(12)	318.427	0.73	0.0102145
Q0JRZ9	lSGINEIPRPFsPPVTSNTsPPPAAPLAR	S(20)	318.427	0.73	0.0102145
B4DN12	iDFTPVsPAPsPTR	S(7)	295.484	0.73	0.0346347
B4DN12	iDFTPVsPAPsPTR	T(13)	295.484	0.73	0.0346347
Q6R327	nDsGEENVPLDLTR	S(3)	321.627	0.73	0.0150703
A8KA27	nPITsPVVTQk	S(5)	192.422	0.73	0.00822407
Q9H3U3	lMsMEMD	S(3)	110.908	0.73	0.00705102
B2RAU8	qQPVESSEDSSDEsDsssEEEkkPPTk	S(6)	117.18	0.73	0.0136199
B2RAU8	qQPVESSEDSSDEsDsssEEEkkPPTk	S(16)	117.18	0.73	0.0136199
B2RAU8	qQPVESSEDSSDEsDsssEEEkkPPTk	S(17)	117.18	0.73	0.0136199
B2RAU8	qQPVESSEDSSDEsDsssEEEkkPPTk	S(18)	117.18	0.73	0.0136199
Q15136	tWTLcGTPEYLAPEIILSk	T(1)	331.956	0.73	0.00914952
A8K559	gtPPLtPSDsPQTR	T(2)	372.3	0.73	0.00526926
A8K559	gtPPLtPSDsPQTR	T(6)	372.3	0.73	0.00526926
A8K559	gtPPLtPSDsPQTR	S(10)	372.3	0.73	0.00526926
Q5T4S7	sNTPmGDkDDDDDDDADEk	T(3)	95.2967	0.73	0.0222839
E9PEI0	aGTDsPVScASVTEER	S(5)	344.26	0.73	0.0166041
A0A075B785	ePsTAsGGGQLNR	S(3)	159.918	0.73	0.0327754
A0A075B785	ePsTAsGGGQLNR	S(6)	159.918	0.73	0.0327754
Q5HYI7	lTPAEEENNSFQRLsP	S(15)	135.275	0.73	0.010082
A0A0X1KG72	nDSDLFGLGLEEAGPkEssEEGk	S(18)	263.391	0.73	0.00867923
A0A0X1KG72	nDSDLFGLGLEEAGPkEssEEGk	S(19)	263.391	0.73	0.00867923
O43765	sPARtPPSEEDSAEAER	S(1)	92.1993	0.73	0.0016831
O43765	sPARtPPSEEDSAEAER	T(5)	92.1993	0.73	0.0016831
Q5HY93	gNVFSsPTAAGtPNk	S(6)	187.025	0.73	0.0446669
Q5HY93	gNVFSsPTAAGtPNk	T(12)	187.025	0.73	0.0446669
H0Y7V8	dFDGEDsDsPR	S(7)	157.399	0.73	0.0289234
H0Y7V8	dFDGEDsDsPR	S(9)	157.399	0.73	0.0289234
Q9P270	fRsPAAPsPLALR	S(3)	237.916	0.73	0.00695833
Q9P270	fRsPAAPsPLALR	S(8)	237.916	0.73	0.00695833
Q8IY81	iLDPEGLALGAVIAsSk	S(15)	393.189	0.73	0.0212934
Q5TH58	vEGNFNPFAsPQk	S(10)	298.324	0.74	0.0139656
A0A087WVZ1	fsGGFGAR	S(2)	142.95	0.74	0.0373468
A0A0G2JMS7	mVEPENAVTItPLRPEDDYsPR	T(11)	357.444	0.74	0.0018697
P11388	tDDEDFVPsDAsPPk	S(9)	363.442	0.74	0.0248006
P11388	tDDEDFVPsDAsPPk	S(12)	363.442	0.74	0.0248006
Q7RTP6	gFSLNWs	S(7)	94.8988	0.74	0.0231577
C9J4C4	aHsPAEGASVEsSSPGPk	S(3)	295.891	0.74	0.0324466
B4DMI9	ssIEDAQcPGLPDLIEENHVVNk	S(2)	205.169	0.74	0.0043734
B4E3T6	qNSSssDSGGSIVR	S(6)	293.784	0.74	0.0240944
F8VNY3	tADSssSEDEEEYVVEk	S(5)	420.269	0.74	0.0204866
P33981	yVLGQLVGLNsPNSILk	S(11)	341.984	0.74	0.0106339
H0Y9P1	rDsQssNEFLTISDSk	S(3)	353.637	0.74	0.00630183
H0Y9P1	rDsQssNEFLTISDSk	S(5)	353.637	0.74	0.00630183
H0Y9P1	rDsQssNEFLTISDSk	S(6)	353.637	0.74	0.00630183
B7ZL14	tVsDNSLSNSR	S(3)	301.855	0.74	0.00842409
Q8IY81	dLIDNsFNR	S(6)	251.421	0.74	0.0439724
O14524	eFcNsPDcSAWk	S(5)	215.451	0.74	0.0137075
Q96Q42	rLsLPGLLSQVsPR	S(3)	362.636	0.74	0.00159166
Q96Q42	rLsLPGLLSQVsPR	S(12)	362.636	0.74	0.00159166
M0R2H7	aPsDSsLGTPSDGRPELR	S(3)	250.98	0.74	0.00485025
Q96DX7	aEGDEEGPsGAsEEEDT	S(9)	229.166	0.74	0.0496993
Q96DX7	aEGDEEGPsGAsEEEDT	S(12)	229.166	0.74	0.0496993
C9J6I8	sQMALTGIsPPLAQsPPEVPk	S(9)	253.48	0.74	0.0118989
C9J6I8	sQMALTGIsPPLAQsPPEVPk	S(15)	253.48	0.74	0.0118989
A4LAA3	nQVNSESDsDsEESkkPR	S(9)	164.289	0.74	0.00667943
A4LAA3	nQVNSESDsDsEESkkPR	S(11)	164.289	0.74	0.00667943
Q96AF9	sPGAPGPLTLk	S(1)	247.31	0.74	0.0115454
A0A0U1RQT1	sSPStGsLDSGNESk	S(4)	226.974	0.74	0.0102842
A0A0U1RQT1	sSPStGsLDSGNESk	S(7)	226.974	0.74	0.0102842
A0A0X1KG72	nDSDLFGLGLEEAGPkEssEEGkEGk	S(18)	343.897	0.74	0.0305654
A0A0X1KG72	nDSDLFGLGLEEAGPkEssEEGkEGk	S(19)	343.897	0.74	0.0305654
Q15717	nVALLSQLYHsPAR	S(11)	391.151	0.74	0.00684712
D6R9P3	eVYQQQQYGsGGR	S(10)	304.367	0.74	0.00342993
Q9NXH8	fFTFDsPAELPSRtPR	S(6)	246.557	0.74	0.0199877
Q9NXH8	fFTFDsPAELPSRtPR	T(14)	246.557	0.74	0.0199877
Q59H55	aIStGsLASSTLNk	S(6)	222.421	0.74	0.00253946
B4DMI9	msLPLLAGGVADDINTNk	S(2)	352.295	0.74	0.0152607
A0A0C4DFP1	gRsVEQsPPR	S(3)	169.859	0.74	0.0163648
A0A0C4DFP1	gRsVEQsPPR	S(7)	169.859	0.74	0.0163648
P05787	sLDMDsIIAEVk	S(1)	278.129	0.74	0.00254137
P05787	sLDMDsIIAEVk	S(6)	278.129	0.74	0.00254137
Q9UQ35	gPSPEGSSSTEssPEHPPk	S(12)	362.713	0.74	0.04058
Q9UQ35	gPSPEGSSSTEssPEHPPk	S(13)	362.713	0.74	0.04058
K7EN91	lASVLLYSDYGIGEVPVEPLDVPLPSTIRPAsPVAGsPk	S(32)	483.92	0.74	0.0184476
K7EN91	lASVLLYSDYGIGEVPVEPLDVPLPSTIRPAsPVAGsPk	S(37)	483.92	0.74	0.0184476
A0A024R0X0	eDsAsVkSLDLPSIGGSSVGk	S(3)	189.313	0.74	0.0149805
A0A024R0X0	eDsAsVkSLDLPSIGGSSVGk	S(5)	189.313	0.74	0.0149805
P33981	fkNEDLtDELSLNk	T(7)	200.115	0.74	0.0187453
Q9NVN3	gDNWYsEDEDtDTEEYk	S(6)	351.896	0.75	0.0383042
Q9NVN3	gDNWYsEDEDtDTEEYk	T(11)	351.896	0.75	0.0383042
E7EVA0	vGsLDNVGHLPAGGAVk	S(3)	227.463	0.75	0.0321949
U3KQ48	sPVFSDEDsDLDFDISk	S(9)	276.395	0.75	0.0350615
M0R2S2	tVFPGAVPVLPAsPPPk	S(13)	271.187	0.75	0.00752876
B2RAU8	kADSSSSEEEssssEEEk	S(11)	178.736	0.75	0.0247124
B2RAU8	kADSSSSEEEssssEEEk	S(12)	178.736	0.75	0.0247124
B2RAU8	kADSSSSEEEssssEEEk	S(13)	178.736	0.75	0.0247124
B2RAU8	kADSSSSEEEssssEEEk	S(14)	178.736	0.75	0.0247124
Q59FH4	aMSTTSISsPQPGk	S(9)	109.691	0.75	0.00675331
K7EIY0	eDLsPAFDHsPNk	S(4)	264.529	0.75	0.00584837
K7EIY0	eDLsPAFDHsPNk	S(10)	264.529	0.75	0.00584837
A0A087WUT6	vEMYSGsDDDDDFNk	S(7)	460.37	0.75	0.0354699
E9PJ60	yQEsPGIQMk	S(4)	157.671	0.75	0.00852147
B7Z850	kssTGSISNVLFSTQDPVEDAVFGEATNLk	S(6)	273.97	0.75	0.0188423
H7BZT5	rEscGsSVLTDFEGk	S(3)	322.573	0.75	0.0296089
H7BZT5	rEscGsSVLTDFEGk	S(6)	322.573	0.75	0.0296089
X6RJP6	nFsDNQLQEGk	S(3)	205.189	0.75	0.00855839
B3KMF4	eMISLLsPQk	S(7)	188.95	0.75	0.00917509
B4DMV9	dkPTYDEIFYtLSPVNGk	T(11)	105.071	0.75	0.0124428
Q08AD1	eQQSWVIsPPQPsPQk	S(8)	282.325	0.75	0.0160277
Q08AD1	eQQSWVIsPPQPsPQk	S(13)	282.325	0.75	0.0160277
E9PS34	aDHsFsDGVPSDSVEAAk	S(4)	359.397	0.75	0.00618816
E9PS34	aDHsFsDGVPSDSVEAAk	S(6)	359.397	0.75	0.00618816
Q8WUM0	gPLAGLGPGstPR	S(10)	231.483	0.75	0.0177893
Q8WUM0	gPLAGLGPGstPR	T(11)	231.483	0.75	0.0177893
B4DKT9	tsVQtEDDQLIAGQSAR	S(2)	333.99	0.75	0.00201777
B4DKT9	tsVQtEDDQLIAGQSAR	T(5)	333.99	0.75	0.00201777
J3KQ96	kPEEESEssEEGSESEEEAPAGTR	S(8)	421.727	0.75	0.0135458
J3KQ96	kPEEESEssEEGSESEEEAPAGTR	S(9)	421.727	0.75	0.0135458
O95235	lQGQVsAk	S(6)	159.816	0.75	0.0468773
A0A024RCU1	aSsLEDLVLk	S(3)	302.079	0.75	0.0133311
F8W7U3	lTDEDFsPFGsGGGLFSGGk	S(7)	279	0.75	0.0318883
F8W7U3	lTDEDFsPFGsGGGLFSGGk	S(11)	279	0.75	0.0318883
A0A087WV65	sYIVMsPEsPVk	S(6)	163.385	0.75	0.0176451
A0A087WV65	sYIVMsPEsPVk	S(9)	163.385	0.75	0.0176451
B4DFG0	kESESEDsSDDEPLIk	S(8)	321.904	0.75	0.0158343
B4DDJ6	lFLINEQsPR	S(8)	219.575	0.75	0.00294009
A8K8G0	gNAEGsSDEEGk	S(6)	230.737	0.75	0.0296836
A0A0U1RRM1	vSsPLPsPSAMTDAANSQAAAk	S(7)	198.179	0.75	0.0161156
Q5JU47	lGsVDsFER	S(3)	203.414	0.75	0.0105928
Q5JU47	lGsVDsFER	S(6)	203.414	0.75	0.0105928
A8K940	aEskEsVGSR	S(3)	236.948	0.75	0.0251669
A8K940	aEskEsVGSR	S(6)	236.948	0.75	0.0251669
O15085	sLENPtPPFtPk	T(6)	153.163	0.75	0.029757
O15085	sLENPtPPFtPk	T(10)	153.163	0.75	0.029757
B0QY16	vTSFsTPPtPER	T(6)	157.887	0.75	0.00531481
B0QY16	vTSFsTPPtPER	T(9)	157.887	0.75	0.00531481
I3L2R2	gsGsPTHSLSQk	S(2)	159.603	0.75	0.0110502
I3L2R2	gsGsPTHSLSQk	S(4)	159.603	0.75	0.0110502
B4DYT5	gHSSLtNsPLDSSck	T(6)	161.011	0.75	0.00930059
Q12888	aADIsLDNLVEGk	S(5)	373.362	0.75	0.0181347
B7Z8D3	iTsEAEDLVANFFPk	S(3)	432.726	0.75	0.00886939
Q9C0C2	sSGsEGsSPNWLQALk	S(4)	194.858	0.75	0.00212956
Q9C0C2	sSGsEGsSPNWLQALk	S(7)	194.858	0.75	0.00212956
A8K3Z5	sISGPSVGVMEMRsPLLAGGsPPQPVVPAHk	S(14)	240.501	0.75	0.00415212
A8K3Z5	sISGPSVGVMEMRsPLLAGGsPPQPVVPAHk	S(21)	240.501	0.75	0.00415212
B2RAG9	sQtPPGVAtPPIPk	T(3)	437.379	0.75	0.0143965
B2RAG9	sQtPPGVAtPPIPk	T(9)	437.379	0.75	0.0143965
Q9UIG0	tDNSSLSsPLNPk	S(8)	138.872	0.75	0.0185055
A0A024R914	tPTsPLsPSSQk	S(4)	199.564	0.75	0.0153783
A0A024R914	tPTsPLsPSSQk	S(7)	199.564	0.75	0.0153783
A0A0S2Z5P5	vsPSTSYtPSR	S(2)	267.144	0.75	0.0358015
A0A0S2Z5P5	vsPSTSYtPSR	T(8)	267.144	0.75	0.0358015
E5RIS7	kEPAITSQNsPEAR	S(10)	206.15	0.75	0.000480158
Q4LE79	sMsFQGIR	S(3)	257.156	0.75	0.0263911
E7EVA0	vGsTENIk	S(3)	188.663	0.75	0.0325956
H7BZL0	tVDsQGPtPVctPTFLER	S(4)	349.442	0.75	0.0106722
H7BZL0	tVDsQGPtPVctPTFLER	T(8)	349.442	0.75	0.0106722
A8K564	tMFAQVEsDDEEAkNEPEWk	S(8)	217.987	0.75	0.00996939
J3KQ96	sSssEsEDEDVIPATQcLTPGIR	S(4)	145.889	0.75	0.0360028
J3KQ96	sSssEsEDEDVIPATQcLTPGIR	S(6)	145.889	0.75	0.0360028
B4DMF7	sQsDLDDQHDYDsVAsDEDTDQEPLR	S(3)	468.637	0.75	0.0157766
B4DMF7	sQsDLDDQHDYDsVAsDEDTDQEPLR	S(13)	468.637	0.75	0.0157766
B4DMF7	sQsDLDDQHDYDsVAsDEDTDQEPLR	S(16)	468.637	0.75	0.0157766
B3KNQ9	vkEEPPsPPQsPR	S(7)	293.514	0.76	0.0283278
B3KNQ9	vkEEPPsPPQsPR	S(11)	293.514	0.76	0.0283278
E9PS34	eFITGDVEPTDAESEWHsENEEEEk	S(18)	488.193	0.76	0.0434004
F8W7U3	gLFsDEEDSEDLFSSQSASk	S(4)	256.606	0.76	0.00371985
D9ZGF8	lLDLSDStsVASFPSADETDGNLPESR	T(8)	267.117	0.76	0.0365011
D9ZGF8	lLDLSDStsVASFPSADETDGNLPESR	S(12)	267.117	0.76	0.0365011
V9GYF4	gLEFPMTDLDMLsPIHtPQR	S(13)	377.546	0.76	0.0143447
V9GYF4	gLEFPMTDLDMLsPIHtPQR	T(17)	377.546	0.76	0.0143447
B4DLG2	rLsSAStGkPPLSVEDDFEk	S(3)	337.672	0.76	0.0076015
B4DLG2	rLsSAStGkPPLSVEDDFEk	T(7)	337.672	0.76	0.0076015
Q5T6U8	ePSEVPtPk	T(7)	333.44	0.76	0.0359098
O95714	iGNEESDLEEAcILPHsPINVDk	S(17)	400.439	0.76	0.00608123
Q96C19	aDLNQGIGEPQsPSR	S(14)	307.302	0.76	0.0170588
O60566	lTsPGALLFQ	S(3)	326.088	0.76	0.00279565
Q9H2F0	fLGDSANLSILsGGtPk	S(12)	143.73	0.76	0.038845
Q9H2F0	fLGDSANLSILsGGtPk	T(15)	143.73	0.76	0.038845
E9PGG1	eAEALLQSmGLTPEsPIVPPPMsPSSk	S(15)	277.656	0.76	0.00154722
E9PGG1	eAEALLQSmGLTPEsPIVPPPMsPSSk	S(23)	277.656	0.76	0.00154722
Q9UNY4	qIQELEEVLSGLTLsPEQGTNEk	S(15)	324.466	0.76	0.0117525
Q59FC8	asPSTAGEtPSGVk	S(2)	195.154	0.76	0.026737
Q59FC8	asPSTAGEtPSGVk	T(9)	195.154	0.76	0.026737
Q6P6C2	kSYEsSEDcSEAAGsPAR	S(5)	197.881	0.76	0.0336124
Q6P6C2	kSYEsSEDcSEAAGsPAR	S(15)	197.881	0.76	0.0336124
Q6WCQ1	mEVDRsPGLPMSDLk	S(6)	139.64	0.76	0.0064442
Q6I9T1	vLTQMGSPLNPISSVs	S(16)	159.739	0.76	0.0344459
Q7Z4V5	gPPSssDsEPEAELER	S(5)	329.041	0.76	0.00988161
Q7Z4V5	gPPSssDsEPEAELER	S(6)	329.041	0.76	0.00988161
Q7Z4V5	gPPSssDsEPEAELER	S(8)	329.041	0.76	0.00988161
E9PEI0	gENLENIEPLQVSFAVLSsPNk	S(19)	309.118	0.76	0.0425994
C9J9W2	gFSVVADtPELQR	T(8)	304.71	0.76	0.00952667
Q9H3Q1	aGPDLPSLPSHALEDEGWAAAAPsPGsAR	S(24)	417.104	0.76	0.0413439
Q9H3Q1	aGPDLPSLPSHALEDEGWAAAAPsPGsAR	S(27)	417.104	0.76	0.0413439
B3KMG2	lLPPAsP	S(6)	168.289	0.76	0.025802
B4E2E7	tINNQHSVESQDNDQPDYDsVAsDEDTDLETTASk	S(20)	225.088	0.76	0.0150325
B4E2E7	tINNQHSVESQDNDQPDYDsVAsDEDTDLETTASk	T(27)	225.088	0.76	0.0150325
J3QRP6	sAsSDTSEELNSQDSPPk	S(3)	468.822	0.76	0.0211557
B2R984	sETAPAAPAAPAPAEktPVk	T(17)	367.341	0.76	0.000365046
Q86YA6	sAsSEEASEsPTAR	S(3)	283.807	0.76	0.0169015
Q86YA6	sAsSEEASEsPTAR	S(10)	283.807	0.76	0.0169015
Q06210	vDsTTcLFPVEEk	S(3)	343.554	0.76	0.0395342
A0A087X0P0	qVTcENsPksPk	S(7)	108.493	0.76	0.00345519
A0A087X0P0	qVTcENsPksPk	S(10)	108.493	0.76	0.00345519
P35658	sPGSTPTtPtSSQAPQk	S(4)	249.507	0.76	0.00300197
H3BUF6	eVDGLLTSEPmGsPVSSk	S(13)	136.114	0.76	0.0081827
Q02952	rPsEsDkEDELDkVk	S(3)	256.936	0.76	0.0163952
Q02952	rPsEsDkEDELDkVk	S(5)	256.936	0.76	0.0163952
P11388	ikNENtEGsPQEDGVELEGLk	T(6)	277.901	0.77	0.0266085
P11388	ikNENtEGsPQEDGVELEGLk	S(9)	277.901	0.77	0.0266085
P11388	eLkPQksVVsDLEADDVk	S(7)	126.741	0.77	0.0168249
P11388	eLkPQksVVsDLEADDVk	S(10)	126.741	0.77	0.0168249
P13051	tLYSFFsPsPAR	S(7)	300.325	0.77	0.00444446
P13051	tLYSFFsPsPAR	S(9)	300.325	0.77	0.00444446
Q92614	aAsDDGsLk	S(3)	223.398	0.77	0.0321804
Q92614	aAsDDGsLk	S(7)	223.398	0.77	0.0321804
P29966	gEAAAERPGEAAVASsPSk	S(16)	256.617	0.77	0.0294728
B3KM42	kPVTVSPttPtSPTEGEAS	S(6)	93.6978	0.77	0.0155569
B3KM42	kPVTVSPttPtSPTEGEAS	T(8)	93.6978	0.77	0.0155569
A4LAA3	eIQSGSSSsDAEEssEDNkk	S(6)	280.883	0.77	0.0456219
A4LAA3	eIQSGSSSsDAEEssEDNkk	S(14)	280.883	0.77	0.0456219
A4LAA3	eIQSGSSSsDAEEssEDNkk	S(15)	280.883	0.77	0.0456219
B4DQG8	dTIIDVVGAPLtPNSR	T(12)	296.509	0.77	0.0147121
Q96C19	aDLNQGIGEPQSPsRR	S(12)	100.618	0.77	0.00668336
I1VE11	eSEPEsPMDVDNSk	S(6)	200.584	0.77	0.0192329
H3BLU1	lAGsPPGSGQWkPk	S(4)	74.7156	0.77	0.01808
Q5SVM6	tPkDsPGIPPsAGAHQLFR	S(5)	308.2	0.77	0.0101553
Q5SVM6	tPkDsPGIPPsAGAHQLFR	S(11)	308.2	0.77	0.0101553
H7C1Q8	rPGTQGHLGPEkEEEEsDGEPEDSSTS	S(17)	127.918	0.77	0.034759
B4DKL7	mENLkEEEDDDsStASDSDVLIR	S(12)	273.576	0.77	0.0368937
B4DKL7	mENLkEEEDDDsStASDSDVLIR	T(14)	273.576	0.77	0.0368937
P53367	eGVIEAGAFQGsPAPPLPSVMsPSR	S(12)	286.268	0.77	0.00146346
P53367	eGVIEAGAFQGsPAPPLPSVMsPSR	S(22)	286.268	0.77	0.00146346
Q5JSH3	eYVSNDAAQsDDEEk	S(10)	261.369	0.77	0.0337481
P46013	rVsRSsFSSDPDEk	S(3)	94.5991	0.77	0.00553897
P46013	rVsRSsFSSDPDEk	S(5)	94.5991	0.77	0.00553897
E9PL71	kPATPAEDDEDDDIDLFGsDNEEEDkEAAQLR	S(19)	702.448	0.77	0.046969
Q8WYP5	tTSFFLNsPEkEHQEMDEGSQsLEk	S(8)	228.877	0.77	0.00407502
Q8WYP5	tTSFFLNsPEkEHQEMDEGSQsLEk	S(22)	228.877	0.77	0.00407502
U3KQP1	dVAAAAADsPNk	S(9)	265.868	0.77	0.00955034
J3KSH8	rNssEASSGDFLDLk	S(3)	297.022	0.77	0.0169963
J3KSH8	rNssEASSGDFLDLk	S(4)	297.022	0.77	0.0169963
O15027	qIDSsPVGGETDETTVSQNYR	S(4)	225.531	0.77	0.0090382
A0JLU2	tLAPsPksPGDFTSAAQLASTPFHk	S(5)	230.865	0.77	0.00541919
A0JLU2	tLAPsPksPGDFTSAAQLASTPFHk	S(8)	230.865	0.77	0.00541919
C9JE98	sPGNTSQPPAFFSk	S(1)	147.32	0.77	0.0125766
O43719	lFDEEEDssEkLFDDSDER	S(8)	243.143	0.77	0.00196354
O43719	lFDEEEDssEkLFDDSDER	S(9)	243.143	0.77	0.00196354
Q684P5	sETSsNPssPEIcPNk	S(4)	109.979	0.77	0.0434245
Q684P5	sETSsNPssPEIcPNk	S(8)	109.979	0.77	0.0434245
E9PIQ6	sPHQLLsPsSFSPSATPSQk	S(1)	329.989	0.77	0.0248991
E9PIQ6	sPHQLLsPsSFSPSATPSQk	S(7)	329.989	0.77	0.0248991
E9PIQ6	sPHQLLsPsSFSPSATPSQk	S(9)	329.989	0.77	0.0248991
A0A087WUT6	iNSSGESGDEsDEFLQSR	S(11)	459.946	0.77	0.0083006
Q9Y3R5	sSESPSSSPssPAR	S(11)	118.898	0.77	0.00765134
Q9BZF1	dLHQPSLsPAsPHSQGFER	S(8)	515.208	0.77	0.0380425
Q9BZF1	dLHQPSLsPAsPHSQGFER	S(11)	515.208	0.77	0.0380425
A8K8G0	kGNAEGssDEEGkLVIDEPAk	S(7)	252.01	0.77	0.0343066
A8K8G0	kGNAEGssDEEGkLVIDEPAk	S(8)	252.01	0.77	0.0343066
B7Z2Y7	sPGLVPPsPEFAPR	S(1)	290.208	0.77	0.0299823
B7Z2Y7	sPGLVPPsPEFAPR	S(8)	290.208	0.77	0.0299823
Q15742	sFsPksPLELGEk	S(3)	165.616	0.77	0.0127178
Q15742	sFsPksPLELGEk	S(6)	165.616	0.77	0.0127178
Q9C0C2	dTQsPSTcSEGLLGWSQk	S(4)	198.453	0.77	0.00658326
B2RAU8	aESSNSSSsDDssEEEEEkLk	S(4)	164.905	0.77	0.0408367
B2RAU8	aESSNSSSsDDssEEEEEkLk	S(12)	164.905	0.77	0.0408367
B2RAU8	aESSNSSSsDDssEEEEEkLk	S(13)	164.905	0.77	0.0408367
A8K930	aTDEDMQsLAsLMsMk	S(8)	316.995	0.77	0.0303786
A8K930	aTDEDMQsLAsLMsMk	S(11)	316.995	0.77	0.0303786
A8K930	aTDEDMQsLAsLMsMk	S(14)	316.995	0.77	0.0303786
Q6ZV51	gTYVPSsPTR	S(7)	141.215	0.77	0.0227325
A0A024R281	dTLSNPQsPQPsPYNsPkPQHk	S(8)	141.153	0.77	0.00482249
A0A024R281	dTLSNPQsPQPsPYNsPkPQHk	S(12)	141.153	0.77	0.00482249
A0A024R281	dTLSNPQsPQPsPYNsPkPQHk	Y(14)	141.153	0.77	0.00482249
Q08AD1	lNQssPDNVTDTk	S(4)	124.786	0.77	0.0011897
Q08AD1	lNQssPDNVTDTk	S(5)	124.786	0.77	0.0011897
H3BS86	lGAGGGsPEksPSAQELk	S(7)	225.668	0.77	0.00249306
H3BS86	lGAGGGsPEksPSAQELk	S(11)	225.668	0.77	0.00249306
P35568	kGsGDYMPMsPk	S(3)	260.67	0.78	0.0033975
P35568	kGsGDYMPMsPk	S(10)	260.67	0.78	0.0033975
Q5T1M5	lSLTsDPEEGDPLALGPEsPGEPQPPQLk	S(5)	269.216	0.78	0.0043784
Q5T1M5	lSLTsDPEEGDPLALGPEsPGEPQPPQLk	S(19)	269.216	0.78	0.0043784
D6W5D1	tGSPGSEVVTLQQFLEESNk	T(1)	405.507	0.78	0.0111256
P49792	yIASVQGStPsPR	T(9)	311.037	0.78	0.0152875
P49792	yIASVQGStPsPR	S(11)	311.037	0.78	0.0152875
Q8IVT2	aVPTWASVQVVDDPGSLASVEsPGtPk	S(22)	442.038	0.78	0.0021244
Q8IVT2	aVPTWASVQVVDDPGSLASVEsPGtPk	T(25)	442.038	0.78	0.0021244
M0QXD6	dSSEESDSSEESDIDSEAssALFMAk	S(20)	140.893	0.78	0.0394892
Q7L4E1	tLMLPLTEGsLR	S(10)	244.62	0.78	0.0109895
G3V3G7	nLEQILNGGEsPk	S(11)	237.74	0.78	0.0262772
Q8NC51	dELTEsPk	S(6)	176.014	0.78	0.0167045
P11137	vDHGAEIItQSPGRssVAsPR	T(9)	306.014	0.78	0.00876682
P11137	vDHGAEIItQSPGRssVAsPR	S(15)	306.014	0.78	0.00876682
P11137	vDHGAEIItQSPGRssVAsPR	S(16)	306.014	0.78	0.00876682
P11137	vDHGAEIItQSPGRssVAsPR	S(19)	306.014	0.78	0.00876682
Q8NCF5	tEFLDLDNSPLsPPsPR	S(12)	384.373	0.78	0.018544
Q8NCF5	tEFLDLDNSPLsPPsPR	S(15)	384.373	0.78	0.018544
H3BQG7	rGPAETAAADsEPDtDPEEER	S(11)	337.261	0.78	0.0164516
H3BQG7	rGPAETAAADsEPDtDPEEER	T(15)	337.261	0.78	0.0164516
Q3MNE1	nFYEsDDDQkEk	S(5)	466.967	0.78	0.0115646
Q9UJK0	lPsDtDDsDASEDPGPGAER	S(3)	486.179	0.78	0.0463489
Q9UJK0	lPsDtDDsDASEDPGPGAER	T(5)	486.179	0.78	0.0463489
Q9UJK0	lPsDtDDsDASEDPGPGAER	S(8)	486.179	0.78	0.0463489
A0A087WWP4	sLsPGGAALGYR	S(1)	142.743	0.78	0.0256151
A0A087WWP4	sLsPGGAALGYR	S(3)	142.743	0.78	0.0256151
B7Z7F5	nLsPTPAsPNQGPPPQVPVsPGPPk	S(3)	377.453	0.78	0.00252042
B7Z7F5	nLsPTPAsPNQGPPPQVPVsPGPPk	S(8)	377.453	0.78	0.00252042
B7Z7F5	nLsPTPAsPNQGPPPQVPVsPGPPk	S(20)	377.453	0.78	0.00252042
E9PGG1	eAEALLQSMGLTPESPIVPPPMsPSSk	S(23)	359.387	0.78	0.000277872
A0JP02	gLNVIGASDQsPLQsPSNLR	S(11)	383.293	0.78	0.0385144
A0JP02	gLNVIGASDQsPLQsPSNLR	S(15)	383.293	0.78	0.0385144
Q12802	vDsLVsLSEEDLESDQR	S(3)	396.57	0.78	0.0216448
Q12802	vDsLVsLSEEDLESDQR	S(6)	396.57	0.78	0.0216448
H0YJ30	eVHDELEDLPsPPPPLSPPPTtsPHk	S(11)	216.232	0.78	0.0145946
H0YJ30	eVHDELEDLPsPPPPLSPPPTtsPHk	S(17)	216.232	0.78	0.0145946
B4DQF1	iSLPGQMAGtPItPLk	T(10)	310.5	0.78	0.00327118
B4DQF1	iSLPGQMAGtPItPLk	T(13)	310.5	0.78	0.00327118
Q8N4M4	ssVSsVGAR	S(2)	139.431	0.78	0.00537344
Q8N4M4	ssVSsVGAR	S(5)	139.431	0.78	0.00537344
B4DN01	sMGSQEDDSGNkPSSYs	S(17)	453.044	0.78	0.0396029
A0A024RAL3	nEIIQsPISQVPSVEk	S(6)	261.533	0.78	0.0477969
B3KM42	sVSSNVAsVsPIPAGSk	S(8)	88.8751	0.78	0.0123972
B3KM42	sVSSNVAsVsPIPAGSk	S(10)	88.8751	0.78	0.0123972
E9PMG1	rQsSSYDDPWk	S(3)	227.075	0.78	0.00432227
F5H7T0	fLNRsPEEsFDIk	S(5)	309.912	0.78	0.00663288
F5H7T0	fLNRsPEEsFDIk	S(9)	309.912	0.78	0.00663288
A0A024QZW7	vQMTsPsSTGSPmFk	S(11)	118.918	0.78	0.00844073
Q9NPX3	vSSPLsPLsPGIk	S(6)	227.935	0.78	0.00266134
Q9NPX3	vSSPLsPLsPGIk	S(9)	227.935	0.78	0.00266134
J3KSZ6	dLVLPTQALPAsPALk	S(12)	281.057	0.78	0.0102122
Q9NV56	vLTANsNPSsPSAAk	S(6)	232.967	0.78	0.0109932
Q9NV56	vLTANsNPSsPSAAk	S(10)	232.967	0.78	0.0109932
O43765	eMPQDLRsPARtPPSEEDSAEAER	S(8)	256.863	0.78	0.0181254
O43765	eMPQDLRsPARtPPSEEDSAEAER	T(12)	256.863	0.78	0.0181254
A0A0A0MRB5	lASDsDAESDSR	S(5)	231.761	0.78	0.0372222
Q53T81	kQsLSDVNR	S(3)	115.153	0.78	0.00908967
A0A024R914	lDsHsDDDTkDNk	S(3)	147.34	0.78	0.0296508
Q9BV84	sNFSSGPGFPEyGyPALGFLEPsGPGLPPGVPPLQERR	Y(12)	84.3857	0.78	0.00939661
Q9BV84	sNFSSGPGFPEyGyPALGFLEPsGPGLPPGVPPLQERR	Y(14)	84.3857	0.78	0.00939661
Q9BV84	sNFSSGPGFPEyGyPALGFLEPsGPGLPPGVPPLQERR	S(23)	84.3857	0.78	0.00939661
J3QLT3	tPsSEEIsPTkFPGLYR	S(3)	227.987	0.78	0.025347
J3QLT3	tPsSEEIsPTkFPGLYR	S(8)	227.987	0.78	0.025347
O60884	eAYNDssDEESSSHHGPGVQcAHQ	S(6)	310.408	0.78	0.0111514
O60884	eAYNDssDEESSSHHGPGVQcAHQ	S(7)	310.408	0.78	0.0111514
B3KW08	hSVTAATPPPSPTSGEsGDLLsNLLQsPSSAk	T(7)	105.112	0.78	0.00231246
B3KW08	hSVTAATPPPSPTSGEsGDLLsNLLQsPSSAk	S(27)	105.112	0.78	0.00231246
Q96F87	vLNTGsDVEEAVADALk	S(6)	444.73	0.78	0.0449547
A0A024R2I7	nDLQDTEIsPR	S(9)	290.792	0.78	0.0240535
Q9Y4B5	eDVtPPLsPDDLk	T(4)	424.622	0.78	0.00987679
Q9Y4B5	eDVtPPLsPDDLk	S(8)	424.622	0.78	0.00987679
Q5T200	tSAVsSPLLDQQR	S(5)	137.381	0.78	0.00810484
Q08945	eFVSSDEssSGENk	S(8)	376.022	0.79	0.0256924
Q08945	eFVSSDEssSGENk	S(9)	376.022	0.79	0.0256924
Q6GYQ0	rGssPGSLEIPk	S(3)	410.423	0.79	0.0117318
Q6GYQ0	rGssPGSLEIPk	S(4)	410.423	0.79	0.0117318
Q4LE74	lPELDPRGsDEENLDsETSASTESLLEER	T(18)	69.9436	0.79	0.0231304
Q4LE74	lPELDPRGsDEENLDsETSASTESLLEER	S(19)	69.9436	0.79	0.0231304
A8K940	lSLsPLR	S(4)	127.036	0.79	0.0285586
B5BU32	lFAPQQILQcsPAN	S(11)	265.961	0.79	0.00409592
Q7Z4V5	gPPSSsDsEPEAELER	S(6)	370.947	0.79	0.0344883
Q7Z4V5	gPPSSsDsEPEAELER	S(8)	370.947	0.79	0.0344883
A1L170	rAssPSLIER	S(3)	157.651	0.79	0.0353332
A1L170	rAssPSLIER	S(4)	157.651	0.79	0.0353332
P28290	iGSMssVTSNk	S(3)	76.2992	0.79	0.000785074
P28290	iGSMssVTSNk	S(5)	76.2992	0.79	0.000785074
Q9NPX3	vSsPLsPLsPGIksPTIPR	S(3)	221.013	0.79	0.0468315
Q9NPX3	vSsPLsPLsPGIksPTIPR	S(6)	221.013	0.79	0.0468315
Q9NPX3	vSsPLsPLsPGIksPTIPR	S(9)	221.013	0.79	0.0468315
Q9NPX3	vSsPLsPLsPGIksPTIPR	S(14)	221.013	0.79	0.0468315
Q5H909	aLLSLRsPk	S(7)	123.195	0.79	0.0363552
Q12792	yLLSQSsPAPLTAAEEELR	S(7)	256.959	0.79	0.01174
B2RD09	aAAGActPPcT	T(7)	149.838	0.79	0.0173204
P02545	sYLLGNsSPR	S(7)	182.136	0.79	0.00656076
Q92785	iLEPDDFLDDLDDEDYEEDtPk	T(20)	408.962	0.79	0.0101176
B3KUY5	eLLVSALQELESSTSNsPSNk	S(17)	306.578	0.79	0.0249451
Q5T0Z8	asPPRsPAEPk	S(2)	94.8281	0.79	0.0252568
Q5T0Z8	asPPRsPAEPk	S(6)	94.8281	0.79	0.0252568
P41227	gNsPPSSGEAcR	S(3)	253	0.79	0.0279296
B9EGR7	aEELsPAALsPSLEPIR	S(5)	367.441	0.79	0.0138187
B9EGR7	aEELsPAALsPSLEPIR	S(10)	367.441	0.79	0.0138187
A0A024R4V8	fSIGDsPDssTPk	S(6)	120.074	0.79	0.0293876
A0A024R4V8	fSIGDsPDssTPk	S(9)	120.074	0.79	0.0293876
B2RAA8	aLGDsSPSQAMQEYIAVVk	S(6)	249.716	0.79	0.0447198
Q9NPU0	fPPEITVtPPtPTLLSPk	T(8)	197.881	0.79	0.029658
Q9NPU0	fPPEITVtPPtPTLLSPk	T(11)	197.881	0.79	0.029658
A8K594	sYsLSELsVLQAk	S(3)	244.595	0.79	0.000734585
A8K594	sYsLSELsVLQAk	S(8)	244.595	0.79	0.000734585
O60293	lDSsPVSsPR	S(4)	216.306	0.79	0.0449578
B2RAU8	qAPQGsRDSSSDSDSSssEEEEEk	S(9)	108.81	0.79	0.042082
B2RAU8	qAPQGsRDSSSDSDSSssEEEEEk	S(13)	108.81	0.79	0.042082
B2RAU8	qAPQGsRDSSSDSDSSssEEEEEk	S(15)	108.81	0.79	0.042082
Q7Z2Z1	sLLFGAMSEMIsPsEkGSAR	S(12)	356.576	0.79	0.00109359
Q7Z2Z1	sLLFGAMSEMIsPsEkGSAR	S(14)	356.576	0.79	0.00109359
Q92625	sEsLsNcSIGk	S(3)	244.841	0.79	0.0252562
Q92625	sEsLsNcSIGk	S(5)	244.841	0.79	0.0252562
Q9H1E3	dSGsDEDFLMEDDDDsDYGSSk	S(4)	572.7	0.79	0.00495593
Q9H1E3	dSGsDEDFLMEDDDDsDYGSSk	S(16)	572.7	0.79	0.00495593
H3BUF6	eIESsPQYR	S(5)	121.53	0.79	0.008617
F5GXF5	vGSPAtVTFQQNk	S(3)	122.964	0.79	0.0444215
A8K5C3	qGDDEQsDWFYEk	S(7)	159.326	0.79	0.0291705
J3QL77	mEsPASSQPASMPQsk	S(3)	279.023	0.79	0.0357489
J3QL77	mEsPASSQPASMPQsk	S(15)	279.023	0.79	0.0357489
P43355	qPsEGsSSREEEGPSTScILESLFR	S(3)	379.407	0.79	0.0224211
P43355	qPsEGsSSREEEGPSTScILESLFR	S(6)	379.407	0.79	0.0224211
B4E326	lDSQEPGRQtPDR	T(10)	147.364	0.79	0.02855
A8K5D9	tPIsPLk	S(4)	165.054	0.79	0.0153256
P05787	sYtsGPGSR	S(1)	82.5857	0.79	0.0444892
F8VVL1	lTVENsPk	S(6)	219.391	0.8	0.0149611
A0MZ66	tLEAEFNsPSPPtPEPGEGPR	S(8)	229.341	0.8	0.00278564
A0MZ66	tLEAEFNsPSPPtPEPGEGPR	T(13)	229.341	0.8	0.00278564
F8WF15	vDDSPSTSGGsSDGDQR	S(11)	264.361	0.8	0.0029145
B3KU03	lSASTASELsPk	S(10)	255.796	0.8	0.0133884
Q53EZ4	vAAsPksPTAALNESLVEcPk	S(4)	379.131	0.8	0.0115463
Q53EZ4	vAAsPksPTAALNESLVEcPk	S(7)	379.131	0.8	0.0115463
Q1RLN5	aTtPPNQGRPDsPVYANLQELk	T(3)	284.464	0.8	0.0113521
Q1RLN5	aTtPPNQGRPDsPVYANLQELk	S(12)	284.464	0.8	0.0113521
B2RAG9	mVRLSssDsIGPDVTDILSDIAEEASk	S(5)	466.292	0.8	0.0113125
B2RAG9	mVRLSssDsIGPDVTDILSDIAEEASk	S(6)	466.292	0.8	0.0113125
B2RAG9	mVRLSssDsIGPDVTDILSDIAEEASk	S(9)	466.292	0.8	0.0113125
O15027	sNFSSGPGFPEYGYPADTVWPAMEQVSSRPtsPEk	S(27)	230.929	0.8	0.0257985
O15027	sNFSSGPGFPEYGYPADTVWPAMEQVSSRPtsPEk	S(32)	230.929	0.8	0.0257985
B4DFV1	astFcGTPDYIAPEILQGLk	S(2)	194.067	0.8	0.0260505
B4DFV1	astFcGTPDYIAPEILQGLk	T(3)	194.067	0.8	0.0260505
H0Y4V9	eQSTPPksPQ	S(8)	189.991	0.8	0.0134936
P47974	rLsDSPVFDAPPsPPDSLSDR	S(3)	137.996	0.8	0.00513222
P47974	rLsDSPVFDAPPsPPDSLSDR	S(13)	137.996	0.8	0.00513222
B4DDR0	eAANEAGDsSQDEAEDDVk	S(9)	299.268	0.8	0.0222706
F8VQZ9	lQINsPPFDQPMSR	S(5)	159.034	0.8	0.0266481
I1VE11	qEscLGNsPPFEk	S(3)	166.376	0.8	0.0308144
I1VE11	qEscLGNsPPFEk	S(8)	166.376	0.8	0.0308144
A0A024R416	sSLALcLDsDsEDELkR	S(9)	364.809	0.8	0.0280527
A0A024R416	sSLALcLDsDsEDELkR	S(11)	364.809	0.8	0.0280527
H3BRG5	kGDDsDEEDLcISNk	S(5)	194.188	0.8	0.0481445
M0R1Z8	rGEAAGsPVPtPPRsPAQEEPTDFLSR	S(7)	244.541	0.8	0.0277679
M0R1Z8	rGEAAGsPVPtPPRsPAQEEPTDFLSR	T(11)	244.541	0.8	0.0277679
M0R1Z8	rGEAAGsPVPtPPRsPAQEEPTDFLSR	S(15)	244.541	0.8	0.0277679
B5MC15	gIVRsPcGsPTGsPk	S(5)	154.936	0.8	0.0298332
B5MC15	gIVRsPcGsPTGsPk	S(9)	154.936	0.8	0.0298332
B5MC15	gIVRsPcGsPTGsPk	S(13)	154.936	0.8	0.0298332
K7EIF1	lsLtRSPVsPLAAQGIPLPAQLTk	S(2)	268.15	0.8	0.0387095
K7EIF1	lsLtRSPVsPLAAQGIPLPAQLTk	T(4)	268.15	0.8	0.0387095
K7EIF1	lsLtRSPVsPLAAQGIPLPAQLTk	S(9)	268.15	0.8	0.0387095
C9JRM9	eATGLsPQAAQEk	S(6)	186.476	0.8	0.0413294
Q14669	dDsLDLsPQGR	S(3)	220.679	0.8	0.0252942
Q14669	dDsLDLsPQGR	S(7)	220.679	0.8	0.0252942
K7EN76	lNLGTDsDSsPQk	S(9)	133.301	0.8	0.0188333
K7EN76	lNLGTDsDSsPQk	S(10)	133.301	0.8	0.0188333
B7ZLC8	kGsDSsIPDEEk	S(5)	138.481	0.8	0.00723917
B7ZLC8	kGsDSsIPDEEk	S(6)	138.481	0.8	0.00723917
Q05DR3	dYNDLFDGDDMsNAGDFLNDNAVEIPSFSk	S(12)	190.592	0.8	0.0299496
B3KU03	rSsQPsPTAVPASDSPPTk	S(2)	373.892	0.8	0.00889401
B3KU03	rSsQPsPTAVPASDSPPTk	S(6)	373.892	0.8	0.00889401
Q5H9P1	lGDVsPTQIDVSQFGSFk	S(5)	327.676	0.8	0.00901809
A0A0A0MS59	dEEQsEADAGsGPPtPGPTTLGPk	S(5)	353.435	0.8	0.000730396
A0A0A0MS59	dEEQsEADAGsGPPtPGPTTLGPk	S(11)	353.435	0.8	0.000730396
A0A0A0MS59	dEEQsEADAGsGPPtPGPTTLGPk	T(15)	353.435	0.8	0.000730396
B7Z830	dLLEsSsDSDEkVPLAk	S(5)	145.764	0.8	0.0256304
B7Z830	dLLEsSsDSDEkVPLAk	S(7)	145.764	0.8	0.0256304
I3L3C6	sLsPPQSQSk	S(1)	217.749	0.8	0.000897353
I3L3C6	sLsPPQSQSk	S(3)	217.749	0.8	0.000897353
B1AKN3	tQEIsRPNsPSEGEGESSDSR	S(5)	249.207	0.8	0.0144244
B1AKN3	tQEIsRPNsPSEGEGESSDSR	S(9)	249.207	0.8	0.0144244
Q5H9P1	sLmssPEDLTk	S(4)	148.281	0.8	0.0126175
Q5H9P1	sLmssPEDLTk	S(5)	148.281	0.8	0.0126175
B5B0A5	nAcILQASGsPPAksPTDPk	S(10)	188.898	0.8	0.0236213
B5B0A5	nAcILQASGsPPAksPTDPk	S(15)	188.898	0.8	0.0236213
E5RJU9	wNSVsPASAGk	S(5)	197.675	0.8	0.0238658
A0A0G2JMZ8	sTPVPEVVQELPLtsPVDDFR	T(14)	321.477	0.81	0.00835711
A0A0G2JMZ8	sTPVPEVVQELPLtsPVDDFR	S(15)	321.477	0.81	0.00835711
H3BMG9	fSTYSQsPPDTPSLR	S(7)	267.89	0.81	0.0134696
A0A0U1RQF0	lGMLsPEGTck	S(5)	180.361	0.81	0.00721777
Q9NPG3	qAsEsEDDFIk	S(3)	317.184	0.81	0.0383487
Q9NPG3	qAsEsEDDFIk	S(5)	317.184	0.81	0.0383487
Q53EZ4	sPTAALNEsLVEcPk	S(1)	259.61	0.81	0.000314581
Q53EZ4	sPTAALNEsLVEcPk	S(9)	259.61	0.81	0.000314581
P13647	tSFTSVsRsGGGGGGGFGR	S(7)	97.003	0.81	0.00627723
P13647	tSFTSVsRsGGGGGGGFGR	S(9)	97.003	0.81	0.00627723
Q92667	sIPLEcPLSsPk	S(10)	268.366	0.81	0.00390574
P46063	aANMLQQsGSk	S(8)	131.986	0.81	0.000537354
Q96ST2	hPAsDsEIEELQk	S(4)	202.515	0.81	0.0457125
Q96ST2	hPAsDsEIEELQk	S(6)	202.515	0.81	0.0457125
A8K5M4	yLsFTPPEk	S(3)	173.024	0.81	0.0275738
H3BRR0	gSLGIsQEEQ	S(6)	190.563	0.81	0.0356773
O60832	sLPEEDVAEIQHAEEFLIkPESk	S(1)	192.434	0.81	0.0313833
A4LAA3	eLYVkLtPVSLSNsPIk	Y(3)	138.754	0.81	0.027552
A4LAA3	eLYVkLtPVSLSNsPIk	S(14)	138.754	0.81	0.027552
E5RJU9	tVEVAEGEAVRtPQsVTAk	T(12)	155.198	0.81	0.0034424
E5RJU9	tVEVAEGEAVRtPQsVTAk	S(15)	155.198	0.81	0.0034424
O43237	dFQDYMEPEEGcQGsPQR	S(15)	449.113	0.81	0.0480465
O43719	lFEDDDsNEk	S(7)	314.417	0.81	0.0184291
K7EJV0	sFEVEEVETPNStPPRR	S(1)	300.897	0.81	0.0109016
K7EJV0	sFEVEEVETPNStPPRR	T(13)	300.897	0.81	0.0109016
A0A0A0MR03	eDLESMDkEVDDILGEGSDDsDSEk	S(21)	205.042	0.81	0.00868144
O75385	sGsTsPLGFAR	S(3)	155.642	0.81	0.0137242
Q8N5I6	tITNVsDEVssEEGPETGYSLR	S(6)	214.856	0.81	0.0080792
Q8N5I6	tITNVsDEVssEEGPETGYSLR	S(10)	214.856	0.81	0.0080792
Q8N5I6	tITNVsDEVssEEGPETGYSLR	S(11)	214.856	0.81	0.0080792
Q9C0C9	nmTVEQLLtGsPTSPTVEPEkPTR	S(14)	227.977	0.81	0.0259404
Q53F35	rEtDDEGEDD	T(3)	335.049	0.81	2.5e-05
P18858	tIQEVLEEQsEDEDR	S(10)	410.435	0.81	0.00191932
B4DMR0	aHsPVQSGLPGMQNLk	S(3)	250.015	0.81	0.0243977
D6W5G0	vGSLtPPSsPk	T(5)	251.566	0.81	0.0468491
D6W5G0	vGSLtPPSsPk	S(9)	251.566	0.81	0.0468491
C9JZR2	tLDRsGDLGDMEPLk	S(5)	339.368	0.81	0.0151881
Q92614	lEGDsDVDsELEDR	S(5)	348.891	0.81	0.0378307
Q92614	lEGDsDVDsELEDR	S(9)	348.891	0.81	0.0378307
Q14674	vNFsDDsDLEDPVSAEAWLAEEPk	S(4)	355.101	0.81	0.0447857
Q14674	vNFsDDsDLEDPVSAEAWLAEEPk	S(7)	355.101	0.81	0.0447857
A0A024R233	aASsDQLRDNsPPPAFkPEPPk	S(4)	304.202	0.81	0.00185225
A0A024R233	aASsDQLRDNsPPPAFkPEPPk	S(11)	304.202	0.81	0.00185225
D6W5G0	sATTtPSGsPR	S(9)	169.39	0.81	0.00552798
Q08J23	eSTQLsPADLTEGkPTDPSk	S(6)	298.894	0.81	0.0447786
A0A024R233	vQVAALQAsPPLDQDDR	S(9)	377.444	0.81	0.0144233
A0A0S2Z483	tSSLAPVVGTTTTtPsPSAIk	T(14)	328.2	0.81	0.0145284
A0A0S2Z483	tSSLAPVVGTTTTtPsPSAIk	S(16)	328.2	0.81	0.0145284
B4DSK8	sFLVASVLPGPDGNINsPTR	S(17)	297.15	0.81	0.0149589
P20042	kDAsDDLDDLNFFNQk	S(4)	291.55	0.81	0.0236872
P51991	ssGSPYGGGYGsGGGSGGYGSR	S(2)	258.82	0.81	0.0258926
B4DFG0	cPEILSDEsssDEDEk	S(9)	169.626	0.81	0.00418546
B4DFG0	cPEILSDEsssDEDEk	S(10)	169.626	0.81	0.00418546
B4DFG0	cPEILSDEsssDEDEk	S(11)	169.626	0.81	0.00418546
Q8N995	rPTPNDDTLDEGVGLVHSNIATEHIPsPAk	S(27)	160.963	0.81	0.0287672
Q9UJX2	rVsPLNLsSVtP	S(3)	289.943	0.81	0.0363434
Q9UJX2	rVsPLNLsSVtP	S(8)	289.943	0.81	0.0363434
Q9UJX2	rVsPLNLsSVtP	T(11)	289.943	0.81	0.0363434
H3BUF6	gPPQsPVFEGVYNNSR	S(5)	408.975	0.81	0.0181171
H0UI45	eSPFssEEEEEDVPLDSDVEQALQTFAk	S(5)	346.284	0.81	0.0357275
H0UI45	eSPFssEEEEEDVPLDSDVEQALQTFAk	S(6)	346.284	0.81	0.0357275
A1L170	lSLsPISLAESWEDGsPPPQAR	S(4)	228.738	0.81	0.00366282
A1L170	lSLsPISLAESWEDGsPPPQAR	S(16)	228.738	0.81	0.00366282
Q7Z4V5	mEsDsDSDksSDNsGLkR	S(5)	55.8132	0.81	0.0482072
Q7Z4V5	mEsDsDSDksSDNsGLkR	S(10)	55.8132	0.81	0.0482072
Q7Z4V5	mEsDsDSDksSDNsGLkR	S(11)	55.8132	0.81	0.0482072
Q7Z4V5	mEsDsDSDksSDNsGLkR	S(14)	55.8132	0.81	0.0482072
B2R749	sPLTILQDDNsPGTLTLR	S(1)	315.301	0.81	0.00763583
B2R749	sPLTILQDDNsPGTLTLR	S(11)	315.301	0.81	0.00763583
B4DZC9	vDEDSAEDTQsNDGkEVVEVGQk	S(11)	240.655	0.81	0.0269497
A0A0U1RQU3	iEDsEPHIPLIDDtDAEDDAPTk	S(4)	422.19	0.81	0.0369575
A0A0U1RQU3	iEDsEPHIPLIDDtDAEDDAPTk	T(14)	422.19	0.81	0.0369575
A0JP02	sVPAGLTLQSVsPQSLQGk	S(12)	211.201	0.81	0.0332744
A0A024QZ54	eEDGADAsEEDLTR	S(8)	397.857	0.81	0.0133838
E5RFQ9	eLEEEEENsDEDELDSHTMVk	S(9)	419.025	0.81	0.00337592
A0A0X1KG75	dQTAsAPAtPLVNk	T(9)	204.388	0.81	0.00423497
P49736	rTDALTssPGR	S(8)	157.685	0.81	0.0270448
A0A024QZW7	rIPSIVsSPLNsPLDR	S(7)	343.889	0.81	0.0282161
A0A024QZW7	rIPSIVsSPLNsPLDR	S(12)	343.889	0.81	0.0282161
P22059	mLAEsDEsGDEESVSQTDk	S(5)	402.405	0.81	0.0492997
P22059	mLAEsDEsGDEESVSQTDk	S(8)	402.405	0.81	0.0492997
B3KY49	vVITQsPGk	S(6)	183.721	0.81	0.0114585
A0A024R233	dNsPPPAFkPEPPk	S(3)	350.093	0.81	0.00712359
P18858	vLGsEGEEEDEALsPAk	S(4)	554.795	0.81	0.0243089
P18858	vLGsEGEEEDEALsPAk	S(14)	554.795	0.81	0.0243089
I3L2R2	sPYSSTEPLcsPsESDSDLEPVGAGIQHLQk	S(13)	203.917	0.81	0.0150652
I3L2R2	sPYSSTEPLcsPsESDSDLEPVGAGIQHLQk	S(15)	203.917	0.81	0.0150652
Q9C0C2	rEsAAsGLGGLLEEEGAGAGAAQEEVLEPGR	S(3)	412.124	0.81	0.043627
Q9C0C2	rEsAAsGLGGLLEEEGAGAGAAQEEVLEPGR	S(6)	412.124	0.81	0.043627
A0A087WWJ1	vISDSEsDIGGsDVEFkPDTk	S(5)	196.751	0.81	0.00585082
A0A087WWJ1	vISDSEsDIGGsDVEFkPDTk	S(7)	196.751	0.81	0.00585082
Q8N3F8	kPsPAAsPATk	S(3)	305.186	0.81	0.0193021
Q8N3F8	kPsPAAsPATk	S(7)	305.186	0.81	0.0193021
Q969S3	aQPSMsPk	S(6)	187.046	0.81	0.0105166
F6WYE2	qALDYVELSPLTQAsPQR	S(15)	325.402	0.82	0.0273168
F2Z3H0	nAsASFQELEDk	S(3)	233.991	0.82	0.00889924
A0A096LNZ0	lGGAVPFAPPEVsPEQAk	S(13)	345.378	0.82	0.0235025
J3KQ96	kPEEESESsEEGsEsEEEAPAGTR	S(8)	355.635	0.82	0.0080135
J3KQ96	kPEEESESsEEGsEsEEEAPAGTR	S(13)	355.635	0.82	0.0080135
J3KQ96	kPEEESESsEEGsEsEEEAPAGTR	S(15)	355.635	0.82	0.0080135
A0A024R233	gSYGsDAEEEEYR	S(5)	337.202	0.82	0.0210672
Q6RI45	tVLYNDDsDNDNFVSTEDPLNLGTSR	S(8)	348.34	0.82	0.00851981
Q08945	eFVSSDEsssGENk	S(8)	304.365	0.82	0.00844644
Q08945	eFVSSDEsssGENk	S(9)	304.365	0.82	0.00844644
Q08945	eFVSSDEsssGENk	S(10)	304.365	0.82	0.00844644
J3QLT3	tEGYAAFQEDssGDEAESPSk	S(11)	274.808	0.82	0.0119476
J3QLT3	tEGYAAFQEDssGDEAESPSk	S(12)	274.808	0.82	0.0119476
Q96L67	rGsLSNAGDPEIVk	S(3)	312.175	0.82	0.0237442
Q5VY60	kIPEFEVENsPLSDVAk	S(10)	278.501	0.82	0.00269135
Q05BI1	iLEGPQQSLSGsPLQPIPAsPPPQIPPGLRPR	S(12)	438.578	0.82	0.027271
Q05BI1	iLEGPQQSLSGsPLQPIPAsPPPQIPPGLRPR	S(20)	438.578	0.82	0.027271
K7EQ54	qEAssDEEASPFSGEEDVSDPDALRPLLSLQWk	S(4)	214.399	0.82	0.0384725
K7EQ54	qEAssDEEASPFSGEEDVSDPDALRPLLSLQWk	S(5)	214.399	0.82	0.0384725
Q09666	gPAFNmAsPESDFGINLk	S(8)	236.812	0.82	0.010247
Q5TGY3	aYsPtcSPTLGFk	S(3)	200.714	0.82	0.0139167
Q5TGY3	aYsPtcSPTLGFk	T(5)	200.714	0.82	0.0139167
G3V207	fGsADNIAHLk	S(3)	249.009	0.82	0.0326324
B4DZJ6	yPsSIsSSPQk	S(3)	145.479	0.82	0.0336452
B4DZJ6	yPsSIsSSPQk	S(6)	145.479	0.82	0.0336452
B4DTZ6	iPSAVsTVsMQNIHPk	S(6)	209.19	0.82	0.0477652
B4DTZ6	iPSAVsTVsMQNIHPk	S(9)	209.19	0.82	0.0477652
B7Z5G6	csPTVAFVEFPSsPQLk	S(2)	214.297	0.82	0.0381421
B7Z5G6	csPTVAFVEFPSsPQLk	S(13)	214.297	0.82	0.0381421
Q96RG4	aSsPAEssPEDSGYMR	S(7)	243.672	0.82	0.0211873
Q96RG4	aSsPAEssPEDSGYMR	S(8)	243.672	0.82	0.0211873
Q9NR09	lEGDsDDLLEDsDSEEHSR	S(5)	215.186	0.82	0.034745
Q9NR09	lEGDsDDLLEDsDSEEHSR	S(12)	215.186	0.82	0.034745
Q9C0C2	vPsSDEEVVEEPQSR	S(3)	238.575	0.82	0.036347
Q96AF9	fsPGAPGGSGsQPNQk	S(2)	347.637	0.82	0.0283101
Q96AF9	fsPGAPGGSGsQPNQk	S(11)	347.637	0.82	0.0283101
P42166	fQETEFLsPPR	S(8)	224.627	0.82	0.00805388
H0YA66	ySYLTEPGMsPQsPcER	S(10)	140.611	0.82	0.0120389
H0YA66	ySYLTEPGMsPQsPcER	S(13)	140.611	0.82	0.0120389
Q05209	tPESFVLAsEHNtPVR	S(9)	273.252	0.82	0.00442845
Q05209	tPESFVLAsEHNtPVR	T(13)	273.252	0.82	0.00442845
Q4LE79	aSSkGGGGyTcQsGSGWDEFTk	S(2)	68.3339	0.82	0.0327036
Q4LE79	aSSkGGGGyTcQsGSGWDEFTk	S(3)	68.3339	0.82	0.0327036
B4DYT5	aVsLDSPVSVGSsPPVk	S(3)	322.575	0.82	0.00532482
B4DYT5	aVsLDSPVSVGSsPPVk	S(13)	322.575	0.82	0.00532482
Q63ZY3	aQVLHVPAPFPGtPGPAsPPAFPAk	T(13)	184.231	0.82	0.00941635
Q63ZY3	aQVLHVPAPFPGtPGPAsPPAFPAk	S(18)	184.231	0.82	0.00941635
Q6AHY5	tLLLssDDEF	S(5)	239.142	0.82	0.0280737
Q6AHY5	tLLLssDDEF	S(6)	239.142	0.82	0.0280737
Q9C0C2	sQEADVQDWEFR	S(1)	302.757	0.82	0.00389671
Q5JPJ4	aFWMAIGGDRDEIEGLssDEEH	S(17)	445.95	0.82	0.0148952
Q5JPJ4	aFWMAIGGDRDEIEGLssDEEH	S(18)	445.95	0.82	0.0148952
H7BXI1	ssSSLLAsPGHISVk	S(8)	169.573	0.82	0.00583615
D3DSU3	sIsSPNVNR	S(3)	169.882	0.82	0.0257353
B4DMJ2	iLksPEIQR	S(4)	138.813	0.82	0.0382868
Q7Z2Z1	iEcPsPGELDQk	S(5)	197.773	0.82	0.0177208
O00273	asPPGDLQNPk	S(2)	213.957	0.82	0.0325172
Q59FW6	lNNSSPNsSGGVk	S(8)	324.314	0.82	0.0149405
E9PMG4	tLETQPLAPDccPSDQDPAPAHPsPHAsPMNk	S(24)	330.002	0.82	0.0266985
E9PMG4	tLETQPLAPDccPSDQDPAPAHPsPHAsPMNk	S(28)	330.002	0.82	0.0266985
A0A024R0X0	sGsLDDsFSDFQELPASSk	S(3)	207.431	0.82	0.0148564
A0A024R0X0	sGsLDDsFSDFQELPASSk	S(7)	207.431	0.82	0.0148564
A8K6X9	aIISsSDDssDEDkLk	S(9)	209.074	0.82	0.0365482
A8K6X9	aIISsSDDssDEDkLk	S(10)	209.074	0.82	0.0365482
O14545	lDSQPQETsPELPR	S(9)	359.617	0.82	0.0291893
A0A0A0MSU2	sFELPPYtPPPILsPVR	T(8)	380.038	0.82	0.0193153
A0A0A0MSU2	sFELPPYtPPPILsPVR	S(14)	380.038	0.82	0.0193153
Q96I65	kAAsLTEDR	S(4)	121.894	0.82	0.0140245
Q4LE49	tsPskSPFLHSGMk	S(2)	172.544	0.82	0.0226518
B4DY33	sGGLQtPEcLsR	T(6)	226.762	0.82	0.00586564
B4DY33	sGGLQtPEcLsR	S(11)	226.762	0.82	0.00586564
J3KN87	tGLSLWDTsPSYIDk	S(9)	162.015	0.82	0.0295969
Q9C0C2	wLDDLLAsPPPSGGGAR	S(8)	267.444	0.82	0.00510955
B4DF77	tDLQGSAsPSkVEGVHtPR	S(8)	204.823	0.82	0.014324
B4DF77	tDLQGSAsPSkVEGVHtPR	T(17)	204.823	0.82	0.014324
P47974	lsISDD	S(2)	132.264	0.82	0.0143275
P41567	sAIQNLHSFDPFADASk	S(1)	299.375	0.82	0.00211571
Q86TH5	qSLssADNLESDAQGHQVAAR	S(4)	226.57	0.82	0.00019465
Q86TH5	qSLssADNLESDAQGHQVAAR	S(5)	226.57	0.82	0.00019465
S4R3H3	kQsAGPNsPTGGGGGGGSGGTR	S(3)	292.579	0.82	0.0483299
S4R3H3	kQsAGPNsPTGGGGGGGSGGTR	S(8)	292.579	0.82	0.0483299
B4DMA2	eIsDDEAEEEkGEk	S(3)	148.305	0.82	0.0142086
P13647	nLDLDsIIAEVk	S(6)	330.691	0.83	0.0286812
A1L390	sSVAQEDSkssGFGsPR	S(1)	67.2044	0.83	0.0128306
A1L390	sSVAQEDSkssGFGsPR	S(2)	67.2044	0.83	0.0128306
A1L390	sSVAQEDSkssGFGsPR	S(15)	67.2044	0.83	0.0128306
Q96K76	kETWDTAEEDsGtDSEYDESGk	S(11)	337.487	0.83	0.0474517
Q96K76	kETWDTAEEDsGtDSEYDESGk	T(13)	337.487	0.83	0.0474517
P98175	gLVAAYSGESDsEEEQER	S(12)	438.356	0.83	0.0106558
A8MQ02	eELSSGDSLsPDPWk	S(10)	244.283	0.83	0.00946418
E7EVA0	vPPELLGGsPPWk	S(9)	318.221	0.83	0.0485194
A1A4E9	mIGFPSSAGSVsPR	S(12)	216.277	0.83	0.0184476
Q9UHB7	sksPRDPDANWDsPSR	S(3)	196.337	0.83	0.00549235
Q9UHB7	sksPRDPDANWDsPSR	S(13)	196.337	0.83	0.00549235
Q13085	iLSTMDsPST	S(7)	124.383	0.83	0.00832465
Q86XL3	gIcDYFPsPSk	S(8)	206.275	0.83	0.0237822
A0A0G2JHC2	wRLsPGEtPER	S(4)	190.536	0.83	0.0167645
A0A0G2JHC2	wRLsPGEtPER	T(8)	190.536	0.83	0.0167645
P49454	iTETGAVkPTGEcsGEQsPDTNYEPPGEDk	S(14)	187.587	0.83	0.0295051
P49454	iTETGAVkPTGEcsGEQsPDTNYEPPGEDk	S(18)	187.587	0.83	0.0295051
Q9BZY1	qPSPsPsPTER	S(3)	239.503	0.83	0.0336055
Q9BZY1	qPSPsPsPTER	S(7)	239.503	0.83	0.0336055
O76021	aLPAsETPkAAESETPGksPEk	S(5)	115.251	0.83	0.0334157
O76021	aLPAsETPkAAESETPGksPEk	S(19)	115.251	0.83	0.0334157
F8WAE5	sDksPDLAPTPAPQSTPR	S(4)	267.503	0.83	0.00543482
I3L410	eVGSTETSQDGDASssEGEMR	S(16)	286.236	0.83	0.016084
Q13049	eMDMSPEEVVAsPRAsPAk	S(12)	251.682	0.83	0.00380223
Q13049	eMDMSPEEVVAsPRAsPAk	S(16)	251.682	0.83	0.00380223
E9PK52	eVAENQQNQSsDPEEEk	S(11)	385.084	0.83	0.00259599
Q59GX5	eGEsLEDLmk	S(4)	221.142	0.83	0.0470491
J3KNN7	tTLASAVAcLEGksPGEk	S(14)	258.74	0.83	0.00887054
H7C3G1	sVSMLSLNtPNSNR	T(9)	218.183	0.83	0.0498775
A0A087WWE6	rDTDsDTQDANDSSck	S(5)	268.163	0.83	0.0121531
B2RN10	sGsPRPTEPTDFLmLFEGsPSGk	S(3)	290.234	0.83	0.023794
B2RN10	sGsPRPTEPTDFLmLFEGsPSGk	S(19)	290.234	0.83	0.023794
K7EQA1	vmDsDEDDDY	S(4)	284.113	0.83	0.0411384
Q69YR3	rsPsPLGTSVR	S(2)	133.01	0.83	0.00839962
Q12888	kGVSQtGtPVcEEDGDAGLGIR	S(4)	180.672	0.83	0.00553269
Q12888	kGVSQtGtPVcEEDGDAGLGIR	T(8)	180.672	0.83	0.00553269
B7Z854	lYTSAPNTsQGk	S(9)	133.899	0.83	0.0183774
H7C3G1	sVSMLsLNtPNsNRk	S(6)	176.133	0.83	0.0111409
H7C3G1	sVSMLsLNtPNsNRk	T(9)	176.133	0.83	0.0111409
H7C3G1	sVSMLsLNtPNsNRk	S(12)	176.133	0.83	0.0111409
Q5T8P6	eGSTQQLQTTsPk	S(11)	153.442	0.83	0.0202095
B7Z8K5	lPNNSsRPsTPTINVLESk	S(5)	130.65	0.83	0.0149006
B7Z8K5	lPNNSsRPsTPTINVLESk	S(6)	130.65	0.83	0.0149006
M0R0K8	gRsPQPPAEEDEDDFDDTLVAIDTYNcDLHFk	S(3)	192.936	0.83	0.0141499
P52948	fTSGAFLsPSVSVQEcRtPR	S(8)	187.121	0.83	0.0146407
P52948	fTSGAFLsPSVSVQEcRtPR	T(18)	187.121	0.83	0.0146407
Q59FL8	ySSDPTGALTEDsIDDTFLPVPEYINQSVPk	S(13)	185.901	0.83	0.0189204
B3KX77	lVGLNLsPPMsPVQLPLR	S(7)	409.659	0.83	0.0115352
B3KX77	lVGLNLsPPMsPVQLPLR	S(11)	409.659	0.83	0.0115352
Q9H1A4	aHsPALGVHsFSGVQR	S(3)	358.03	0.83	0.00399468
Q9H1A4	aHsPALGVHsFSGVQR	S(12)	358.03	0.83	0.00399468
Q8TEM1	kAsPPsGLWsPAYASH	S(3)	122.136	0.83	0.0129936
Q8TEM1	kAsPPsGLWsPAYASH	S(6)	122.136	0.83	0.0129936
Q8TEM1	kAsPPsGLWsPAYASH	S(10)	122.136	0.83	0.0129936
O75385	asPsPPAHAEHGGVLAR	S(2)	157.838	0.83	0.0171754
O75385	asPsPPAHAEHGGVLAR	S(4)	157.838	0.83	0.0171754
Q7Z6E9	sysRSPPYPR	Y(2)	132.152	0.83	0.0315032
Q7Z6E9	sysRSPPYPR	S(3)	132.152	0.83	0.0315032
Q4LE74	vQEkPDsPGGSTQIQR	S(7)	158.485	0.83	0.0168802
Q59FL0	vGVSSkPDSsPVLsPGNk	S(10)	120.604	0.83	0.00226544
Q59FL0	vGVSSkPDSsPVLsPGNk	S(14)	120.604	0.83	0.00226544
B4DT66	dEDEkQDsDsEsEDDGPTAR	S(8)	235.975	1.2	0.00711952
B4DT66	dEDEkQDsDsEsEDDGPTAR	S(10)	235.975	1.2	0.00711952
B4DT66	dEDEkQDsDsEsEDDGPTAR	S(12)	235.975	1.2	0.00711952
Q03252	aTSSssGsLSATGR	S(5)	127.319	1.21	0.042029
Q03252	aTSSssGsLSATGR	S(6)	127.319	1.21	0.042029
Q03252	aTSSssGsLSATGR	S(10)	127.319	1.21	0.042029
B1AKN3	vAsDTEEADR	S(3)	203.102	1.21	0.0251091
A8K6X9	kGsGsEQEGEDEEGGER	S(3)	395.424	1.21	0.024871
A8K6X9	kGsGsEQEGEDEEGGER	S(5)	395.424	1.21	0.024871
Q9BSN3	sFSkEELmssDLEETAGSTSIPk	S(9)	273.335	1.21	0.0438079
Q9BSN3	sFSkEELmssDLEETAGSTSIPk	S(10)	273.335	1.21	0.0438079
M0QXD6	iHDLEDDLEMssDAsDASGEEGGR	S(11)	206	1.21	0.0375481
M0QXD6	iHDLEDDLEMssDAsDASGEEGGR	S(12)	206	1.21	0.0375481
M0QXD6	iHDLEDDLEMssDAsDASGEEGGR	S(15)	206	1.21	0.0375481
F5H5F3	nVEFEPTYEEFPsLEsDSLLDYScMQR	S(13)	177.639	1.21	0.0227446
F5H5F3	nVEFEPTYEEFPsLEsDSLLDYScMQR	S(16)	177.639	1.21	0.0227446
Q9UQ35	scFEssPDPELk	S(1)	260.367	1.21	0.0019343
Q9UQ35	scFEssPDPELk	S(5)	260.367	1.21	0.0019343
Q9UQ35	scFEssPDPELk	S(6)	260.367	1.21	0.0019343
Q96MG7	gPGGsQGSQGPsPQGAR	S(5)	179.748	1.21	0.0363917
Q96MG7	gPGGsQGSQGPsPQGAR	S(12)	179.748	1.21	0.0363917
P98175	gLVAAYSGEsDsEEEQER	S(10)	562.832	1.21	0.00193892
P98175	gLVAAYSGEsDsEEEQER	S(12)	562.832	1.21	0.00193892
Q14669	hLAESEsLLTSPPk	S(11)	125.103	1.21	0.0439202
D6RD33	tDEVPAGGsRsEAEDEDDEDYVPYVPLR	S(9)	492.074	1.21	0.00663687
D6RD33	tDEVPAGGsRsEAEDEDDEDYVPYVPLR	S(11)	492.074	1.21	0.00663687
Q9Y2W1	sREsVDsRDssHSR	S(4)	188.469	1.21	0.0378598
Q9Y2W1	sREsVDsRDssHSR	S(7)	188.469	1.21	0.0378598
Q9Y2W1	sREsVDsRDssHSR	S(10)	188.469	1.21	0.0378598
Q9Y2W1	sREsVDsRDssHSR	S(11)	188.469	1.21	0.0378598
Q9H1B7	nSSsPVsPASVPGQR	S(4)	214.781	1.21	0.0443503
Q9H1B7	nSSsPVsPASVPGQR	S(7)	214.781	1.21	0.0443503
B4E352	gFAFVTFEsPADAk	S(9)	262.503	1.21	0.00210276
Q9Y2F5	scSsPAVSAVSQLPLsPk	S(4)	404.615	1.21	0.00284416
Q9Y2F5	scSsPAVSAVSQLPLsPk	S(16)	404.615	1.21	0.00284416
O14715	sStPREsPcGk	S(7)	208.845	1.21	0.013479
O95251	dMSLkDsGsDLSHRPk	S(7)	145.143	1.21	0.0217265
O95251	dMSLkDsGsDLSHRPk	S(9)	145.143	1.21	0.0217265
Q14692	lGPQNFIDETsDIENLLk	S(11)	272.682	1.21	0.0384603
J3KQ96	lDSsPSVSSTLAAk	S(4)	286.596	1.21	0.000209562
Q5HYD4	mLPHAPGVQmQAIPEDAIPEEsGDEDEDDPDkR	S(22)	339.15	1.21	0.0188173
A0A024R4V8	lVDVsPDR	S(5)	134.213	1.21	0.00348045
Q86VM9	gPSQEEEDNHsDEEDR	S(11)	336.116	1.21	0.0164119
P16383	rEsEDDPEsEPDDHEkR	S(3)	255.233	1.21	0.00901239
P16383	rEsEDDPEsEPDDHEkR	S(9)	255.233	1.21	0.00901239
E9PKN0	eEQRsPFNDR	S(5)	123.697	1.21	0.0340849
A0A087WTQ7	sRSPLELEPEAk	S(1)	261.036	1.21	0.0283947
G3V4C1	eAEEGEDDRDsANGEDDS	S(11)	408.529	1.21	0.0208932
Q9P206	dQsPPPsPPPSYHPPPPPTk	S(3)	334.206	1.21	0.00251888
Q9P206	dQsPPPsPPPSYHPPPPPTk	S(7)	334.206	1.21	0.00251888
A0A0S2Z610	sSssSSPRETYEEDREYESQAk	S(2)	154.525	1.21	0.0309876
Q9NUN5	sVIEGVDEDsDIsDDEPSVYSA	S(10)	291.292	1.21	9.7e-05
Q9NUN5	sVIEGVDEDsDIsDDEPSVYSA	S(13)	291.292	1.21	9.7e-05
H3BQZ7	aAEEQGDDQDsEkskPAGsDGER	S(11)	124.499	1.21	0.0170832
H3BQZ7	aAEEQGDDQDsEkskPAGsDGER	S(14)	124.499	1.21	0.0170832
H3BQZ7	aAEEQGDDQDsEkskPAGsDGER	S(19)	124.499	1.21	0.0170832
D3DQS4	aTGGLcLLGAYADsDDDDNDVSEk	S(14)	356.795	1.21	0.0261757
D6R955	ePLENSASEssDTELPEkER	S(10)	217.967	1.21	0.00658116
D6R955	ePLENSASEssDTELPEkER	S(11)	217.967	1.21	0.00658116
B4DXW2	eGAAsPAPETPQPTSPEtsPk	S(5)	104.866	1.21	0.00294463
A0A024R8K7	vDGDsPESR	S(5)	263.374	1.21	0.022923
Q8NAV1	vSALEEDmDDVEssEEEEEEDEkLER	S(13)	405.2	1.21	0.0213633
Q8NAV1	vSALEEDmDDVEssEEEEEEDEkLER	S(14)	405.2	1.21	0.0213633
H7BZL0	tVDSQGPtPVctPTFLER	T(8)	354.096	1.21	0.00536303
Q8NCF5	dNSNsDsEGEDR	S(5)	154.778	1.21	0.0271494
Q8NCF5	dNSNsDsEGEDR	S(7)	154.778	1.21	0.0271494
P28290	sADNLscPsPLNVMEPVTELMQEQSYLk	S(1)	145.25	1.21	0.03057
P28290	sADNLscPsPLNVMEPVTELMQEQSYLk	S(6)	145.25	1.21	0.03057
P28290	sADNLscPsPLNVMEPVTELMQEQSYLk	S(9)	145.25	1.21	0.03057
D3DS95	iGPLGLsPk	S(7)	298.202	1.21	0.0226883
Q5T200	gNIETTsEDGQVFsPk	S(7)	346.157	1.21	0.014219
Q5T200	gNIETTsEDGQVFsPk	S(14)	346.157	1.21	0.014219
A0A024RBF1	sTGVSFWTQDSDENEQEQQsDTEEGSNkk	S(20)	454.822	1.21	0.00591454
Q9UJK0	lPsDtDDsDAsEDPGPGAER	S(3)	345.685	1.21	0.00376413
Q9UJK0	lPsDtDDsDAsEDPGPGAER	T(5)	345.685	1.21	0.00376413
Q9UJK0	lPsDtDDsDAsEDPGPGAER	S(8)	345.685	1.21	0.00376413
Q9UJK0	lPsDtDDsDAsEDPGPGAER	S(11)	345.685	1.21	0.00376413
A8K964	sLsPGkENVSALDMEk	S(3)	373.109	1.21	0.0326852
B2RAX6	kTssDDEsEEDEDDLLQR	S(3)	367.466	1.21	0.0399742
B2RAX6	kTssDDEsEEDEDDLLQR	S(4)	367.466	1.21	0.0399742
B2RAX6	kTssDDEsEEDEDDLLQR	S(8)	367.466	1.21	0.0399742
B2RTX8	rPEsPSEIsPIk	S(4)	343.284	1.21	0.0176487
B2RTX8	rPEsPSEIsPIk	S(9)	343.284	1.21	0.0176487
B2RN10	cLPtsDsSPEPQQPPEDR	T(4)	146.577	1.21	0.0171407
B2RN10	cLPtsDsSPEPQQPPEDR	S(5)	146.577	1.21	0.0171407
B2RN10	cLPtsDsSPEPQQPPEDR	S(7)	146.577	1.21	0.0171407
B4DMF7	sQSDLDDQHDYDSVAsDEDTDQEPLR	S(16)	189.687	1.21	0.007601
Q9UF73	kQGGsPDEPDSk	S(5)	106.906	1.21	0.00567442
A8K379	aEERPTFDYLQSVLDDFYTAtEGQYQQQP	Y(25)	259.516	1.21	0.0156637
Q9BSN3	lAALALASSENSSstPEEcEEMSEkPk	S(14)	389.209	1.21	0.00432144
Q9BSN3	lAALALASSENSSstPEEcEEMSEkPk	T(15)	389.209	1.21	0.00432144
Q5T200	skGDSDIsDEEAAQQSk	S(8)	182.405	1.21	0.0409677
A0A0A6YYL0	sDsDLGEDEGLLSLAGk	S(1)	380.024	1.21	0.0342052
A0A0A6YYL0	sDsDLGEDEGLLSLAGk	S(3)	380.024	1.21	0.0342052
B4DP66	asPDSsScGERSPPPPPPPPSDEALLHcVLEGk	S(2)	174.463	1.21	0.009989
Q6P4R8	eVkEEcGDTALssDEEDLsSWLPSSPAR	S(12)	240.646	1.21	0.019593
Q6P4R8	eVkEEcGDTALssDEEDLsSWLPSSPAR	S(13)	240.646	1.21	0.019593
Q6P4R8	eVkEEcGDTALssDEEDLsSWLPSSPAR	S(25)	240.646	1.21	0.019593
Q9NYV4	qDDsPSGASYGQDYDLsPSR	S(4)	682.236	1.21	0.002031
Q9NYV4	qDDsPSGASYGQDYDLsPSR	S(17)	682.236	1.21	0.002031
P16401	sETAPAETATPAPVEksPAk	S(17)	274.44	1.21	0.0254568
A6H8Z4	nDREYDsGDtDEIIAmk	S(7)	260.623	1.21	0.0417407
A6H8Z4	nDREYDsGDtDEIIAmk	T(10)	260.623	1.21	0.0417407
H0YEV2	aktQtPPVsPAPQPTEER	T(3)	308.892	1.21	0.00152285
H0YEV2	aktQtPPVsPAPQPTEER	T(5)	308.892	1.21	0.00152285
H0YEV2	aktQtPPVsPAPQPTEER	S(9)	308.892	1.21	0.00152285
Q05D27	vQDTsNTGLGEDIIHQLSk	S(5)	462.586	1.21	0.00300587
Q9UHJ3	tFSFsDDENkPPsPk	T(1)	329.36	1.21	0.0301034
Q9UHJ3	tFSFsDDENkPPsPk	S(13)	329.36	1.21	0.0301034
A0A0S2Z4Z6	rAsPsPPPk	S(3)	230.966	1.21	0.0249159
A0A0S2Z4Z6	rAsPsPPPk	S(5)	230.966	1.21	0.0249159
B8QGS9	gTAQYSsQk	S(7)	186.136	1.22	0.0148926
P42166	sSTPLPTISSsAENTR	S(11)	262.565	1.22	0.0248976
P05787	aFsSRsYTSGPGSR	S(3)	363.132	1.22	0.0101852
P05787	aFsSRsYTSGPGSR	Y(7)	363.132	1.22	0.0101852
Q92917	lADSGDGAGPsPEEkDFLk	S(11)	239.762	1.22	0.0232089
Q8N5B7	vSkDDRsDVEsssEEEDVTTcTk	S(7)	442.215	1.22	0.0244749
Q8N5B7	vSkDDRsDVEsssEEEDVTTcTk	S(11)	442.215	1.22	0.0244749
Q8N5B7	vSkDDRsDVEsssEEEDVTTcTk	S(12)	442.215	1.22	0.0244749
Q8N5B7	vSkDDRsDVEsssEEEDVTTcTk	S(13)	442.215	1.22	0.0244749
D3DQS4	eLDEEDNsssSEEDRESTAQk	S(8)	231.556	1.22	0.0139246
A0A0S2Z4Z6	asPsPPPk	S(2)	222.392	1.22	0.0215856
A0A0S2Z4Z6	asPsPPPk	S(4)	222.392	1.22	0.0215856
B4DSH1	lVLPAPQIsDAELQEVVk	S(9)	143.71	1.22	0.0113803
Q5T6U8	kLEkEEEEGISQEsSEEEQ	S(14)	433.08	1.22	0.0379304
Q12872	sGVSsDNEDDDDEEDGNYLHPSLFASk	S(5)	495.099	1.22	0.00810027
G3V4C1	mESEGGADDsAEEGDLLDDDDNEDRGDDQLELIkDDEk	S(10)	385.498	1.22	0.00122518
O15013	qPNsLssEEPPTSEDQVGR	S(4)	330.889	1.22	0.0346208
O15013	qPNsLssEEPPTSEDQVGR	S(6)	330.889	1.22	0.0346208
O15013	qPNsLssEEPPTSEDQVGR	S(7)	330.889	1.22	0.0346208
Q92538	aDAPDAGAQsDSELPSYHQNDVsLDR	S(12)	245.251	1.22	0.040352
Q92538	aDAPDAGAQsDSELPSYHQNDVsLDR	S(23)	245.251	1.22	0.040352
H7C2E2	yLSWFLPTEGsVPPPLsSSPGGTSPSPPPR	S(18)	107.14	1.22	0.026517
H7C2E2	yLSWFLPTEGsVPPPLsSSPGGTSPSPPPR	S(19)	107.14	1.22	0.026517
Q53GG0	eGHSLEMENENLVENGADsDEDDNSFLk	S(19)	493.622	1.22	0.00717478
Q5VUA4	lGsPVDNLEDMDRDDLTDDSVFTR	S(3)	238.995	1.22	0.00394804
Q9ULL5	nLETLPSFssDEEDSVAk	S(9)	380.604	1.22	0.0275941
Q9ULL5	nLETLPSFssDEEDSVAk	S(10)	380.604	1.22	0.0275941
B4DIF8	tSskEssPIPsPTSDRk	S(3)	299.693	1.22	0.0372983
B4DIF8	tSskEssPIPsPTSDRk	S(6)	299.693	1.22	0.0372983
B4DIF8	tSskEssPIPsPTSDRk	S(7)	299.693	1.22	0.0372983
B4DIF8	tSskEssPIPsPTSDRk	S(11)	299.693	1.22	0.0372983
Q5T200	gNIETTSEDGQVFsPk	S(14)	329.043	1.22	0.0136737
Q9UQ35	ssSsPPPk	S(2)	161.275	1.22	0.0430626
Q9UQ35	ssSsPPPk	S(4)	161.275	1.22	0.0430626
F5H5U2	eEGsDIEDEDMEELLNDTR	S(4)	374.074	1.22	0.0161738
A6H8Z4	kRNsIsDDDtDsEDELR	S(4)	185.948	1.22	0.0484107
A6H8Z4	kRNsIsDDDtDsEDELR	S(6)	185.948	1.22	0.0484107
A6H8Z4	kRNsIsDDDtDsEDELR	T(10)	185.948	1.22	0.0484107
A6H8Z4	kRNsIsDDDtDsEDELR	S(12)	185.948	1.22	0.0484107
Q9UK61	lIPITGGNARsPEDQLGk	S(11)	205.597	1.22	0.023161
A8K4T9	dDGDEEGLLtHsEEELEHSQDtDADDGALQ	T(10)	282.264	1.22	0.00579071
A8K4T9	dDGDEEGLLtHsEEELEHSQDtDADDGALQ	S(12)	282.264	1.22	0.00579071
A8K4T9	dDGDEEGLLtHsEEELEHSQDtDADDGALQ	T(22)	282.264	1.22	0.00579071
P52756	rNsDRsEDGYHsDGDYGEHDYR	S(3)	235.902	1.22	0.0453439
P52756	rNsDRsEDGYHsDGDYGEHDYR	S(6)	235.902	1.22	0.0453439
P52756	rNsDRsEDGYHsDGDYGEHDYR	S(12)	235.902	1.22	0.0453439
Q59ET1	sRsPtPPSSAGLGSNSAPPIPDSR	S(1)	336.388	1.22	0.0117547
Q59ET1	sRsPtPPSSAGLGSNSAPPIPDSR	S(3)	336.388	1.22	0.0117547
Q59ET1	sRsPtPPSSAGLGSNSAPPIPDSR	T(5)	336.388	1.22	0.0117547
E9PL71	aTAPQtQHVsPMR	T(6)	158.268	1.22	0.0474535
E9PL71	aTAPQtQHVsPMR	S(10)	158.268	1.22	0.0474535
D3DNQ1	eELEQQtDGDcEEDEEEENDGETPk	T(7)	451.705	1.22	0.0234866
A0A0A0MS59	gAASTLVPGVSETSAsPGsPSVR	S(16)	447.872	1.22	0.00329164
P51532	kIPDPDsDDVSEVDAR	S(7)	270.075	1.22	0.0169849
G3V4C1	mESEGGADDsAEEGDLLDDDDNEDRGDDQLELIk	S(10)	379.945	1.22	0.0254707
Q6UN15	vTETEDDsDsDSDDDEDDVHVTIGDIk	S(8)	148.729	1.22	0.0397912
Q6UN15	vTETEDDsDsDSDDDEDDVHVTIGDIk	S(10)	148.729	1.22	0.0397912
A0A1B0GWH8	rRFsDsEGEETVPEPR	S(4)	114.842	1.22	0.012398
B2R5U7	dADEEsIEDVDDEEFEELIDTFEDDNcFSSGk	S(6)	496.36	1.22	0.0189559
Q96ST2	rMNsTGGQtPR	S(4)	154.661	1.22	0.0361396
Q96ST2	rMNsTGGQtPR	T(9)	154.661	1.22	0.0361396
D3DNX8	lLkPGEEPsEYtDEEDTkDHNk	S(9)	134.337	1.22	0.00759591
D3DNX8	lLkPGEEPsEYtDEEDTkDHNk	T(12)	134.337	1.22	0.00759591
B3KMC8	nkNsDGGsDPETQk	S(4)	158.669	1.22	0.0250859
B3KMC8	nkNsDGGsDPETQk	S(8)	158.669	1.22	0.0250859
C9JE98	ekTDDtsGEDNDEkEAVASk	T(6)	378.111	1.22	0.00678532
C9JE98	ekTDDtsGEDNDEkEAVASk	S(7)	378.111	1.22	0.00678532
P27824	aEEDEILNRsPR	S(10)	433.7	1.22	0.0473586
I3VM54	yEDDGIsDDEIEGkR	S(7)	236.907	1.22	0.0439302
Q8NC56	aSVRGssEEDEDARtPDR	S(6)	210.63	1.22	0.0362906
Q8NC56	aSVRGssEEDEDARtPDR	S(7)	210.63	1.22	0.0362906
Q8NC56	aSVRGssEEDEDARtPDR	T(15)	210.63	1.22	0.0362906
D7EZH4	qTELFAHFIQPsAQkSPTsPLNMk	S(12)	249.025	1.22	0.0400017
D7EZH4	qTELFAHFIQPsAQkSPTsPLNMk	S(19)	249.025	1.22	0.0400017
A4LAA3	lTPVSLSNsPIk	S(9)	281.349	1.22	0.0426876
Q13185	sLSDsESDDSk	S(5)	277.653	1.22	0.0114947
Q96T88	dSELsDTDsGccLGQSESDk	S(9)	169.571	1.22	0.00696604
Q96ST2	hQAsDsENEELPkPR	S(4)	401.776	1.22	0.0266693
Q96ST2	hQAsDsENEELPkPR	S(6)	401.776	1.22	0.0266693
Q9H501	iDSNIsPk	S(6)	224.144	1.22	0.0142987
Q8NFC6	dkDVTLsPVk	S(7)	150.606	1.22	0.0260613
F8VSC4	gPSAAGEQEPDkEsGAsVDEVAR	S(14)	189.522	1.22	0.0219335
F8VSC4	gPSAAGEQEPDkEsGAsVDEVAR	S(17)	189.522	1.22	0.0219335
A4D2N7	hDsVENsDSHVEk	S(3)	123.555	1.22	0.0431153
A4D2N7	hDsVENsDSHVEk	S(7)	123.555	1.22	0.0431153
B4DXH1	gSEGYLAATYPTVGQTsPR	S(17)	225.559	1.22	0.00598451
Q9NY61	yLVDGTkPNAGsEEIsSEDDELVEEk	S(12)	425.091	1.22	0.01266
Q9NY61	yLVDGTkPNAGsEEIsSEDDELVEEk	S(16)	425.091	1.22	0.01266
Q9UQ35	sHSGSssPsPSR	S(3)	110.341	1.22	0.0465235
Q9UQ35	sHSGSssPsPSR	S(6)	110.341	1.22	0.0465235
Q9UQ35	sHSGSssPsPSR	S(7)	110.341	1.22	0.0465235
B3KNS8	eLsPAALEk	S(3)	267.044	1.22	0.0369653
P42166	sHISDQsPLSSk	S(7)	214.684	1.22	0.0234884
B3KPQ2	gDSIEEILADsEDEEDNEEEER	S(11)	625.235	1.22	0.00815641
E9PCT3	aDVQLFmDDDSysHHSGLEYADPEk	Y(12)	216.536	1.23	0.0108099
E9PCT3	aDVQLFmDDDSysHHSGLEYADPEk	S(13)	216.536	1.23	0.0108099
Q9C0C2	asPEPPGPESSSR	S(2)	167.718	1.23	0.0225857
A0A0A0MSK5	sELGNQsPSTSSR	S(7)	158.885	1.23	0.0087743
Q9H1E3	sGkNsQEDSEDsEDkDVk	S(5)	345.214	1.23	0.000831811
Q9H1E3	sGkNsQEDSEDsEDkDVk	S(12)	345.214	1.23	0.000831811
Q9ULL5	dPAGAYRsPsPQGTk	S(8)	164.088	1.23	0.0038271
Q9ULL5	dPAGAYRsPsPQGTk	S(10)	164.088	1.23	0.0038271
Q13523	aRsPTDDk	S(3)	132.878	1.23	0.0380159
B7Z5R7	sQGcsREtSPNR	S(5)	221.168	1.23	0.0152353
B7Z5R7	sQGcsREtSPNR	T(8)	221.168	1.23	0.0152353
A6PVI4	aSVsGPNsPSESR	S(4)	114.649	1.23	0.0264196
A6PVI4	aSVsGPNsPSESR	S(8)	114.649	1.23	0.0264196
O60832	aGLESGAEPGDGDsDTTk	S(14)	588.934	1.23	0.0313998
M0QZ39	tHPYsPk	S(5)	140.573	1.23	0.0142179
Q6UN15	eRDHsPTPSVFNsDEER	S(5)	373.158	1.23	0.0180342
Q6UN15	eRDHsPTPSVFNsDEER	S(13)	373.158	1.23	0.0180342
Q96ST2	vVSDADDsDsDAVsDkSGk	S(8)	233.628	1.23	0.0015314
Q96ST2	vVSDADDsDsDAVsDkSGk	S(10)	233.628	1.23	0.0015314
Q96ST2	vVSDADDsDsDAVsDkSGk	S(14)	233.628	1.23	0.0015314
B4DZC3	kAEDsDsEPEPEDNVR	S(5)	483.419	1.23	0.0173365
B4DZC3	kAEDsDsEPEPEDNVR	S(7)	483.419	1.23	0.0173365
H3BMD1	yAGLDDtDsEDELPPGWEER	T(7)	249.947	1.23	0.0467371
H3BMD1	yAGLDDtDsEDELPPGWEER	S(9)	249.947	1.23	0.0467371
A0A1B0GTL5	gESDEPAPQVQPEsPETVsPk	S(14)	280.018	1.23	0.00284115
A0A1B0GTL5	gESDEPAPQVQPEsPETVsPk	S(19)	280.018	1.23	0.00284115
B2RB95	eTEEQDsDsAEQGDPAGEGk	S(7)	221.114	1.23	0.0178308
B2RB95	eTEEQDsDsAEQGDPAGEGk	S(9)	221.114	1.23	0.0178308
B7Z5R7	rsPtGSTTSR	S(2)	104.096	1.23	0.00325949
B7Z5R7	rsPtGSTTSR	T(8)	104.096	1.23	0.00325949
Q9NXX6	eAPERPSLEDTEPsDsGDEMMDPASLEAEADQGLcR	S(14)	182.133	1.23	0.0254483
Q9NXX6	eAPERPSLEDTEPsDsGDEMMDPASLEAEADQGLcR	S(16)	182.133	1.23	0.0254483
Q92576	mAPPVDDLsPk	S(9)	338.894	1.23	3.33e-05
Q6RI45	kIcsssDEENLk	S(4)	250.944	1.23	0.0014473
Q6RI45	kIcsssDEENLk	S(5)	250.944	1.23	0.0014473
Q6RI45	kIcsssDEENLk	S(6)	250.944	1.23	0.0014473
Q96T23	qINYkEDsEsDGsQk	S(8)	174.49	1.23	0.0113397
Q96T23	qINYkEDsEsDGsQk	S(10)	174.49	1.23	0.0113397
Q96T23	qINYkEDsEsDGsQk	S(13)	174.49	1.23	0.0113397
Q8WVC0	yVIsDEEEEDDD	S(4)	251.795	1.23	0.0326279
B4DFG0	nkEEssDDEDkEsEEEPPk	S(5)	280.666	1.23	0.0395697
B4DFG0	nkEEssDDEDkEsEEEPPk	S(6)	280.666	1.23	0.0395697
B4DFG0	nkEEssDDEDkEsEEEPPk	S(13)	280.666	1.23	0.0395697
A0A024RA66	sLsPLGGRDDsPVSHR	S(1)	259.139	1.23	0.00490284
A0A024RA66	sLsPLGGRDDsPVSHR	S(3)	259.139	1.23	0.00490284
A0A024RA66	sLsPLGGRDDsPVSHR	S(11)	259.139	1.23	0.00490284
B4DZG2	yLSADSGDADDsDADLGSAVk	S(12)	339.589	1.23	0.00518245
Q59FL8	tPLLSSLSAtsNNSTVAcIDR	S(8)	158.434	1.23	0.0452964
Q59FL8	tPLLSSLSAtsNNSTVAcIDR	S(11)	158.434	1.23	0.0452964
B2R9K5	qLVAGNsPk	S(7)	271.049	1.23	0.0105131
Q9UQ35	hGGsPQPLATTPLSQEPVNPPSEASPtR	S(4)	426.92	1.23	0.00436541
Q9UQ35	hGGsPQPLATTPLSQEPVNPPSEASPtR	T(27)	426.92	1.23	0.00436541
Q6ZRP7	dNLLDTYSADQGDsSEGGTLAR	S(14)	478.791	1.23	0.0097778
Q08945	eGmNPSYDEYADsDEDQHDAYLER	S(13)	455.618	1.23	0.00259231
O43818	mNEEIssDsESESLAPR	S(6)	307.977	1.23	0.016637
O43818	mNEEIssDsESESLAPR	S(7)	307.977	1.23	0.016637
O43818	mNEEIssDsESESLAPR	S(9)	307.977	1.23	0.016637
Q12888	mVIQGPSsPQGEAMVTDVLEDQk	S(8)	356.029	1.23	0.0193077
Q658W5	sILLGsGDsEVTEPDHPVLASIk	S(6)	215.086	1.23	0.0123065
Q658W5	sILLGsGDsEVTEPDHPVLASIk	S(9)	215.086	1.23	0.0123065
P42858	qPsDsSVDkFVLR	S(3)	162.935	1.23	0.00462766
Q8TEM1	asPGHsPHYFAASsPtSPNALPPAR	S(2)	191.615	1.23	0.00620607
Q8TEM1	asPGHsPHYFAASsPtSPNALPPAR	S(6)	191.615	1.23	0.00620607
Q86XP3	aNFDEENAYFEDEEEDSSNVDLPYIPAENsPTR	S(30)	113.477	1.23	0.0145839
Q6IEH8	vDSDsDsDSEDDINSVMk	S(5)	197.671	1.23	0.035667
Q6IEH8	vDSDsDsDSEDDINSVMk	S(7)	197.671	1.23	0.035667
G5EA48	gLNNDsPERR	S(6)	162.455	1.23	0.0337291
Q05BS8	sSSNDSVDEEtAEsDTSPVLEk	T(11)	289.601	1.23	0.00315434
Q05BS8	sSSNDSVDEEtAEsDTSPVLEk	S(14)	289.601	1.23	0.00315434
B4DF22	sPsPSPTPEAk	S(1)	118.873	1.23	0.00091815
B4DF22	sPsPSPTPEAk	S(3)	118.873	1.23	0.00091815
Q05BS8	tEELIEsPkLESSEGEIIQTVDR	S(7)	222.955	1.23	0.0089717
Q68CN2	lEQQSVPAAVFGsLkED	S(13)	322.623	1.23	0.0177043
F8VUX5	gDPDSEADsIDsDQEDPLk	S(9)	229.242	1.23	0.0431338
F8VUX5	gDPDSEADsIDsDQEDPLk	S(12)	229.242	1.23	0.0431338
Q12789	kNSSTDQGsDEEGSLQk	S(9)	282.623	1.23	0.0136379
Q13823	dDAEEsSsEPEEENVGNDTk	S(6)	369.761	1.23	0.0350546
Q13823	dDAEEsSsEPEEENVGNDTk	S(8)	369.761	1.23	0.0350546
Q9H6F5	lGGLRPEsPEsLTSVSR	S(8)	267.888	1.23	0.0115201
Q9H6F5	lGGLRPEsPEsLTSVSR	S(11)	267.888	1.23	0.0115201
J3QSD7	sLSRsPLPR	S(3)	98.3138	1.24	0.0330962
J3QSD7	sLSRsPLPR	S(5)	98.3138	1.24	0.0330962
Q05BS8	tEELIEsPkLESsEGEIIQTVDR	S(7)	231.685	1.24	0.0238837
Q05BS8	tEELIEsPkLESsEGEIIQTVDR	S(13)	231.685	1.24	0.0238837
I3L0W9	xsPQPk	S(2)	138.118	1.24	0.00857444
B4DDM8	hVsPVtPPREVPIYANR	S(3)	192.187	1.24	0.00122244
B4DDM8	hVsPVtPPREVPIYANR	T(6)	192.187	1.24	0.00122244
A8K588	sQsRsNsPLPVPPSk	S(1)	187.075	1.24	0.0195746
A8K588	sQsRsNsPLPVPPSk	S(3)	187.075	1.24	0.0195746
A8K588	sQsRsNsPLPVPPSk	S(5)	187.075	1.24	0.0195746
A8K588	sQsRsNsPLPVPPSk	S(7)	187.075	1.24	0.0195746
Q8NDT2	tFLEGDWTsPSk	S(9)	205.533	1.24	0.004619
B4DIJ9	gTQEVAPPTPLtPtSHTANTSPRPVSGMER	T(12)	209.127	1.24	0.0132051
A0A087WVY3	tMAPVAs	S(7)	99.578	1.24	0.00614282
F8W895	dLEScSDDDNQGSksPk	S(15)	331.493	1.24	0.0102923
B4DEP6	sQSSDTEQQsPTSGGGk	S(10)	428.733	1.24	0.012363
P22059	mLAEsDEsGDEESVSQTDkTELQNTLR	S(5)	303.502	1.24	0.0190167
P22059	mLAEsDEsGDEESVSQTDkTELQNTLR	S(8)	303.502	1.24	0.0190167
Q53GG0	eGHSLEmENENLVENGADsDEDDNSFLk	S(19)	472.711	1.24	0.00509838
Q7Z612	kEEsEEsDDDMGFGLF	S(4)	460.23	1.24	0.0399672
Q7Z612	kEEsEEsDDDMGFGLF	S(7)	460.23	1.24	0.0399672
Q8WVC0	mQNtDDEERPQLsDDER	T(4)	474.867	1.24	0.00691005
Q8WVC0	mQNtDDEERPQLsDDER	S(13)	474.867	1.24	0.00691005
Q14676	sQTTTERDsDtDVEEEELPVENR	S(9)	400.594	1.24	0.00260541
Q14676	sQTTTERDsDtDVEEEELPVENR	T(11)	400.594	1.24	0.00260541
Q7Z5L9	nSNSPPsPSSMNQR	S(7)	214.324	1.24	0.00109557
Q96ST2	vVSDADDsDsDAVsDksGkR	S(8)	153.907	1.24	0.00859599
[truncated: 2,917 more rows]
