# Supplementary material for: Dissection of Anti-tumor Activity of Histone Deacetylase Inhibitor SAHA in Nasopharyngeal Carcinoma Cells via Quantitative Phosphoproteomics
Source: Front Cell Dev Biol. 2020 Nov 26;8:577784. doi: 10.3389/fcell.2020.577784 (PMC7726116; doi:10.3389/fcell.2020.577784)
Supplement: Supplementary file 2 [file Data_Sheet_2.XLSX]

## Sheet: supp.dep
Sequence	mod	Mod Sequence	pSite	pFCs	pPvals	ID	Symbol	Entrez Gene Name	Location	Type(s)	Accession	phosphoRS.Binomial.Peptide.Score	pathways	negLogPval	Ratio	IPA zscore	status
SARHTPARSR	T33	sARHtPARsR	T(5)	5.13	0.00497	P62995	TRA2B	transformer 2 beta homolog	Nucleus	other	P62995	116.201
SARHTPARSR	S37	sARHtPARsR	S(9)	5.13	0.00497	P62995	TRA2B	transformer 2 beta homolog	Nucleus	other	P62995	116.201
HRRSPSVSSPEPAEK	S1727	hRRsPsVssPEPAEk	S(4)	3.57	0.000137	Q9UQ35	SRRM2	serine/arginine repetitive matrix 2	Nucleus	other	Q9UQ35	210.683
HRRSPSVSSPEPAEK	S1729	hRRsPsVssPEPAEk	S(6)	3.57	0.000137	Q9UQ35	SRRM2	serine/arginine repetitive matrix 2	Nucleus	other	Q9UQ35	210.683
HRRSPSVSSPEPAEK	S1731	hRRsPsVssPEPAEk	S(8)	3.57	0.000137	Q9UQ35	SRRM2	serine/arginine repetitive matrix 2	Nucleus	other	Q9UQ35	210.683
HRRSPSVSSPEPAEK	S1732	hRRsPsVssPEPAEk	S(9)	3.57	0.000137	Q9UQ35	SRRM2	serine/arginine repetitive matrix 2	Nucleus	other	Q9UQ35	210.683
KESESEDSSDDEPLIKK	S273	kEsEsEDssDDEPLIkk	S(3)	3.32	0.0008	B4DFG0	DEK	DEK proto-oncogene	Nucleus	transcription regulator	B4DFG0	415.91
KESESEDSSDDEPLIKK	S275	kEsEsEDssDDEPLIkk	S(5)	3.32	0.0008	B4DFG0	DEK	DEK proto-oncogene	Nucleus	transcription regulator	B4DFG0	415.91
KESESEDSSDDEPLIKK	S278	kEsEsEDssDDEPLIkk	S(8)	3.32	0.0008	B4DFG0	DEK	DEK proto-oncogene	Nucleus	transcription regulator	B4DFG0	415.91
KESESEDSSDDEPLIKK	S279	kEsEsEDssDDEPLIkk	S(9)	3.32	0.0008	B4DFG0	DEK	DEK proto-oncogene	Nucleus	transcription regulator	B4DFG0	415.91
AGLGSPERPPKTSPGSPR	S69	aGLGSPERPPkTsPGsPR	S(16)	3.29	0.000916	Q9H6F5	CCDC86	coiled-coil domain containing 86	Nucleus	other	Q9H6F5	188.492
SKSPSPPRLTEDR	S328	sksPSPPRLtEDR	S(3)	3.21	0.000679	S4R3H4	ACIN1	apoptotic chromatin condensation inducer 1	Nucleus	enzyme	S4R3H4	167.288
SRTSPAPWK	S1854	sRTsPAPWk	S(1)	3.2	0.000583	Q9UQ35	SRRM2	serine/arginine repetitive matrix 2	Nucleus	other	Q9UQ35	250.051
DRSGSSQSTSRR	S1791	dRsGsSQstSRR	S(3)	3.11	0.000996	Q9UQ35	SRRM2	serine/arginine repetitive matrix 2	Nucleus	other	Q9UQ35	166.193
DRSGSSQSTSRR	S1796	dRsGsSQstSRR	S(8)	3.11	0.000996	Q9UQ35	SRRM2	serine/arginine repetitive matrix 2	Nucleus	other	Q9UQ35	166.193
DRSGSSQSTSRR	T1797	dRsGsSQstSRR	T(9)	3.11	0.000996	Q9UQ35	SRRM2	serine/arginine repetitive matrix 2	Nucleus	other	Q9UQ35	166.193
QRSRSGSSPEVDSK	S1577	qRsRsGssPEVDSk	S(3)	3.04	0.00186	Q9UQ35	SRRM2	serine/arginine repetitive matrix 2	Nucleus	other	Q9UQ35	183.953
QRSRSGSSPEVDSK	S1579	qRsRsGssPEVDSk	S(5)	3.04	0.00186	Q9UQ35	SRRM2	serine/arginine repetitive matrix 2	Nucleus	other	Q9UQ35	183.953
QRSRSGSSPEVDSK	S1581	qRsRsGssPEVDSk	S(7)	3.04	0.00186	Q9UQ35	SRRM2	serine/arginine repetitive matrix 2	Nucleus	other	Q9UQ35	183.953
QRSRSGSSPEVDSK	S1582	qRsRsGssPEVDSk	S(8)	3.04	0.00186	Q9UQ35	SRRM2	serine/arginine repetitive matrix 2	Nucleus	other	Q9UQ35	183.953
QKFNDSEGDDTEETEDYR	S397	qkFNDsEGDDtEETEDYR	S(6)	3.01	0.000172	E9PK91	BCLAF1	BCL2 associated transcription factor 1	Nucleus	transcription regulator	E9PK91	419.533
QKFNDSEGDDTEETEDYR	T402	qkFNDsEGDDtEETEDYR	T(11)	3.01	0.000172	E9PK91	BCLAF1	BCL2 associated transcription factor 1	Nucleus	transcription regulator	E9PK91	419.533
KPIDSLRDSRSLSYSPVER	S2688	kPIDSLRDsRsLsYsPVER	S(9)	2.91	0.00374	Q9UQ35	SRRM2	serine/arginine repetitive matrix 2	Nucleus	other	Q9UQ35	210.144
KPIDSLRDSRSLSYSPVER	S2690	kPIDSLRDsRsLsYsPVER	S(11)	2.91	0.00374	Q9UQ35	SRRM2	serine/arginine repetitive matrix 2	Nucleus	other	Q9UQ35	210.144
KPIDSLRDSRSLSYSPVER	S2692	kPIDSLRDsRsLsYsPVER	S(13)	2.91	0.00374	Q9UQ35	SRRM2	serine/arginine repetitive matrix 2	Nucleus	other	Q9UQ35	210.144
KPIDSLRDSRSLSYSPVER	S2694	kPIDSLRDsRsLsYsPVER	S(15)	2.91	0.00374	Q9UQ35	SRRM2	serine/arginine repetitive matrix 2	Nucleus	other	Q9UQ35	210.144
RSRSASSSPETR	S1709	rsRsAsssPETR	S(4)	2.89	0.00317	Q9UQ35	SRRM2	serine/arginine repetitive matrix 2	Nucleus	other	Q9UQ35	96.2489
RSRSASSSPETR	S1711	rsRsAsssPETR	S(6)	2.89	0.00317	Q9UQ35	SRRM2	serine/arginine repetitive matrix 2	Nucleus	other	Q9UQ35	96.2489
RSRSASSSPETR	S1707	rsRsAsssPETR	S(2)	2.89	0.00317	Q9UQ35	SRRM2	serine/arginine repetitive matrix 2	Nucleus	other	Q9UQ35	96.2489
RSRSASSSPETR	S1712	rsRsAsssPETR	S(7)	2.89	0.00317	Q9UQ35	SRRM2	serine/arginine repetitive matrix 2	Nucleus	other	Q9UQ35	96.2489
RSRSASSSPETR	S1713	rsRsAsssPETR	S(8)	2.89	0.00317	Q9UQ35	SRRM2	serine/arginine repetitive matrix 2	Nucleus	other	Q9UQ35	96.2489
SGSSPEVKDKPR	S1601	sGssPEVkDkPR	S(4)	2.83	0.00331	Q9UQ35	SRRM2	serine/arginine repetitive matrix 2	Nucleus	other	Q9UQ35	158.59
SGSSPEVKDKPR	S1600	sGssPEVkDkPR	S(3)	2.83	0.00331	Q9UQ35	SRRM2	serine/arginine repetitive matrix 2	Nucleus	other	Q9UQ35	158.59
TKCPEILSDESSSDEDEKK	S202	tkcPEILsDEsssDEDEkk	S(11)	2.78	0.00266	B4DFG0	DEK	DEK proto-oncogene	Nucleus	transcription regulator	B4DFG0	283.868
TKCPEILSDESSSDEDEKK	S203	tkcPEILsDEsssDEDEkk	S(12)	2.78	0.00266	B4DFG0	DEK	DEK proto-oncogene	Nucleus	transcription regulator	B4DFG0	283.868
TKCPEILSDESSSDEDEKK	S204	tkcPEILsDEsssDEDEkk	S(13)	2.78	0.00266	B4DFG0	DEK	DEK proto-oncogene	Nucleus	transcription regulator	B4DFG0	283.868
TKCPEILSDESSSDEDEKK	S199	tkcPEILsDEsssDEDEkk	S(8)	2.78	0.00266	B4DFG0	DEK	DEK proto-oncogene	Nucleus	transcription regulator	B4DFG0	283.868
SRSRTSPAPWK	S1852	sRsRtSPAPWk	S(1)	2.76	0.000809	Q9UQ35	SRRM2	serine/arginine repetitive matrix 2	Nucleus	other	Q9UQ35	112.288
SRSRTSPAPWK	S1857	sRsRtSPAPWk	S(6)	2.76	0.000809	Q9UQ35	SRRM2	serine/arginine repetitive matrix 2	Nucleus	other	Q9UQ35	112.288
SRASPATHR	S1866	sRAsPATHR	S(1)	2.72	0.00153	Q9UQ35	SRRM2	serine/arginine repetitive matrix 2	Nucleus	other	Q9UQ35	116.784
SRASPATHR	S1869	sRAsPATHR	S(4)	2.72	0.00153	Q9UQ35	SRRM2	serine/arginine repetitive matrix 2	Nucleus	other	Q9UQ35	116.784
IDASKNEEDEGHSNSSPR	S37	iDASkNEEDEGHsNSsPR	S(16)	2.68	0.0018	D6RD83	HNRNPD	heterogeneous nuclear ribonucleoprotein D	Nucleus	transcription regulator	D6RD83	165.096
IDASKNEEDEGHSNSSPR	S34	iDASkNEEDEGHsNSsPR	S(13)	2.68	0.0018	D6RD83	HNRNPD	heterogeneous nuclear ribonucleoprotein D	Nucleus	transcription regulator	D6RD83	165.096
MGAPESGLAEYLFDKHTLGDSDNES	S109	mGAPESGLAEYLFDkHTLGDsDNES	S(21)	2.67	0.000548	G3V1D1	FTH1	ferritin heavy chain 1	Cytoplasm	enzyme	G3V1D1	288.887
RPPKSPEEEGQMSS	S273	rPPksPEEEGQMsS	S(5)	2.66	8.59e-06	Q9BRL6	SRSF8	serine and arginine rich splicing factor 8	Nucleus	other	Q9BRL6	118.731
RPPKSPEEEGQMSS	S282	rPPksPEEEGQMsS	S(14)	2.66	8.59e-06	Q9BRL6	SRSF8	serine and arginine rich splicing factor 8	Nucleus	other	Q9BRL6	118.731
FIQELSGSSPK	S64	fIQELSGSsPk	S(9)	2.64	6.45e-05	I3L254	TFAP4	transcription factor AP-4	Nucleus	transcription regulator	I3L254	313.678
TMIISPERLDPFADGGKTPDPK	S129	tMIIsPERLDPFADGGktPDPk	S(5)	2.63	0.000525	O75533	SF3B1	splicing factor 3b subunit 1	Nucleus	other	O75533	299.46
TMIISPERLDPFADGGKTPDPK	T142	tMIIsPERLDPFADGGktPDPk	T(18)	2.63	0.000525	O75533	SF3B1	splicing factor 3b subunit 1	Nucleus	other	O75533	299.46
GRSECDSSPEPK	S1478	gRsEcDssPEPk	S(3)	2.59	0.00134	Q9UQ35	SRRM2	serine/arginine repetitive matrix 2	Nucleus	other	Q9UQ35	262.187
GRSECDSSPEPK	S1482	gRsEcDssPEPk	S(7)	2.59	0.00134	Q9UQ35	SRRM2	serine/arginine repetitive matrix 2	Nucleus	other	Q9UQ35	262.187
GRSECDSSPEPK	S1483	gRsEcDssPEPk	S(8)	2.59	0.00134	Q9UQ35	SRRM2	serine/arginine repetitive matrix 2	Nucleus	other	Q9UQ35	262.187
SRSRTSVTR	S1900	sRsRTsVTR	S(1)	2.58	0.00471	Q9UQ35	SRRM2	serine/arginine repetitive matrix 2	Nucleus	other	Q9UQ35	119.87
SRSRTSVTR	S1902	sRsRTsVTR	S(3)	2.58	0.00471	Q9UQ35	SRRM2	serine/arginine repetitive matrix 2	Nucleus	other	Q9UQ35	119.87
SRSRTPLISR	S1876	sRsRtPLISR	S(1)	2.57	0.000409	Q9UQ35	SRRM2	serine/arginine repetitive matrix 2	Nucleus	other	Q9UQ35	117.435
SRSRTPLISR	S1878	sRsRtPLISR	S(3)	2.57	0.000409	Q9UQ35	SRRM2	serine/arginine repetitive matrix 2	Nucleus	other	Q9UQ35	117.435
SRSRTPLISR	T1880	sRsRtPLISR	T(5)	2.57	0.000409	Q9UQ35	SRRM2	serine/arginine repetitive matrix 2	Nucleus	other	Q9UQ35	117.435
RAKSPTPDGSER	T148	rAksPtPDGSER	T(6)	2.53	0.00565	Q96MU7	YTHDC1	YTH domain containing 1	Cytoplasm	other	Q96MU7	99.0595
RAKSPTPDGSER	S146	rAksPtPDGSER	S(4)	2.53	0.00565	Q96MU7	YTHDC1	YTH domain containing 1	Cytoplasm	other	Q96MU7	99.0595
MSCFSRPSMSPTPLDR	S2121	mScFSRPsMsPTPLDR	S(8)	2.53	0.000324	Q9UQ35	SRRM2	serine/arginine repetitive matrix 2	Nucleus	other	Q9UQ35	316.384
MSCFSRPSMSPTPLDR	S2123	mScFSRPsMsPTPLDR	S(10)	2.53	0.000324	Q9UQ35	SRRM2	serine/arginine repetitive matrix 2	Nucleus	other	Q9UQ35	316.384
RGGSGYHSRSPAR	S1818	rGGsGYHsRsPAR	S(4)	2.53	0.00147	Q9UQ35	SRRM2	serine/arginine repetitive matrix 2	Nucleus	other	Q9UQ35	118.731
RGGSGYHSRSPAR	Y1820	rGGsGYHsRsPAR	Y(6)	2.53	0.00147	Q9UQ35	SRRM2	serine/arginine repetitive matrix 2	Nucleus	other	Q9UQ35	118.731
RGGSGYHSRSPAR	S1824	rGGsGYHsRsPAR	S(10)	2.53	0.00147	Q9UQ35	SRRM2	serine/arginine repetitive matrix 2	Nucleus	other	Q9UQ35	118.731
SDLRKSPVFSDEDSDLDFDISK	S163	sDLRksPVFsDEDsDLDFDISk	S(6)	2.51	0.000268	U3KQ48	MPHOSPH10	M-phase phosphoprotein 10	Nucleus	other	U3KQ48	300.394
SDLRKSPVFSDEDSDLDFDISK	S167	sDLRksPVFsDEDsDLDFDISk	S(10)	2.51	0.000268	U3KQ48	MPHOSPH10	M-phase phosphoprotein 10	Nucleus	other	U3KQ48	300.394
SDLRKSPVFSDEDSDLDFDISK	S171	sDLRksPVFsDEDsDLDFDISk	S(14)	2.51	0.000268	U3KQ48	MPHOSPH10	M-phase phosphoprotein 10	Nucleus	other	U3KQ48	300.394
RRSSSPFLSK	S332	rRsSsPFLSk	S(3)	2.49	0.00133	Q9NYV4	CDK12	cyclin dependent kinase 12	Nucleus	kinase	Q9NYV4	134.542
RRSSSPFLSK	S334	rRsSsPFLSk	S(5)	2.49	0.00133	Q9NYV4	CDK12	cyclin dependent kinase 12	Nucleus	kinase	Q9NYV4	134.542
AALLKASPK	S139	aALLkAsPk	S(7)	2.48	0.0136	P50914	RPL14	ribosomal protein L14	Cytoplasm	other	P50914	183.391
QFKDLFDLNSSEEDDTEGFSER	S672	qFkDLFDLNssEEDDTEGFSER	S(10)	2.48	0.000339	Q9Y3T9	NOC2L	NOC2 like nucleolar associated transcriptional repressor	Nucleus	transcription regulator	Q9Y3T9	150.783
QFKDLFDLNSSEEDDTEGFSER	S673	qFkDLFDLNssEEDDTEGFSER	S(11)	2.48	0.000339	Q9Y3T9	NOC2L	NOC2 like nucleolar associated transcriptional repressor	Nucleus	transcription regulator	Q9Y3T9	150.783
CLTPQRERSGSESSVDQK	S1519	cLtPQRERsGsEssVDQk	S(11)	2.46	0.000307	Q9UQ35	SRRM2	serine/arginine repetitive matrix 2	Nucleus	other	Q9UQ35	147.913
CLTPQRERSGSESSVDQK	T1511	cLtPQRERsGsEssVDQk	T(3)	2.46	0.000307	Q9UQ35	SRRM2	serine/arginine repetitive matrix 2	Nucleus	other	Q9UQ35	147.913
CLTPQRERSGSESSVDQK	S1517	cLtPQRERsGsEssVDQk	S(9)	2.46	0.000307	Q9UQ35	SRRM2	serine/arginine repetitive matrix 2	Nucleus	other	Q9UQ35	147.913
CLTPQRERSGSESSVDQK	S1521	cLtPQRERsGsEssVDQk	S(13)	2.46	0.000307	Q9UQ35	SRRM2	serine/arginine repetitive matrix 2	Nucleus	other	Q9UQ35	147.913
CLTPQRERSGSESSVDQK	S1522	cLtPQRERsGsEssVDQk	S(14)	2.46	0.000307	Q9UQ35	SRRM2	serine/arginine repetitive matrix 2	Nucleus	other	Q9UQ35	147.913
HRSPTPK	S231	hRsPtPk	S(3)	2.45	0.00409	Q9UQ35	SRRM2	serine/arginine repetitive matrix 2	Nucleus	other	Q9UQ35	166.328
HRSPTPK	T233	hRsPtPk	T(5)	2.45	0.00409	Q9UQ35	SRRM2	serine/arginine repetitive matrix 2	Nucleus	other	Q9UQ35	166.328
ENPPVEDSSDEDDKRNQGNLYDK	S498	eNPPVEDssDEDDkRNQGNLYDk	S(8)	2.42	0.0057	Q8TCJ2	STT3B	STT3 oligosaccharyltransferase complex catalytic subunit B	Cytoplasm	enzyme	Q8TCJ2	131.122
ENPPVEDSSDEDDKRNQGNLYDK	S499	eNPPVEDssDEDDkRNQGNLYDk	S(9)	2.42	0.0057	Q8TCJ2	STT3B	STT3 oligosaccharyltransferase complex catalytic subunit B	Cytoplasm	enzyme	Q8TCJ2	131.122
GSRSASVSPTR	S170	gSRsAsVsPTR	S(4)	2.41	0.000344	A2A2Y8	COL17A1	collagen type XVII alpha 1 chain	Extracellular Space	other	A2A2Y8	122.329
GSRSASVSPTR	S172	gSRsAsVsPTR	S(6)	2.41	0.000344	A2A2Y8	COL17A1	collagen type XVII alpha 1 chain	Extracellular Space	other	A2A2Y8	122.329
GSRSASVSPTR	S174	gSRsAsVsPTR	S(8)	2.41	0.000344	A2A2Y8	COL17A1	collagen type XVII alpha 1 chain	Extracellular Space	other	A2A2Y8	122.329
KVVVSPTKK	S67	kVVVsPTkk	S(5)	2.39	0.00525	P19338	NCL	nucleolin	Nucleus	other	P19338	190.002
RSLSGSSPCPK	S778	rsLsGsSPcPk	S(2)	2.37	0.00277	Q9UQ35	SRRM2	serine/arginine repetitive matrix 2	Nucleus	other	Q9UQ35	232.122
RSLSGSSPCPK	S782	rsLsGsSPcPk	S(6)	2.37	0.00277	Q9UQ35	SRRM2	serine/arginine repetitive matrix 2	Nucleus	other	Q9UQ35	232.122
RSLSGSSPCPK	S780	rsLsGsSPcPk	S(4)	2.37	0.00277	Q9UQ35	SRRM2	serine/arginine repetitive matrix 2	Nucleus	other	Q9UQ35	232.122
SRYSRSPYSR	S158	sRYsRsPYSR	S(6)	2.36	0.000542	Q9BRL6	SRSF8	serine and arginine rich splicing factor 8	Nucleus	other	Q9BRL6	154.45
SSGTASSVAFTPLQGLEIVNPQAAEK	S444	sSGTAsSVAFtPLQGLEIVNPQAAEk	S(6)	2.34	0.000506	E7EVX8	PRPF31	pre-mRNA processing factor 31	Nucleus	other	E7EVX8	456.893
SSGTASSVAFTPLQGLEIVNPQAAEK	T449	sSGTAsSVAFtPLQGLEIVNPQAAEk	T(11)	2.34	0.000506	E7EVX8	PRPF31	pre-mRNA processing factor 31	Nucleus	other	E7EVX8	456.893
SRTPLRR	S2020	sRtPLRR	S(1)	2.34	0.0201	P18583	SON	SON DNA binding protein	Nucleus	other	P18583	77.7946
SRTPLRR	T2022	sRtPLRR	T(3)	2.34	0.0201	P18583	SON	SON DNA binding protein	Nucleus	other	P18583	77.7946
RSRSGSSPEVK	S1596	rsRsGssPEVk	S(2)	2.34	0.00314	Q9UQ35	SRRM2	serine/arginine repetitive matrix 2	Nucleus	other	Q9UQ35	143.146
RSRSGSSPEVK	S1598	rsRsGssPEVk	S(4)	2.34	0.00314	Q9UQ35	SRRM2	serine/arginine repetitive matrix 2	Nucleus	other	Q9UQ35	143.146
SRSRSPDSSGSR	S535	sRsRsPDSSGSR	S(3)	2.31	0.0025	S4R3H4	ACIN1	apoptotic chromatin condensation inducer 1	Nucleus	enzyme	S4R3H4	81.277
SRSRSPDSSGSR	S537	sRsRsPDSSGSR	S(5)	2.31	0.0025	S4R3H4	ACIN1	apoptotic chromatin condensation inducer 1	Nucleus	enzyme	S4R3H4	81.277
GQSQTSPDHRSDTSSPEVR	S1064	gQSQTsPDHRsDtsSPEVR	S(6)	2.31	0.00389	Q9UQ35	SRRM2	serine/arginine repetitive matrix 2	Nucleus	other	Q9UQ35	200.587
GQSQTSPDHRSDTSSPEVR	S1069	gQSQTsPDHRsDtsSPEVR	S(11)	2.31	0.00389	Q9UQ35	SRRM2	serine/arginine repetitive matrix 2	Nucleus	other	Q9UQ35	200.587
GQSQTSPDHRSDTSSPEVR	S1072	gQSQTsPDHRsDtsSPEVR	S(14)	2.31	0.00389	Q9UQ35	SRRM2	serine/arginine repetitive matrix 2	Nucleus	other	Q9UQ35	200.587
GQSQTSPDHRSDTSSPEVR	S1073	gQSQTsPDHRsDtsSPEVR	S(15)	2.31	0.00389	Q9UQ35	SRRM2	serine/arginine repetitive matrix 2	Nucleus	other	Q9UQ35	200.587
SKDASPINRWSPTR	S431	skDAsPINRWsPTR	S(5)	2.3	0.00508	Q13523	PRPF4B	pre-mRNA processing factor 4B	Nucleus	kinase	Q13523	111.776	Pyridoxal 5'-phosphate Salvage Pathway	4.84	0.2	-1.387	inhibition
SKDASPINRWSPTR	S437	skDAsPINRWsPTR	S(11)	2.3	0.00508	Q13523	PRPF4B	pre-mRNA processing factor 4B	Nucleus	kinase	Q13523	111.776	Pyridoxal 5'-phosphate Salvage Pathway	4.84	0.2	-1.387	inhibition
SKLSPSPSLRK	S207	skLsPsPSLRk	S(4)	2.3	0.00389	Q5T200	ZC3H13	zinc finger CCCH-type containing 13	Extracellular Space	other	Q5T200	148.076
SKLSPSPSLRK	S209	skLsPsPSLRk	S(6)	2.3	0.00389	Q5T200	ZC3H13	zinc finger CCCH-type containing 13	Extracellular Space	other	Q5T200	148.076
FLRLSQSP	S136	fLRLsQsP	S(7)	2.29	0.000728	A0A0B4J1Z1	SRSF7	serine and arginine rich splicing factor 7	Nucleus	other	A0A0B4J1Z1	155.637
FLRLSQSP	S134	fLRLsQsP	S(5)	2.29	0.000728	A0A0B4J1Z1	SRSF7	serine and arginine rich splicing factor 7	Nucleus	other	A0A0B4J1Z1	155.637
ARSRTPPSAPSQSR	S2407	aRsRtPPSAPSQSR	S(3)	2.29	0.000841	Q9UQ35	SRRM2	serine/arginine repetitive matrix 2	Nucleus	other	Q9UQ35	191.897
ARSRTPPSAPSQSR	T2409	aRsRtPPSAPSQSR	T(5)	2.29	0.000841	Q9UQ35	SRRM2	serine/arginine repetitive matrix 2	Nucleus	other	Q9UQ35	191.897
DKSHSHTPSRR	T476	dksHSHtPsRR	T(7)	2.29	0.00185	Q9UQ35	SRRM2	serine/arginine repetitive matrix 2	Nucleus	other	Q9UQ35	157.72
DKSHSHTPSRR	S478	dksHSHtPsRR	S(9)	2.29	0.00185	Q9UQ35	SRRM2	serine/arginine repetitive matrix 2	Nucleus	other	Q9UQ35	157.72
SRSHGYHR	S748	sRsHGYHR	S(1)	2.28	0.00467	Q7Z6E9	RBBP6	RB binding protein 6, ubiquitin ligase	Nucleus	enzyme	Q7Z6E9	77.5205
SRSHGYHR	S750	sRsHGYHR	S(3)	2.28	0.00467	Q7Z6E9	RBBP6	RB binding protein 6, ubiquitin ligase	Nucleus	enzyme	Q7Z6E9	77.5205
QKIDDRDSDEEGASDR	S782	qkIDDRDsDEEGASDR	S(8)	2.28	0.00651	Q8TDD1	DDX54	DEAD-box helicase 54	Nucleus	transcription regulator	Q8TDD1	143.646
FDHESSPGTDEDKSG	S729	fDHEssPGtDEDkSG	S(5)	2.27	0.00307	E9PG73	PPIG	peptidylprolyl isomerase G	Nucleus	enzyme	E9PG73	299.641
FDHESSPGTDEDKSG	S730	fDHEssPGtDEDkSG	S(6)	2.27	0.00307	E9PG73	PPIG	peptidylprolyl isomerase G	Nucleus	enzyme	E9PG73	299.641
FDHESSPGTDEDKSG	T733	fDHEssPGtDEDkSG	T(9)	2.27	0.00307	E9PG73	PPIG	peptidylprolyl isomerase G	Nucleus	enzyme	E9PG73	299.641
KAEGEPQEESPLKSK	S177	kAEGEPQEEsPLkSk	S(10)	2.26	0.00567	E9PK91	BCLAF1	BCL2 associated transcription factor 1	Nucleus	transcription regulator	E9PK91	194.144
AQSGSDSSPEPK	S1618	aQsGsDssPEPk	S(5)	2.25	0.00387	Q9UQ35	SRRM2	serine/arginine repetitive matrix 2	Nucleus	other	Q9UQ35	307.192
AQSGSDSSPEPK	S1620	aQsGsDssPEPk	S(7)	2.25	0.00387	Q9UQ35	SRRM2	serine/arginine repetitive matrix 2	Nucleus	other	Q9UQ35	307.192
AQSGSDSSPEPK	S1616	aQsGsDssPEPk	S(3)	2.25	0.00387	Q9UQ35	SRRM2	serine/arginine repetitive matrix 2	Nucleus	other	Q9UQ35	307.192
AQSGSDSSPEPK	S1621	aQsGsDssPEPk	S(8)	2.25	0.00387	Q9UQ35	SRRM2	serine/arginine repetitive matrix 2	Nucleus	other	Q9UQ35	307.192
TPSRHSCSGSSPPR	S890	tPSRHscsGSSPPR	S(6)	2.25	0.00592	Q9UQ35	SRRM2	serine/arginine repetitive matrix 2	Nucleus	other	Q9UQ35	161.494
RRETPSPRPMR	T2738	rREtPsPRPMR	T(4)	2.24	0.00735	Q9UQ35	SRRM2	serine/arginine repetitive matrix 2	Nucleus	other	Q9UQ35	181.586
RRETPSPRPMR	S2740	rREtPsPRPMR	S(6)	2.24	0.00735	Q9UQ35	SRRM2	serine/arginine repetitive matrix 2	Nucleus	other	Q9UQ35	181.586
YHSRSRSPQAFR	S772	yHsRsRsPQAFR	S(7)	2.23	0.00369	Q7Z6E9	RBBP6	RB binding protein 6, ubiquitin ligase	Nucleus	enzyme	Q7Z6E9	74.1695
YHSRSRSPQAFR	S768	yHsRsRsPQAFR	S(3)	2.23	0.00369	Q7Z6E9	RBBP6	RB binding protein 6, ubiquitin ligase	Nucleus	enzyme	Q7Z6E9	74.1695
YHSRSRSPQAFR	S770	yHsRsRsPQAFR	S(5)	2.23	0.00369	Q7Z6E9	RBBP6	RB binding protein 6, ubiquitin ligase	Nucleus	enzyme	Q7Z6E9	74.1695
GRSRSPQRPGWSR	S534	gRsRsPQRPGWSR	S(3)	2.23	0.0139	Q9UQ35	SRRM2	serine/arginine repetitive matrix 2	Nucleus	other	Q9UQ35	61.6246
GRSRSPQRPGWSR	S536	gRsRsPQRPGWSR	S(5)	2.23	0.0139	Q9UQ35	SRRM2	serine/arginine repetitive matrix 2	Nucleus	other	Q9UQ35	61.6246
SRSTTPAPK	T252	sRsTtPAPk	T(5)	2.21	0.000515	Q9UQ35	SRRM2	serine/arginine repetitive matrix 2	Nucleus	other	Q9UQ35	170.792
SRSTTPAPK	S250	sRsTtPAPk	S(3)	2.21	0.000515	Q9UQ35	SRRM2	serine/arginine repetitive matrix 2	Nucleus	other	Q9UQ35	170.792
SRSTTPAPK	T251	sRsTtPAPk	T(4)	2.21	0.000515	Q9UQ35	SRRM2	serine/arginine repetitive matrix 2	Nucleus	other	Q9UQ35	170.792
NKEESSDDEDKESEEEPPK	S215	nkEEssDDEDkESEEEPPk	S(5)	2.2	0.000228	B4DFG0	DEK	DEK proto-oncogene	Nucleus	transcription regulator	B4DFG0	252.026
NKEESSDDEDKESEEEPPK	S216	nkEEssDDEDkESEEEPPk	S(6)	2.2	0.000228	B4DFG0	DEK	DEK proto-oncogene	Nucleus	transcription regulator	B4DFG0	252.026
SKGDSDISDEEAAQQSK	S1014	skGDsDIsDEEAAQQSk	S(5)	2.2	0.000424	Q5T200	ZC3H13	zinc finger CCCH-type containing 13	Extracellular Space	other	Q5T200	364.407
SKGDSDISDEEAAQQSK	S1017	skGDsDIsDEEAAQQSk	S(8)	2.2	0.000424	Q5T200	ZC3H13	zinc finger CCCH-type containing 13	Extracellular Space	other	Q5T200	364.407
DRSGSSQSTSR	S1793	dRsGssQsTSR	S(5)	2.2	5.11e-05	Q9UQ35	SRRM2	serine/arginine repetitive matrix 2	Nucleus	other	Q9UQ35	150.626
DRSGSSQSTSR	S1794	dRsGssQsTSR	S(6)	2.2	5.11e-05	Q9UQ35	SRRM2	serine/arginine repetitive matrix 2	Nucleus	other	Q9UQ35	150.626
LQPERGSPK	S671	lQPERGsPk	S(7)	2.19	0.00732	S4R3H4	ACIN1	apoptotic chromatin condensation inducer 1	Nucleus	enzyme	S4R3H4	166.328
FKIDSNISPK	S153	fkIDSNIsPk	S(8)	2.18	0.00127	Q9H501	ESF1	ESF1 nucleolar pre-rRNA processing protein homolog	Nucleus	other	Q9H501	214.055
TSAAACAVTDLSDDSDFDEKAK	S368	tSAAAcAVTDLsDDsDFDEkAk	S(15)	2.17	0.00314	Q9NQZ2	UTP3	UTP3 small subunit processome component	Nucleus	other	Q9NQZ2	355.297
TSAAACAVTDLSDDSDFDEKAK	S365	tSAAAcAVTDLsDDsDFDEkAk	S(12)	2.17	0.00314	Q9NQZ2	UTP3	UTP3 small subunit processome component	Nucleus	other	Q9NQZ2	355.297
NEEDEGHSNSSPRHSEAATAQR	S41	nEEDEGHsNSSPRHsEAATAQR	S(15)	2.16	0.00456	D6RD83	HNRNPD	heterogeneous nuclear ribonucleoprotein D	Nucleus	transcription regulator	D6RD83	178.481
RVKSPSPK	S948	rVksPsPk	S(6)	2.16	0.00493	O15042	U2SURP	U2 snRNP associated SURP domain containing	Nucleus	other	O15042	71.633
RVKSPSPK	S946	rVksPsPk	S(4)	2.16	0.00493	O15042	U2SURP	U2 snRNP associated SURP domain containing	Nucleus	other	O15042	71.633
RRHSHSHSPMSTR	S95	rRHsHsHsPmSTR	S(4)	2.15	0.00665	P62995	TRA2B	transformer 2 beta homolog	Nucleus	other	P62995	144.38
RRHSHSHSPMSTR	S97	rRHsHsHsPmSTR	S(6)	2.15	0.00665	P62995	TRA2B	transformer 2 beta homolog	Nucleus	other	P62995	144.38
RRHSHSHSPMSTR	S102	rRHsHsHsPmSTR	S(11)	2.15	0.00665	P62995	TRA2B	transformer 2 beta homolog	Nucleus	other	P62995	144.38
KQPPVSPGTALVGSQKEPSEVPTPK	S49	kQPPVSPGTALVGSQkEPsEVPTPk	S(19)	2.13	0.00415	P17096	HMGA1	high mobility group AT-hook 1	Nucleus	transcription regulator	P17096	392.345
SRTSPVSR	S1890	sRtsPVSR	S(1)	2.12	0.00168	Q9UQ35	SRRM2	serine/arginine repetitive matrix 2	Nucleus	other	Q9UQ35	67.4826
SRTSPVSR	S1893	sRtsPVSR	S(4)	2.12	0.00168	Q9UQ35	SRRM2	serine/arginine repetitive matrix 2	Nucleus	other	Q9UQ35	67.4826
SRSRTSPVSR	S1888	sRsRTsPVSR	S(1)	2.12	0.00481	Q9UQ35	SRRM2	serine/arginine repetitive matrix 2	Nucleus	other	Q9UQ35	113.484
RQPQGQGESEGSSSDEDGSRPLTR	S2794	rQPQGQGESEGsssDEDGSRPLTR	S(12)	2.11	0.0096	A0A0A0MS59	SRCAP	Snf2 related CREBBP activator protein	Cytoplasm	transcription regulator	A0A0A0MS59	195.662
RQPQGQGESEGSSSDEDGSRPLTR	S2795	rQPQGQGESEGsssDEDGSRPLTR	S(13)	2.11	0.0096	A0A0A0MS59	SRCAP	Snf2 related CREBBP activator protein	Cytoplasm	transcription regulator	A0A0A0MS59	195.662
RQPQGQGESEGSSSDEDGSRPLTR	S2801	rQPQGQGESEGsssDEDGSRPLTR	S(19)	2.11	0.0096	A0A0A0MS59	SRCAP	Snf2 related CREBBP activator protein	Cytoplasm	transcription regulator	A0A0A0MS59	195.662
SRTSPITR	S1975	sRtsPITR	S(4)	2.11	0.000728	Q9UQ35	SRRM2	serine/arginine repetitive matrix 2	Nucleus	other	Q9UQ35	80.6121
ASVRGSSEEDEDARTPDR	S138	aSVRGsSEEDEDARtPDR	S(6)	2.09	0.00601	Q8NC56	LEMD2	LEM domain containing 2	Nucleus	other	Q8NC56	247.576
ASVRGSSEEDEDARTPDR	T147	aSVRGsSEEDEDARtPDR	T(15)	2.09	0.00601	Q8NC56	LEMD2	LEM domain containing 2	Nucleus	other	Q8NC56	247.576
SSTPPRQSPSRSSSPQPK	S908	sStPPRQsPsRsSSPQPk	S(8)	2.09	0.000937	Q9UQ35	SRRM2	serine/arginine repetitive matrix 2	Nucleus	other	Q9UQ35	175.038
SSTPPRQSPSRSSSPQPK	T903	sStPPRQsPsRsSSPQPk	T(3)	2.09	0.000937	Q9UQ35	SRRM2	serine/arginine repetitive matrix 2	Nucleus	other	Q9UQ35	175.038
SSTPPRQSPSRSSSPQPK	S912	sStPPRQsPsRsSSPQPk	S(12)	2.09	0.000937	Q9UQ35	SRRM2	serine/arginine repetitive matrix 2	Nucleus	other	Q9UQ35	175.038
AKEVELVSE	S513	akEVELVsE	S(8)	2.08	0.000146	O60832	DKC1	dyskerin pseudouridine synthase 1	Nucleus	enzyme	O60832	245.071	Telomerase Sigling	4.1	0.148	-0.577	inhibition
AQSRSRECDITK	S529	aQsRsREcDITk	S(3)	2.08	0.00936	E9PG73	PPIG	peptidylprolyl isomerase G	Nucleus	enzyme	E9PG73	81.5953
AQSRSRECDITK	S531	aQsRsREcDITk	S(5)	2.08	0.00936	E9PG73	PPIG	peptidylprolyl isomerase G	Nucleus	enzyme	E9PG73	81.5953
RRHSHSHSPMSTR	S99	rRHsHsHSPMsTR	S(8)	2.08	0.00181	P62995	TRA2B	transformer 2 beta homolog	Nucleus	other	P62995	178.594
SASPERMD	S233	sAsPERMD	S(3)	2.07	0.0034	Q16629	SRSF7	serine and arginine rich splicing factor 7	Nucleus	other	Q16629	180.176
SASPERMD	S231	sAsPERMD	S(1)	2.07	0.0034	Q16629	SRSF7	serine and arginine rich splicing factor 7	Nucleus	other	Q16629	180.176
SRSPATAK	S484	sRsPATAk	S(1)	2.07	0.00656	Q9UQ35	SRRM2	serine/arginine repetitive matrix 2	Nucleus	other	Q9UQ35	124.172
SRSPATAK	S486	sRsPATAk	S(3)	2.07	0.00656	Q9UQ35	SRRM2	serine/arginine repetitive matrix 2	Nucleus	other	Q9UQ35	124.172
GRSRTPPTSR	S1842	gRsRtPPTSR	S(3)	2.07	0.0094	Q9UQ35	SRRM2	serine/arginine repetitive matrix 2	Nucleus	other	Q9UQ35	82.7454
GRSRTPPTSR	T1844	gRsRtPPTSR	T(5)	2.07	0.0094	Q9UQ35	SRRM2	serine/arginine repetitive matrix 2	Nucleus	other	Q9UQ35	82.7454
MEREDSSEEEEEEIDDEEIER	S133	mEREDssEEEEEEIDDEEIER	S(7)	2.06	0.00208	P55081	MFAP1	microfibril associated protein 1	Extracellular Space	other	P55081	446.614
MEREDSSEEEEEEIDDEEIER	S132	mEREDssEEEEEEIDDEEIER	S(6)	2.06	0.00208	P55081	MFAP1	microfibril associated protein 1	Extracellular Space	other	P55081	446.614
THTTALAGRSPSPASGR	S295	tHTTALAGRsPSPAsGR	S(10)	2.04	0.00921	Q9UQ35	SRRM2	serine/arginine repetitive matrix 2	Nucleus	other	Q9UQ35	363.951
THTTALAGRSPSPASGR	S300	tHTTALAGRsPSPAsGR	S(15)	2.04	0.00921	Q9UQ35	SRRM2	serine/arginine repetitive matrix 2	Nucleus	other	Q9UQ35	363.951
RSRSVSPCSNVESR	S950	rsRsVsPcSNVESR	S(2)	2.03	0.00404	Q9UQ35	SRRM2	serine/arginine repetitive matrix 2	Nucleus	other	Q9UQ35	259.934
RSRSVSPCSNVESR	S952	rsRsVsPcSNVESR	S(4)	2.03	0.00404	Q9UQ35	SRRM2	serine/arginine repetitive matrix 2	Nucleus	other	Q9UQ35	259.934
RSRSVSPCSNVESR	S954	rsRsVsPcSNVESR	S(6)	2.03	0.00404	Q9UQ35	SRRM2	serine/arginine repetitive matrix 2	Nucleus	other	Q9UQ35	259.934
KEDSDEEEDDDSEEDEEDDEDEDEDEDEIEPAAMK	S145	kEDsDEEEDDDsEEDEEDDEDEDEDEDEIEPAAmk	S(4)	2.02	0.000323	P19338	NCL	nucleolin	Nucleus	other	P19338	400.727
KEDSDEEEDDDSEEDEEDDEDEDEDEDEIEPAAMK	S153	kEDsDEEEDDDsEEDEEDDEDEDEDEDEIEPAAmk	S(12)	2.02	0.000323	P19338	NCL	nucleolin	Nucleus	other	P19338	400.727
AAVLSDSEDEEKASAK	S398	aAVLsDsEDEEkASAk	S(5)	2.02	0.00114	Q96ST2	IWS1	IWS1, SUPT6H interacting protein	Nucleus	enzyme	Q96ST2	433.517
AAVLSDSEDEEKASAK	S400	aAVLsDsEDEEkASAk	S(7)	2.02	0.00114	Q96ST2	IWS1	IWS1, SUPT6H interacting protein	Nucleus	enzyme	Q96ST2	433.517
SRTPTTR	S1937	sRtPTTR	S(1)	2.02	0.00287	Q9UQ35	SRRM2	serine/arginine repetitive matrix 2	Nucleus	other	Q9UQ35	98.3415
SRTPTTR	T1939	sRtPTTR	T(3)	2.02	0.00287	Q9UQ35	SRRM2	serine/arginine repetitive matrix 2	Nucleus	other	Q9UQ35	98.3415
LDYVPSSASREVR	S513	lDYVPsSAsREVR	S(6)	2.01	0.00554	Q6ZRV2	FAM83H	family with sequence similarity 83 member H	Other	other	Q6ZRV2	192.178
LDYVPSSASREVR	S516	lDYVPsSAsREVR	S(9)	2.01	0.00554	Q6ZRV2	FAM83H	family with sequence similarity 83 member H	Other	other	Q6ZRV2	192.178
SRSASLRR	S173	sRsAsLRR	S(3)	2	0.0017	Q16629	SRSF7	serine and arginine rich splicing factor 7	Nucleus	other	Q16629	92.2872
SRSASLRR	S175	sRsAsLRR	S(5)	2	0.0017	Q16629	SRSF7	serine and arginine rich splicing factor 7	Nucleus	other	Q16629	92.2872
SRSASLRR	S171	sRsAsLRR	S(1)	2	0.0017	Q16629	SRSF7	serine and arginine rich splicing factor 7	Nucleus	other	Q16629	92.2872
RKEASSSEEPR	S245	rkEAssSEEPR	S(7)	2	0.00357	P30414	NKTR	natural killer cell triggering receptor	Plasma Membrane	enzyme	P30414	61.0016
KKEEPSQNDISPK	S84	kkEEPsQNDIsPk	S(6)	2	0.00456	Q9NR30	DDX21	DExD-box helicase 21	Nucleus	enzyme	Q9NR30	216.103
KKEEPSQNDISPK	S89	kkEEPsQNDIsPk	S(11)	2	0.00456	Q9NR30	DDX21	DExD-box helicase 21	Nucleus	enzyme	Q9NR30	216.103
METVSNASSSSNPSSPGR	S1166	mETVSNASSssNPsSPGR	S(15)	2	0.00733	Q9NTI5	PDS5B	PDS5 cohesin associated factor B	Nucleus	other	Q9NTI5	113.527
ALFKPPEDSQDDESDSDAEEEQTTKR	S185	aLFkPPEDSQDDEsDsDAEEEQTTkR	S(16)	1.99	0.0082	H7C072	THOC5	THO complex 5	Cytoplasm	other	H7C072	205.51
ALFKPPEDSQDDESDSDAEEEQTTKR	S183	aLFkPPEDSQDDEsDsDAEEEQTTkR	S(14)	1.99	0.0082	H7C072	THOC5	THO complex 5	Cytoplasm	other	H7C072	205.51
TIASDSEEEAGKELSDKK	S438	tIAsDsEEEAGkELSDkk	S(4)	1.99	0.000466	Q96ST2	IWS1	IWS1, SUPT6H interacting protein	Nucleus	enzyme	Q96ST2	221.425
SRSGSSPGLR	S1441	sRsGssPGLR	S(3)	1.98	0.00196	Q9UQ35	SRRM2	serine/arginine repetitive matrix 2	Nucleus	other	Q9UQ35	186.808
RGEGDAPFSEPGTTSTQRPSSPETATK	S322	rGEGDAPFSEPGTTSTQRPSsPEtATk	S(20)	1.98	0.000222	Q9UQ35	SRRM2	serine/arginine repetitive matrix 2	Nucleus	other	Q9UQ35	209.762
RGEGDAPFSEPGTTSTQRPSSPETATK	S323	rGEGDAPFSEPGTTSTQRPSsPEtATk	S(21)	1.98	0.000222	Q9UQ35	SRRM2	serine/arginine repetitive matrix 2	Nucleus	other	Q9UQ35	209.762
SRSGSSPGLR	S1439	sRsGssPGLR	S(1)	1.98	0.00196	Q9UQ35	SRRM2	serine/arginine repetitive matrix 2	Nucleus	other	Q9UQ35	186.808
SRSGSSPGLR	S1443	sRsGssPGLR	S(5)	1.98	0.00196	Q9UQ35	SRRM2	serine/arginine repetitive matrix 2	Nucleus	other	Q9UQ35	186.808
SRSGSSPGLR	S1444	sRsGssPGLR	S(6)	1.98	0.00196	Q9UQ35	SRRM2	serine/arginine repetitive matrix 2	Nucleus	other	Q9UQ35	186.808
RRPSPQPSPR	S2702	rRPsPQPsPR	S(4)	1.98	0.0021	Q9UQ35	SRRM2	serine/arginine repetitive matrix 2	Nucleus	other	Q9UQ35	134.136
RRPSPQPSPR	S2706	rRPsPQPsPR	S(8)	1.98	0.0021	Q9UQ35	SRRM2	serine/arginine repetitive matrix 2	Nucleus	other	Q9UQ35	134.136
SVSSQRSRSR	S121	sVsSQRsRsR	S(3)	1.97	0.00012	E9PK91	BCLAF1	BCL2 associated transcription factor 1	Nucleus	transcription regulator	E9PK91	125.541
SVSSQRSRSR	S122	sVsSQRsRsR	S(4)	1.97	0.00012	E9PK91	BCLAF1	BCL2 associated transcription factor 1	Nucleus	transcription regulator	E9PK91	125.541
SVSSQRSRSR	S127	sVsSQRsRsR	S(9)	1.97	0.00012	E9PK91	BCLAF1	BCL2 associated transcription factor 1	Nucleus	transcription regulator	E9PK91	125.541
SSQPLASK	S9	ssQPLASk	S(2)	1.97	0.00562	Q5T6U8	HMGA1	high mobility group AT-hook 1	Nucleus	transcription regulator	Q5T6U8	173.053
EISSSPTSK	S454	eIsSsPTSk	S(3)	1.97	0.00355	Q9UQ35	SRRM2	serine/arginine repetitive matrix 2	Nucleus	other	Q9UQ35	243.556
EISSSPTSK	S456	eIsSsPTSk	S(5)	1.97	0.00355	Q9UQ35	SRRM2	serine/arginine repetitive matrix 2	Nucleus	other	Q9UQ35	243.556
SSKASLGSLEGEAEAEASSPK	S5749	sSkAsLGsLEGEAEAEASSPk	S(5)	1.94	0.00329	Q09666	AHNAK	AHNAK nucleoprotein	Nucleus	other	Q09666	434.139	Phospholipase C Sigling	2.05	0.0856	0.853	activation
SSKASLGSLEGEAEAEASSPK	S5752	sSkAsLGsLEGEAEAEASSPk	S(8)	1.94	0.00329	Q09666	AHNAK	AHNAK nucleoprotein	Nucleus	other	Q09666	434.139	Phospholipase C Sigling	2.05	0.0856	0.853	activation
MAPPPKEVEEDSEDEEMSEDEEDDSSGEEVVIPQK	S34	mAPPPkEVEEDsEDEEmsEDEEDDssGEEVVIPQk	S(18)	1.94	0.000523	P19338	NCL	nucleolin	Nucleus	other	P19338	172.154
MAPPPKEVEEDSEDEEMSEDEEDDSSGEEVVIPQK	S41	mAPPPkEVEEDsEDEEmsEDEEDDssGEEVVIPQk	S(25)	1.94	0.000523	P19338	NCL	nucleolin	Nucleus	other	P19338	172.154
MAPPPKEVEEDSEDEEMSEDEEDDSSGEEVVIPQK	S42	mAPPPkEVEEDsEDEEmsEDEEDDssGEEVVIPQk	S(26)	1.94	0.000523	P19338	NCL	nucleolin	Nucleus	other	P19338	172.154
MAPPPKEVEEDSEDEEMSEDEEDDSSGEEVVIPQK	S28	mAPPPkEVEEDsEDEEmsEDEEDDssGEEVVIPQk	S(12)	1.94	0.000523	P19338	NCL	nucleolin	Nucleus	other	P19338	172.154
SSSSSASPSSPSSR	S760	sSSSSASPSsPSSR	S(10)	1.94	0.0173	E9PK91	BCLAF1	BCL2 associated transcription factor 1	Nucleus	transcription regulator	E9PK91	266.809
EVEDKESEGEEEDEDEDLSK	S153	eVEDkEsEGEEEDEDEDLSk	S(7)	1.94	0.0133	O95218	ZRANB2	zinc finger RANBP2-type containing 2	Nucleus	transcription regulator	O95218	384.136
SATRPSPSPER	S351	sATRPsPsPER	S(6)	1.94	0.00455	Q9UQ35	SRRM2	serine/arginine repetitive matrix 2	Nucleus	other	Q9UQ35	153.755
SATRPSPSPER	S353	sATRPsPsPER	S(8)	1.94	0.00455	Q9UQ35	SRRM2	serine/arginine repetitive matrix 2	Nucleus	other	Q9UQ35	153.755
DGSGTPSRHSLSGSSPGMK	T1453	dGSGTPsRHsLsGsSPGMk	T(5)	1.92	0.00519	Q9UQ35	SRRM2	serine/arginine repetitive matrix 2	Nucleus	other	Q9UQ35	157.88
DGSGTPSRHSLSGSSPGMK	S1458	dGSGTPsRHsLsGsSPGMk	S(10)	1.92	0.00519	Q9UQ35	SRRM2	serine/arginine repetitive matrix 2	Nucleus	other	Q9UQ35	157.88
DGSGTPSRHSLSGSSPGMK	S1460	dGSGTPsRHsLsGsSPGMk	S(12)	1.92	0.00519	Q9UQ35	SRRM2	serine/arginine repetitive matrix 2	Nucleus	other	Q9UQ35	157.88
DRYNSDNDR	S642	dRYNsDNDR	S(5)	1.91	0.0149	A0A087WWP4	RBM15	RNA binding motif protein 15	Nucleus	other	A0A087WWP4	130.433
SLTRSPPAIR	S2067	sLtRsPPAIR	S(1)	1.9	0.00338	Q9UQ35	SRRM2	serine/arginine repetitive matrix 2	Nucleus	other	Q9UQ35	223.844
SLTRSPPAIR	T2069	sLtRsPPAIR	T(3)	1.9	0.00338	Q9UQ35	SRRM2	serine/arginine repetitive matrix 2	Nucleus	other	Q9UQ35	223.844
SLTRSPPAIR	S2071	sLtRsPPAIR	S(5)	1.9	0.00338	Q9UQ35	SRRM2	serine/arginine repetitive matrix 2	Nucleus	other	Q9UQ35	223.844
EDKSDQSDDEKIQNSDDEER	S162	eDksDQsDDEkIQNsDDEER	S(15)	1.89	0.00329	Q8WVC0	LEO1	LEO1 homolog, Paf1/RNA polymerase II complex component	Nucleus	other	Q8WVC0	105.227
EDKSDQSDDEKIQNSDDEER	S151	eDksDQsDDEkIQNsDDEER	S(4)	1.89	0.00329	Q8WVC0	LEO1	LEO1 homolog, Paf1/RNA polymerase II complex component	Nucleus	other	Q8WVC0	105.227
EDKSDQSDDEKIQNSDDEER	S154	eDksDQsDDEkIQNsDDEER	S(7)	1.89	0.00329	Q8WVC0	LEO1	LEO1 homolog, Paf1/RNA polymerase II complex component	Nucleus	other	Q8WVC0	105.227
YLVDGTKPNAGSEEISSEDDELVEEKK	S316	yLVDGTkPNAGsEEIssEDDELVEEkk	S(12)	1.88	0.00786	Q9NY61	AATF	apoptosis antagonizing transcription factor	Nucleus	transcription regulator	Q9NY61	192.865
YLVDGTKPNAGSEEISSEDDELVEEKK	S321	yLVDGTkPNAGsEEIssEDDELVEEkk	S(17)	1.88	0.00786	Q9NY61	AATF	apoptosis antagonizing transcription factor	Nucleus	transcription regulator	Q9NY61	192.865
YLVDGTKPNAGSEEISSEDDELVEEKK	S320	yLVDGTkPNAGsEEIssEDDELVEEkk	S(16)	1.88	0.00786	Q9NY61	AATF	apoptosis antagonizing transcription factor	Nucleus	transcription regulator	Q9NY61	192.865
SLSDSESDDSKSK	S95	sLsDsEsDDSkSk	S(3)	1.87	0.00799	Q13185	CBX3	chromobox 3	Nucleus	transcription regulator	Q13185	305.955	ATM Sigling	5.31	0.175	0.832	activation
SLSDSESDDSKSK	S97	sLsDsEsDDSkSk	S(5)	1.87	0.00799	Q13185	CBX3	chromobox 3	Nucleus	transcription regulator	Q13185	305.955	ATM Sigling	5.31	0.175	0.832	activation
SLSDSESDDSKSK	S99	sLsDsEsDDSkSk	S(7)	1.87	0.00799	Q13185	CBX3	chromobox 3	Nucleus	transcription regulator	Q13185	305.955	ATM Sigling	5.31	0.175	0.832	activation
IPCKSSPELEDTATSSK	S2828	iPckSsPELEDTATSSk	S(6)	1.87	0.00321	P46013	MKI67	marker of proliferation Ki-67	Nucleus	other	P46013	249.456
HSCSGSSPPR	S895	hScSGSsPPR	S(7)	1.87	0.00644	Q9UQ35	SRRM2	serine/arginine repetitive matrix 2	Nucleus	other	Q9UQ35	137.061
EVIDASDKEGMSPAKR	S73	eVIDAsDkEGMsPAkR	S(6)	1.85	0.0106	B4DZQ5	PRPF4B	pre-mRNA processing factor 4B	Nucleus	kinase	B4DZQ5	265.409	Pyridoxal 5'-phosphate Salvage Pathway	4.84	0.2	-1.387	inhibition
EVIDASDKEGMSPAKR	S79	eVIDAsDkEGMsPAkR	S(12)	1.85	0.0106	B4DZQ5	PRPF4B	pre-mRNA processing factor 4B	Nucleus	kinase	B4DZQ5	265.409	Pyridoxal 5'-phosphate Salvage Pathway	4.84	0.2	-1.387	inhibition
LGVSVSPSR	S532	lGVsVsPSR	S(4)	1.85	0.000771	Q86VM9	ZC3H18	zinc finger CCCH-type containing 18	Nucleus	other	Q86VM9	171.011
KKPSTDEQTSSAEEDVPTCGYLNVLSNSR	S342	kkPSTDEQtssAEEDVPTcGYLNVLSNSR	S(10)	1.85	0.0284	Q8N556	AFAP1	actin filament associated protein 1	Cytoplasm	other	Q8N556	258.931
KKPSTDEQTSSAEEDVPTCGYLNVLSNSR	S343	kkPSTDEQtssAEEDVPTcGYLNVLSNSR	S(11)	1.85	0.0284	Q8N556	AFAP1	actin filament associated protein 1	Cytoplasm	other	Q8N556	258.931
KKPSTDEQTSSAEEDVPTCGYLNVLSNSR	T341	kkPSTDEQtssAEEDVPTcGYLNVLSNSR	T(9)	1.85	0.0284	Q8N556	AFAP1	actin filament associated protein 1	Cytoplasm	other	Q8N556	258.931
RGGSGYHSRSPAR	S1822	rGGSGYHsRsPAR	S(8)	1.85	0.00952	Q9UQ35	SRRM2	serine/arginine repetitive matrix 2	Nucleus	other	Q9UQ35	125.977
SRTPLLPR	S2032	sRtPLLPR	S(1)	1.85	0.00195	Q9UQ35	SRRM2	serine/arginine repetitive matrix 2	Nucleus	other	Q9UQ35	141.329
SRTPLLPR	T2034	sRtPLLPR	T(3)	1.85	0.00195	Q9UQ35	SRRM2	serine/arginine repetitive matrix 2	Nucleus	other	Q9UQ35	141.329
QAYSPR	S119	qAYsPR	S(4)	1.85	0.00489	Q9Y2W1	THRAP3	thyroid hormone receptor associated protein 3	Nucleus	transcription regulator	Q9Y2W1	115.16
GHSRSRSPQWR	S510	gHsRsRsPQWR	S(7)	1.84	0.00935	Q9UQ35	SRRM2	serine/arginine repetitive matrix 2	Nucleus	other	Q9UQ35	60.2671
SRASPVSR	S1916	sRAsPVSR	S(4)	1.84	0.00511	Q9UQ35	SRRM2	serine/arginine repetitive matrix 2	Nucleus	other	Q9UQ35	97.8167
SGAGSSPETK	S1214	sGAGssPETk	S(1)	1.84	0.00243	Q9UQ35	SRRM2	serine/arginine repetitive matrix 2	Nucleus	other	Q9UQ35	154.771
SGAGSSPETK	S1218	sGAGssPETk	S(5)	1.84	0.00243	Q9UQ35	SRRM2	serine/arginine repetitive matrix 2	Nucleus	other	Q9UQ35	154.771
SGAGSSPETK	S1219	sGAGssPETk	S(6)	1.84	0.00243	Q9UQ35	SRRM2	serine/arginine repetitive matrix 2	Nucleus	other	Q9UQ35	154.771
GHSRSRSPQWR	S506	gHsRsRsPQWR	S(3)	1.84	0.00935	Q9UQ35	SRRM2	serine/arginine repetitive matrix 2	Nucleus	other	Q9UQ35	60.2671
GHSRSRSPQWR	S508	gHsRsRsPQWR	S(5)	1.84	0.00935	Q9UQ35	SRRM2	serine/arginine repetitive matrix 2	Nucleus	other	Q9UQ35	60.2671
TLSPGRR	S387	tLsPGRR	S(3)	1.83	0.0361	Q13523	PRPF4B	pre-mRNA processing factor 4B	Nucleus	kinase	Q13523	107.004	Pyridoxal 5'-phosphate Salvage Pathway	4.84	0.2	-1.387	inhibition
LEDSEVRSVASNQSEMEFSSLQDMPK	S141	lEDSEVRsVAsNQSEMEFSSLQDMPk	S(11)	1.83	0.00157	A0A087X2B6	CCAR2	cell cycle and apoptosis regulator 2	Cytoplasm	peptidase	A0A087X2B6	365.2
LEDSEVRSVASNQSEMEFSSLQDMPK	S138	lEDSEVRsVAsNQSEMEFSSLQDMPk	S(8)	1.83	0.00157	A0A087X2B6	CCAR2	cell cycle and apoptosis regulator 2	Cytoplasm	peptidase	A0A087X2B6	365.2
SKEFVSSDESSSGENKSK	S672	skEFVssDEsssGENkSk	S(11)	1.83	0.00522	Q08945	SSRP1	structure specific recognition protein 1	Nucleus	transcription regulator	Q08945	246.903
SKEFVSSDESSSGENKSK	S668	skEFVssDEsssGENkSk	S(7)	1.83	0.00522	Q08945	SSRP1	structure specific recognition protein 1	Nucleus	transcription regulator	Q08945	246.903
SKEFVSSDESSSGENKSK	S667	skEFVssDEsssGENkSk	S(6)	1.83	0.00522	Q08945	SSRP1	structure specific recognition protein 1	Nucleus	transcription regulator	Q08945	246.903
SKEFVSSDESSSGENKSK	S671	skEFVssDEsssGENkSk	S(10)	1.83	0.00522	Q08945	SSRP1	structure specific recognition protein 1	Nucleus	transcription regulator	Q08945	246.903
SKEFVSSDESSSGENKSK	S673	skEFVssDEsssGENkSk	S(12)	1.83	0.00522	Q08945	SSRP1	structure specific recognition protein 1	Nucleus	transcription regulator	Q08945	246.903
HASSSPESPKPAPAPGSHR	S437	hAsssPEsPkPAPAPGSHR	S(5)	1.83	0.00308	Q9UQ35	SRRM2	serine/arginine repetitive matrix 2	Nucleus	other	Q9UQ35	305.051
HASSSPESPKPAPAPGSHR	S436	hAsssPEsPkPAPAPGSHR	S(4)	1.83	0.00308	Q9UQ35	SRRM2	serine/arginine repetitive matrix 2	Nucleus	other	Q9UQ35	305.051
HASSSPESPKPAPAPGSHR	S440	hAsssPEsPkPAPAPGSHR	S(8)	1.83	0.00308	Q9UQ35	SRRM2	serine/arginine repetitive matrix 2	Nucleus	other	Q9UQ35	305.051
HASSSPESPKPAPAPGSHR	S435	hAsssPEsPkPAPAPGSHR	S(3)	1.83	0.00308	Q9UQ35	SRRM2	serine/arginine repetitive matrix 2	Nucleus	other	Q9UQ35	305.051
HLDRSPESDRPR	S612	hLDRsPEsDRPR	S(5)	1.82	0.016	A0A087WWP4	RBM15	RNA binding motif protein 15	Nucleus	other	A0A087WWP4	178.978
HLDRSPESDRPR	S615	hLDRsPEsDRPR	S(8)	1.82	0.016	A0A087WWP4	RBM15	RNA binding motif protein 15	Nucleus	other	A0A087WWP4	178.978
QLEESVSEKEQQLLSTLK	S951	qLEEsVsEkEQQLLSTLk	S(5)	1.82	0.000234	O95239	KIF4A	kinesin family member 4A	Nucleus	other	O95239	182.642
QLEESVSEKEQQLLSTLK	S953	qLEEsVsEkEQQLLSTLk	S(7)	1.82	0.000234	O95239	KIF4A	kinesin family member 4A	Nucleus	other	O95239	182.642
KIVEPEVVGESDSEVEGDAWR	S118	kIVEPEVVGEsDsEVEGDAWR	S(13)	1.82	0.0012	P55081	MFAP1	microfibril associated protein 1	Extracellular Space	other	P55081	470.354
KIVEPEVVGESDSEVEGDAWR	S116	kIVEPEVVGEsDsEVEGDAWR	S(11)	1.82	0.0012	P55081	MFAP1	microfibril associated protein 1	Extracellular Space	other	P55081	470.354
ALEQQEAESDSSDTEEKDDDDDDEEDVGKR	S197	aLEQQEAEsDSsDTEEkDDDDDDEEDVGkR	S(9)	1.82	0.00199	Q9BXY0	MAK16	MAK16 homolog	Nucleus	other	Q9BXY0	330.742
SCFESSPDPELK	S876	scFESsPDPELk	S(6)	1.82	0.000562	Q9UQ35	SRRM2	serine/arginine repetitive matrix 2	Nucleus	other	Q9UQ35	254.142
SHSRSPATR	S564	sHsRsPATR	S(3)	1.82	0.00082	Q9UQ35	SRRM2	serine/arginine repetitive matrix 2	Nucleus	other	Q9UQ35	175.805
SLSGSSPCPK	S783	sLsGssPcPk	S(6)	1.82	0.0141	Q9UQ35	SRRM2	serine/arginine repetitive matrix 2	Nucleus	other	Q9UQ35	170.896
SHSRSPATR	S562	sHsRsPATR	S(1)	1.82	0.00082	Q9UQ35	SRRM2	serine/arginine repetitive matrix 2	Nucleus	other	Q9UQ35	175.805
SHSRSPATR	S566	sHsRsPATR	S(5)	1.82	0.00082	Q9UQ35	SRRM2	serine/arginine repetitive matrix 2	Nucleus	other	Q9UQ35	175.805
GGGQSVQFTDIETLKQESPNGSR	S902	gGGQSVQFTDIEtLkQESPNGSR	S(18)	1.81	0.00224	Q02241	KIF23	kinesin family member 23	Cytoplasm	other	Q02241	128.988	Mitotic Roles of Polo-Like Kise	2.85	0.152	-0.816	inhibition
KPATPAEDDEDDDIDLFGSDNEEEDKEAAQLREER	S138	kPATPAEDDEDDDIDLFGsDNEEEDkEAAQLREER	S(19)	1.81	0.00733	E9PL71	EEF1D	eukaryotic translation elongation factor 1 delta	Cytoplasm	translation regulator	E9PL71	376.196
ALFKPPEDSQDDESDSDAEEEQTTKR	S178	aLFkPPEDsQDDEsDsDAEEEQTTkR	S(9)	1.81	0.0104	H7C072	THOC5	THO complex 5	Cytoplasm	other	H7C072	111.29
DKPRSTSPAGQHHSPISSR	S316	dkPRStsPAGQHHsPISSR	S(5)	1.81	0.00385	Q5T200	ZC3H13	zinc finger CCCH-type containing 13	Extracellular Space	other	Q5T200	141.968
DKPRSTSPAGQHHSPISSR	S328	dkPRStsPAGQHHsPISSR	S(17)	1.81	0.00385	Q5T200	ZC3H13	zinc finger CCCH-type containing 13	Extracellular Space	other	Q5T200	141.968
RSSRSSPELTR	S1693	rsSRssPELTR	S(5)	1.81	0.00375	Q9UQ35	SRRM2	serine/arginine repetitive matrix 2	Nucleus	other	Q9UQ35	98.0108
RSSRSSPELTR	S1694	rsSRssPELTR	S(6)	1.81	0.00375	Q9UQ35	SRRM2	serine/arginine repetitive matrix 2	Nucleus	other	Q9UQ35	98.0108
SRSRASPATHR	S1864	sRsRAsPATHR	S(1)	1.81	0.0038	Q9UQ35	SRRM2	serine/arginine repetitive matrix 2	Nucleus	other	Q9UQ35	84.7698
QNGSNDSDRYSDNEEDSKIELK	Y183	qNGsNDsDRYSDNEEDSkIELk	Y(10)	1.8	0.00256	G5E972	TMPO	thymopoietin	Nucleus	other	G5E972	82.9844
QNGSNDSDRYSDNEEDSKIELK	S184	qNGsNDsDRYSDNEEDSkIELk	S(11)	1.8	0.00256	G5E972	TMPO	thymopoietin	Nucleus	other	G5E972	82.9844
FRRSETPPHWR	S341	fRRsEtPPHWR	S(4)	1.79	0.0159	E9PG73	PPIG	peptidylprolyl isomerase G	Nucleus	enzyme	E9PG73	201.057
FRRSETPPHWR	T343	fRRsEtPPHWR	T(6)	1.79	0.0159	E9PG73	PPIG	peptidylprolyl isomerase G	Nucleus	enzyme	E9PG73	201.057
SVSPYSR	S301	sVsPYSR	S(1)	1.79	0.00207	Q9NYV4	CDK12	cyclin dependent kinase 12	Nucleus	kinase	Q9NYV4	190.104
SVSPYSR	S303	sVsPYSR	S(3)	1.79	0.00207	Q9NYV4	CDK12	cyclin dependent kinase 12	Nucleus	kinase	Q9NYV4	190.104
SGMSPEQSR	S1132	sGmsPEQSR	S(4)	1.79	0.00239	Q9UQ35	SRRM2	serine/arginine repetitive matrix 2	Nucleus	other	Q9UQ35	124.93
NHSGSRTPPVALNSSR	S2100	nHsGsRtPPVALNSSR	S(3)	1.79	0.00209	Q9UQ35	SRRM2	serine/arginine repetitive matrix 2	Nucleus	other	Q9UQ35	349.884
NHSGSRTPPVALNSSR	S2102	nHsGsRtPPVALNSSR	S(5)	1.79	0.00209	Q9UQ35	SRRM2	serine/arginine repetitive matrix 2	Nucleus	other	Q9UQ35	349.884
NHSGSRTPPVALNSSR	T2104	nHsGsRtPPVALNSSR	T(7)	1.79	0.00209	Q9UQ35	SRRM2	serine/arginine repetitive matrix 2	Nucleus	other	Q9UQ35	349.884
AQTPPGPSLSGSKSPCPQEK	T1003	aQtPPGPSLSGSksPcPQEk	T(3)	1.79	0.00235	Q9UQ35	SRRM2	serine/arginine repetitive matrix 2	Nucleus	other	Q9UQ35	364.504
YSPTSPKYSPTSPK	S1861	ySPtSPkYSPtSPk	S(2)	1.78	0.00553	P24928	POLR2A	RNA polymerase II subunit A	Nucleus	enzyme	P24928	111.6	NER Pathway	6.21	0.184	1.5	activation
YSPTSPKYSPTSPK	Y1867	ySPtSPkYSPtSPk	Y(8)	1.78	0.00553	P24928	POLR2A	RNA polymerase II subunit A	Nucleus	enzyme	P24928	111.6	NER Pathway	6.21	0.184	1.5	activation
LSQSSQDSSPVR	S57	lSQSSQDSsPVR	S(9)	1.78	0.000877	O95251	KAT7	lysine acetyltransferase 7	Nucleus	enzyme	O95251	259.023
WDSESNSERDVTK	S887	wDsEsNsERDVTk	S(3)	1.77	0.00356	P30414	NKTR	natural killer cell triggering receptor	Plasma Membrane	enzyme	P30414	134.34
WDSESNSERDVTK	S891	wDsEsNsERDVTk	S(7)	1.77	0.00356	P30414	NKTR	natural killer cell triggering receptor	Plasma Membrane	enzyme	P30414	134.34
WDSESNSERDVTK	T896	wDsEsNsERDVTk	T(12)	1.77	0.00356	P30414	NKTR	natural killer cell triggering receptor	Plasma Membrane	enzyme	P30414	134.34
NQSHSSPSVSPSR	S1699	nQSHSsPSVsPSR	S(10)	1.77	0.00682	Q7Z6E9	RBBP6	RB binding protein 6, ubiquitin ligase	Nucleus	enzyme	Q7Z6E9	220.181
RSRSNSSPEMK	S741	rsRsNssPEMk	S(2)	1.77	0.00885	Q9UQ35	SRRM2	serine/arginine repetitive matrix 2	Nucleus	other	Q9UQ35	124.733
RSRSNSSPEMK	S743	rsRsNssPEMk	S(4)	1.77	0.00885	Q9UQ35	SRRM2	serine/arginine repetitive matrix 2	Nucleus	other	Q9UQ35	124.733
RSRSNSSPEMK	S745	rsRsNssPEMk	S(6)	1.77	0.00885	Q9UQ35	SRRM2	serine/arginine repetitive matrix 2	Nucleus	other	Q9UQ35	124.733
RSRSNSSPEMK	S746	rsRsNssPEMk	S(7)	1.77	0.00885	Q9UQ35	SRRM2	serine/arginine repetitive matrix 2	Nucleus	other	Q9UQ35	124.733
SASPDYNR	S77	sAsPDYNR	S(3)	1.76	0.0104	Q14669	TRIP12	thyroid hormone receptor interactor 12	Cytoplasm	enzyme	Q14669	210.489	Cell Cycle: G2/M D Damage Checkpoint Regulation	2.01	0.143	1.89	activation
SSSPVTELASRSPIR	S1101	ssSPVTELASRsPIR	S(1)	1.76	0.0333	Q9UQ35	SRRM2	serine/arginine repetitive matrix 2	Nucleus	other	Q9UQ35	169.296
QSHSSSSPHPK	S837	qSHSssSPHPk	S(5)	1.76	0.0145	Q9UQ35	SRRM2	serine/arginine repetitive matrix 2	Nucleus	other	Q9UQ35	166.885
SSSPVTELASRSPIR	S1103	ssSPVTELASRsPIR	S(3)	1.76	0.0333	Q9UQ35	SRRM2	serine/arginine repetitive matrix 2	Nucleus	other	Q9UQ35	169.296
SSSPVTELASRSPIR	S1112	ssSPVTELASRsPIR	S(12)	1.76	0.0333	Q9UQ35	SRRM2	serine/arginine repetitive matrix 2	Nucleus	other	Q9UQ35	169.296
QSHSSSSPHPK	S838	qSHSssSPHPk	S(6)	1.76	0.0145	Q9UQ35	SRRM2	serine/arginine repetitive matrix 2	Nucleus	other	Q9UQ35	166.885
SRSPSSPELNNK	S1497	sRsPssPELNNk	S(1)	1.76	0.00602	Q9UQ35	SRRM2	serine/arginine repetitive matrix 2	Nucleus	other	Q9UQ35	292.007
SRSPSSPELNNK	S1499	sRsPssPELNNk	S(3)	1.76	0.00602	Q9UQ35	SRRM2	serine/arginine repetitive matrix 2	Nucleus	other	Q9UQ35	292.007
SRSPSSPELNNK	S1501	sRsPssPELNNk	S(5)	1.76	0.00602	Q9UQ35	SRRM2	serine/arginine repetitive matrix 2	Nucleus	other	Q9UQ35	292.007
SRSPSSPELNNK	S1502	sRsPssPELNNk	S(6)	1.76	0.00602	Q9UQ35	SRRM2	serine/arginine repetitive matrix 2	Nucleus	other	Q9UQ35	292.007
ERSPALK	S248	eRsPALk	S(3)	1.76	0.0173	Q9Y2W1	THRAP3	thyroid hormone receptor associated protein 3	Nucleus	transcription regulator	Q9Y2W1	124.531
RSRSISLR	S163	rsRsISLR	S(2)	1.75	0.01	Q16629	SRSF7	serine and arginine rich splicing factor 7	Nucleus	other	Q16629	143.022
RSLSRSPLPSR	S341	rsLsRsPLPSR	S(2)	1.75	0.00238	Q9NYV4	CDK12	cyclin dependent kinase 12	Nucleus	kinase	Q9NYV4	58.9494
AFQLEEGEETEPDCK	T122	aFQLEEGEEtEPDck	T(10)	1.75	0.0045	P38432	COIL	coilin	Nucleus	enzyme	P38432	329.601
SRSHSHSHR	S73	sRsHsHsHR	S(3)	1.75	0.0232	Q13595	TRA2A	transformer 2 alpha homolog	Nucleus	other	Q13595	95.4639
SRSHSHSHR	S77	sRsHsHsHR	S(7)	1.75	0.0232	Q13595	TRA2A	transformer 2 alpha homolog	Nucleus	other	Q13595	95.4639
SRSHSHSHR	S71	sRsHsHsHR	S(1)	1.75	0.0232	Q13595	TRA2A	transformer 2 alpha homolog	Nucleus	other	Q13595	95.4639
SRSHSHSHR	S75	sRsHsHsHR	S(5)	1.75	0.0232	Q13595	TRA2A	transformer 2 alpha homolog	Nucleus	other	Q13595	95.4639
KVLSDSEDEEKDADVPGTSTR	S1281	kVLsDsEDEEkDADVPGTSTR	S(4)	1.75	0.00683	Q8WWQ0	PHIP	pleckstrin homology domain interacting protein	Nucleus	other	Q8WWQ0	263.185
KVLSDSEDEEKDADVPGTSTR	S1283	kVLsDsEDEEkDADVPGTSTR	S(6)	1.75	0.00683	Q8WWQ0	PHIP	pleckstrin homology domain interacting protein	Nucleus	other	Q8WWQ0	263.185
LKNGFPHPEPDCNPSEAASEESNSEIEQEIPVEQK	S173	lkNGFPHPEPDcNPSEAAsEEsNsEIEQEIPVEQk	S(24)	1.75	0.00401	Q9NR30	DDX21	DExD-box helicase 21	Nucleus	enzyme	Q9NR30	106.082
LKNGFPHPEPDCNPSEAASEESNSEIEQEIPVEQK	S168	lkNGFPHPEPDcNPSEAAsEEsNsEIEQEIPVEQk	S(19)	1.75	0.00401	Q9NR30	DDX21	DExD-box helicase 21	Nucleus	enzyme	Q9NR30	106.082
LKNGFPHPEPDCNPSEAASEESNSEIEQEIPVEQK	S171	lkNGFPHPEPDcNPSEAAsEEsNsEIEQEIPVEQk	S(22)	1.75	0.00401	Q9NR30	DDX21	DExD-box helicase 21	Nucleus	enzyme	Q9NR30	106.082
SLSGSPLK	S349	sLSGsPLk	S(5)	1.75	0.000403	Q9UIG0	BAZ1B	bromodomain adjacent to zinc finger domain 1B	Nucleus	transcription regulator	Q9UIG0	187.046
RSESSSPRR	S200	rsEsSsPRR	S(2)	1.75	0.0278	Q9UQ35	SRRM2	serine/arginine repetitive matrix 2	Nucleus	other	Q9UQ35	187.331
RSESSSPRR	S202	rsEsSsPRR	S(4)	1.75	0.0278	Q9UQ35	SRRM2	serine/arginine repetitive matrix 2	Nucleus	other	Q9UQ35	187.331
RSESSSPRR	S204	rsEsSsPRR	S(6)	1.75	0.0278	Q9UQ35	SRRM2	serine/arginine repetitive matrix 2	Nucleus	other	Q9UQ35	187.331
KATQASQEY	S140	kATQAsQEY	S(6)	1.74	0.00118	P16104	H2AFX	H2A histone family member X	Nucleus	transcription regulator	P16104	205.084	ATM Sigling	5.31	0.175	0.832	activation
EHSPDSDAYNSGDDKNEK	S845	eHsPDsDAYNsGDDkNEk	S(3)	1.74	0.00385	Q5T200	ZC3H13	zinc finger CCCH-type containing 13	Extracellular Space	other	Q5T200	276.194
NEGSPSPRQSPK	S831	nEGsPsPRQsPk	S(4)	1.74	0.00869	Q5T200	ZC3H13	zinc finger CCCH-type containing 13	Extracellular Space	other	Q5T200	100.695
NEGSPSPRQSPK	S833	nEGsPsPRQsPk	S(6)	1.74	0.00869	Q5T200	ZC3H13	zinc finger CCCH-type containing 13	Extracellular Space	other	Q5T200	100.695
NEGSPSPRQSPK	S837	nEGsPsPRQsPk	S(10)	1.74	0.00869	Q5T200	ZC3H13	zinc finger CCCH-type containing 13	Extracellular Space	other	Q5T200	100.695
EHSPDSDAYNSGDDKNEK	S848	eHsPDsDAYNsGDDkNEk	S(6)	1.74	0.00385	Q5T200	ZC3H13	zinc finger CCCH-type containing 13	Extracellular Space	other	Q5T200	276.194
EHSPDSDAYNSGDDKNEK	S853	eHsPDsDAYNsGDDkNEk	S(11)	1.74	0.00385	Q5T200	ZC3H13	zinc finger CCCH-type containing 13	Extracellular Space	other	Q5T200	276.194
KKAEPSEVDMNSPK	S71	kkAEPSEVDMNsPk	S(12)	1.74	0.0244	Q9NR30	DDX21	DExD-box helicase 21	Nucleus	enzyme	Q9NR30	237.185
HLDGEEDGSSDQSQASGTTGGR	S173	hLDGEEDGssDQsQAsGTTGGR	S(10)	1.73	1.58e-05	Q5H909	MAGED2	MAGE family member D2	Plasma Membrane	other	Q5H909	236.64
HLDGEEDGSSDQSQASGTTGGR	S176	hLDGEEDGssDQsQAsGTTGGR	S(13)	1.73	1.58e-05	Q5H909	MAGED2	MAGE family member D2	Plasma Membrane	other	Q5H909	236.64
HLDGEEDGSSDQSQASGTTGGR	S172	hLDGEEDGssDQsQAsGTTGGR	S(9)	1.73	1.58e-05	Q5H909	MAGED2	MAGE family member D2	Plasma Membrane	other	Q5H909	236.64
HLDGEEDGSSDQSQASGTTGGR	S179	hLDGEEDGssDQsQAsGTTGGR	S(16)	1.73	1.58e-05	Q5H909	MAGED2	MAGE family member D2	Plasma Membrane	other	Q5H909	236.64
SLSPDEER	S2393	sLsPDEER	S(3)	1.73	0.0123	Q5UIP0	RIF1	replication timing regulatory factor 1	Nucleus	other	Q5UIP0	170.456
RVSPSPPR	S79	rVsPsPPR	S(3)	1.73	0.0135	Q5VUA4	ZNF318	zinc finger protein 318	Nucleus	other	Q5VUA4	124.405
RVSPSPPR	S81	rVsPsPPR	S(5)	1.73	0.0135	Q5VUA4	ZNF318	zinc finger protein 318	Nucleus	other	Q5VUA4	124.405
SHSGSSSPSPSR	S933	sHSGsssPsPSR	S(5)	1.73	0.00298	Q9UQ35	SRRM2	serine/arginine repetitive matrix 2	Nucleus	other	Q9UQ35	135.702
SHSGSSSPSPSR	S937	sHSGsssPsPSR	S(9)	1.73	0.00298	Q9UQ35	SRRM2	serine/arginine repetitive matrix 2	Nucleus	other	Q9UQ35	135.702
AIISPR	S924	aIIsPR	S(4)	1.73	0.00441	Q9UQ35	SRRM2	serine/arginine repetitive matrix 2	Nucleus	other	Q9UQ35	143.977
GIGTPPNTTPIKNGSPEIK	S121	gIGTPPNtTPIkNGsPEIk	S(15)	1.72	0.00112	D6RIS1	NSD2	nuclear receptor binding SET domain protein 2	Nucleus	enzyme	D6RIS1	121.557
SATRPSPSPERSSTGPEPPAPTPLLAER	S358	sATRPsPsPERsSTGPEPPAPTPLLAER	S(13)	1.72	0.0012	Q9UQ35	SRRM2	serine/arginine repetitive matrix 2	Nucleus	other	Q9UQ35	251.316
SRSPLAIR	S2044	sRsPLAIR	S(1)	1.72	0.0021	Q9UQ35	SRRM2	serine/arginine repetitive matrix 2	Nucleus	other	Q9UQ35	177.298
SRSPLAIR	S2046	sRsPLAIR	S(3)	1.72	0.0021	Q9UQ35	SRRM2	serine/arginine repetitive matrix 2	Nucleus	other	Q9UQ35	177.298
GRRSSDTEEESR	S6	gRRssDtEEESR	S(5)	1.71	0.00325	C9J713	RSRC1	arginine and serine rich coiled-coil 1	Nucleus	other	C9J713	162.806
GRRSSDTEEESR	S5	gRRssDtEEESR	S(4)	1.71	0.00325	C9J713	RSRC1	arginine and serine rich coiled-coil 1	Nucleus	other	C9J713	162.806
GRRSSDTEEESR	T8	gRRssDtEEESR	T(7)	1.71	0.00325	C9J713	RSRC1	arginine and serine rich coiled-coil 1	Nucleus	other	C9J713	162.806
ENQRSPVR	S382	eNQRsPVR	S(5)	1.71	0.0109	E9PG73	PPIG	peptidylprolyl isomerase G	Nucleus	enzyme	E9PG73	98.8619
KEKTPATTPEAR	T21	kEktPATtPEAR	T(4)	1.71	0.000653	H7C477	THOC2	THO complex 2	Nucleus	other	H7C477	147.122
KEKTPATTPEAR	T24	kEktPATtPEAR	T(7)	1.71	0.000653	H7C477	THOC2	THO complex 2	Nucleus	other	H7C477	147.122
KLSSWDQAETPGHTPSLR	T223	kLSSWDQAEtPGHtPSLR	T(10)	1.71	3.78e-05	O75533	SF3B1	splicing factor 3b subunit 1	Nucleus	other	O75533	321.736
KLSSWDQAETPGHTPSLR	T227	kLSSWDQAEtPGHtPSLR	T(14)	1.71	3.78e-05	O75533	SF3B1	splicing factor 3b subunit 1	Nucleus	other	O75533	321.736
SRDATPPVSPINMEDQER	S259	sRDAtPPVsPINmEDQER	S(9)	1.71	0.00884	P17275	JUNB	JunB proto-oncogene, AP-1 transcription factor subunit	Nucleus	transcription regulator	P17275	170.804
SRDATPPVSPINMEDQER	S251	sRDAtPPVsPINmEDQER	S(1)	1.71	0.00884	P17275	JUNB	JunB proto-oncogene, AP-1 transcription factor subunit	Nucleus	transcription regulator	P17275	170.804
SRDATPPVSPINMEDQER	T255	sRDAtPPVsPINmEDQER	T(5)	1.71	0.00884	P17275	JUNB	JunB proto-oncogene, AP-1 transcription factor subunit	Nucleus	transcription regulator	P17275	170.804
LTFDSSFSPNTGKK	S104	lTFDSSFsPNTGkk	S(8)	1.71	0.0183	P21796	VDAC1	voltage dependent anion channel 1	Cytoplasm	ion channel	P21796	240.293
RPDYAPMESSDEEDEEFQFIK	S52	rPDYAPmEssDEEDEEFQFIk	S(9)	1.71	0.00286	P55081	MFAP1	microfibril associated protein 1	Extracellular Space	other	P55081	342.462
RPDYAPMESSDEEDEEFQFIK	S53	rPDYAPmEssDEEDEEFQFIk	S(10)	1.71	0.00286	P55081	MFAP1	microfibril associated protein 1	Extracellular Space	other	P55081	342.462
NATQPPNAEEESGSSSASEEEDTKPKPTK	S1014	nATQPPNAEEEsGsssAsEEEDTkPkPTk	S(14)	1.71	0.0182	Q68E01	INTS3	integrator complex subunit 3	Nucleus	other	Q68E01	127.904
NATQPPNAEEESGSSSASEEEDTKPKPTK	S1012	nATQPPNAEEEsGsssAsEEEDTkPkPTk	S(12)	1.71	0.0182	Q68E01	INTS3	integrator complex subunit 3	Nucleus	other	Q68E01	127.904
NATQPPNAEEESGSSSASEEEDTKPKPTK	S1015	nATQPPNAEEEsGsssAsEEEDTkPkPTk	S(15)	1.71	0.0182	Q68E01	INTS3	integrator complex subunit 3	Nucleus	other	Q68E01	127.904
NATQPPNAEEESGSSSASEEEDTKPKPTK	S1016	nATQPPNAEEEsGsssAsEEEDTkPkPTk	S(16)	1.71	0.0182	Q68E01	INTS3	integrator complex subunit 3	Nucleus	other	Q68E01	127.904
NATQPPNAEEESGSSSASEEEDTKPKPTK	S1018	nATQPPNAEEEsGsssAsEEEDTkPkPTk	S(18)	1.71	0.0182	Q68E01	INTS3	integrator complex subunit 3	Nucleus	other	Q68E01	127.904
FKIPSLGWSPSK	S593	fkIPSLGWsPSk	S(9)	1.71	0.0208	Q8IVF2	AHNAK2	AHNAK nucleoprotein 2	Cytoplasm	other	Q8IVF2	300.384
ERSSSASSPEMK	S1419	eRsssASsPEMk	S(3)	1.71	0.00615	Q9UQ35	SRRM2	serine/arginine repetitive matrix 2	Nucleus	other	Q9UQ35	119.895
ERSSSASSPEMK	S1420	eRsssASsPEMk	S(4)	1.71	0.00615	Q9UQ35	SRRM2	serine/arginine repetitive matrix 2	Nucleus	other	Q9UQ35	119.895
ERSSSASSPEMK	S1421	eRsssASsPEMk	S(5)	1.71	0.00615	Q9UQ35	SRRM2	serine/arginine repetitive matrix 2	Nucleus	other	Q9UQ35	119.895
ERSSSASSPEMK	S1424	eRsssASsPEMk	S(8)	1.71	0.00615	Q9UQ35	SRRM2	serine/arginine repetitive matrix 2	Nucleus	other	Q9UQ35	119.895
SRTSPVTR	S1987	sRTsPVTR	S(4)	1.71	0.012	Q9UQ35	SRRM2	serine/arginine repetitive matrix 2	Nucleus	other	Q9UQ35	89.8145
EESEEEEDEDDEEEEEEEKEK	S32	eEsEEEEDEDDEEEEEEEkEk	S(3)	1.7	0.00481	B4DFG0	DEK	DEK proto-oncogene	Nucleus	transcription regulator	B4DFG0	507.521
KNQKPSQVNGAPGSPTEPAGQK	S1187	kNQkPSQVNGAPGSPtEPAGQk	S(14)	1.7	0.0147	I3L1L3	MYBBP1A	MYB binding protein 1a	Nucleus	transcription regulator	I3L1L3	116.354
IGEEDSTDDEDGLLEEHKEFLK	T711	iGEEDstDDEDGLLEEHkEFLk	T(7)	1.7	0.00177	Q8IX21	SLF2	SMC5-SMC6 complex localization factor 2	Extracellular Space	other	Q8IX21	362.309
IGEEDSTDDEDGLLEEHKEFLK	S710	iGEEDstDDEDGLLEEHkEFLk	S(6)	1.7	0.00177	Q8IX21	SLF2	SMC5-SMC6 complex localization factor 2	Extracellular Space	other	Q8IX21	362.309
GHTASESDEQQWPEEK	S1257	gHtASEsDEQQWPEEk	S(5)	1.7	0.014	Q9NTI5	PDS5B	PDS5 cohesin associated factor B	Nucleus	other	Q9NTI5	316.221
GHTASESDEQQWPEEK	S1259	gHtASEsDEQQWPEEk	S(7)	1.7	0.014	Q9NTI5	PDS5B	PDS5 cohesin associated factor B	Nucleus	other	Q9NTI5	316.221
QGSITSPQANEQSVTPQRR	S857	qGSITsPQANEQSVtPQRR	S(6)	1.7	0.00238	Q9UQ35	SRRM2	serine/arginine repetitive matrix 2	Nucleus	other	Q9UQ35	290.452
SRSRTPLLPR	S2030	sRsRtPLLPR	S(1)	1.7	0.0015	Q9UQ35	SRRM2	serine/arginine repetitive matrix 2	Nucleus	other	Q9UQ35	71.2766
QGSITSPQANEQSVTPQRR	T866	qGSITsPQANEQSVtPQRR	T(15)	1.7	0.00238	Q9UQ35	SRRM2	serine/arginine repetitive matrix 2	Nucleus	other	Q9UQ35	290.452
KRESESESDETPPAAPQLIK	S451	kREsEsESDETPPAAPQLIk	S(4)	1.69	0.00328	O60832	DKC1	dyskerin pseudouridine synthase 1	Nucleus	enzyme	O60832	382.323	Telomerase Sigling	4.1	0.148	-0.577	inhibition
KRESESESDETPPAAPQLIK	S453	kREsEsESDETPPAAPQLIk	S(6)	1.69	0.00328	O60832	DKC1	dyskerin pseudouridine synthase 1	Nucleus	enzyme	O60832	382.323	Telomerase Sigling	4.1	0.148	-0.577	inhibition
SQEEPKDTFEHDPSESIDEFNK	S198	sQEEPkDTFEHDPSEsIDEFNk	S(16)	1.69	0.00121	E9PK91	BCLAF1	BCL2 associated transcription factor 1	Nucleus	transcription regulator	E9PK91	202.792
QKSPEIHR	S648	qksPEIHR	S(3)	1.69	0.0141	E9PK91	BCLAF1	BCL2 associated transcription factor 1	Nucleus	transcription regulator	E9PK91	155.294
ARESSDSEEEYKK	S461	aREssDsEEEYkk	S(7)	1.69	0.000869	Q9BYW2	SETD2	SET domain containing 2, histone lysine methyltransferase	Cytoplasm	enzyme	Q9BYW2	111.895
ARESSDSEEEYKK	S458	aREssDsEEEYkk	S(4)	1.69	0.000869	Q9BYW2	SETD2	SET domain containing 2, histone lysine methyltransferase	Cytoplasm	enzyme	Q9BYW2	111.895
ARESSDSEEEYKK	S459	aREssDsEEEYkk	S(5)	1.69	0.000869	Q9BYW2	SETD2	SET domain containing 2, histone lysine methyltransferase	Cytoplasm	enzyme	Q9BYW2	111.895
SSQSEGIFLGSESDEDSVR	S321	sSQSEGIFLGsEsDEDSVR	S(11)	1.69	0.00677	Q9BYW2	SETD2	SET domain containing 2, histone lysine methyltransferase	Cytoplasm	enzyme	Q9BYW2	257.365
SSQSEGIFLGSESDEDSVR	S323	sSQSEGIFLGsEsDEDSVR	S(13)	1.69	0.00677	Q9BYW2	SETD2	SET domain containing 2, histone lysine methyltransferase	Cytoplasm	enzyme	Q9BYW2	257.365
NSADDEELTNDSLTLSQSK	T287	nSADDEELtNDsLTLSQSk	T(9)	1.68	0.00207	A0A0U1RRH6	PHF14	PHD finger protein 14	Nucleus	other	A0A0U1RRH6	378.707
NSADDEELTNDSLTLSQSK	S290	nSADDEELtNDsLTLSQSk	S(12)	1.68	0.00207	A0A0U1RRH6	PHF14	PHD finger protein 14	Nucleus	other	A0A0U1RRH6	378.707
GFEEEHKDSDDDSSDDEQEKKPEAPK	S418	gFEEEHkDsDDDssDDEQEkkPEAPk	S(13)	1.68	0.00435	E9PPJ0	SF3B2	splicing factor 3b subunit 2	Nucleus	other	E9PPJ0	206.964
GFEEEHKDSDDDSSDDEQEKKPEAPK	S414	gFEEEHkDsDDDssDDEQEkkPEAPk	S(9)	1.68	0.00435	E9PPJ0	SF3B2	splicing factor 3b subunit 2	Nucleus	other	E9PPJ0	206.964
GFEEEHKDSDDDSSDDEQEKKPEAPK	S419	gFEEEHkDsDDDssDDEQEkkPEAPk	S(14)	1.68	0.00435	E9PPJ0	SF3B2	splicing factor 3b subunit 2	Nucleus	other	E9PPJ0	206.964
NVPHEDICEDSDIDGDYR	S60	nVPHEDIcEDsDIDGDYR	S(11)	1.68	0.000118	O00629	KPNA4	karyopherin subunit alpha 4	Nucleus	transporter	O00629	238.998
HGSDPAFAPGPR	S523	hGsDPAFAPGPR	S(3)	1.68	0.00345	Q6ZRV2	FAM83H	family with sequence similarity 83 member H	Other	other	Q6ZRV2	292.833
KSDGACDSPSSDKENSSQIAQDHQK	S158	kSDGAcDsPSsDkENSSQIAQDHQk	S(8)	1.68	0.00251	Q9UIG0	BAZ1B	bromodomain adjacent to zinc finger domain 1B	Nucleus	transcription regulator	Q9UIG0	257.161
RSPSPYSLK	S19	rsPsPYSLk	S(4)	1.67	0.00424	A8WI62	BRPF3	bromodomain and PHD finger containing 3	Cytoplasm	other	A8WI62	223.398
RSPSPYSLK	S17	rsPsPYSLk	S(2)	1.67	0.00424	A8WI62	BRPF3	bromodomain and PHD finger containing 3	Cytoplasm	other	A8WI62	223.398
SYSPDGKESPSDKK	S598	sYsPDGkEsPSDkk	S(3)	1.67	0.00104	D6REM6	MATR3	matrin 3	Nucleus	other	D6REM6	358.61
SYSPDGKESPSDKK	S604	sYsPDGkEsPSDkk	S(9)	1.67	0.00104	D6REM6	MATR3	matrin 3	Nucleus	other	D6REM6	358.61
FADSDQDRDPHR	S36	fADsDQDRDPHR	S(4)	1.67	0.0112	E9PCT3	CAV2	caveolin 2	Plasma Membrane	other	E9PCT3	160.47
RASFAEK	S1721	rAsFAEk	S(3)	1.67	0.00702	Q15149	PLEC	plectin	Cytoplasm	other	Q15149	172.544
DYLLSESEDEGDNDGERK	S31	dYLLsEsEDEGDNDGERk	S(7)	1.67	0.00143	Q9BVJ6	UTP14A	UTP14A small subunit processome component	Nucleus	other	Q9BVJ6	273.196
DYLLSESEDEGDNDGERK	S29	dYLLsEsEDEGDNDGERk	S(5)	1.67	0.00143	Q9BVJ6	UTP14A	UTP14A small subunit processome component	Nucleus	other	Q9BVJ6	273.196
RSDVQEESEGSDTDDNKDSAAFEDNEVQDEFLEK	S705	rSDVQEEsEGsDTDDNkDSAAFEDNEVQDEFLEk	S(8)	1.67	0.00389	Q9UIG0	BAZ1B	bromodomain adjacent to zinc finger domain 1B	Nucleus	transcription regulator	Q9UIG0	357.114
RSDVQEESEGSDTDDNKDSAAFEDNEVQDEFLEK	S708	rSDVQEEsEGsDTDDNkDSAAFEDNEVQDEFLEk	S(11)	1.67	0.00389	Q9UIG0	BAZ1B	bromodomain adjacent to zinc finger domain 1B	Nucleus	transcription regulator	Q9UIG0	357.114
GEKHHSDSDEEK	S92	gEkHHsDsDEEk	S(6)	1.67	0.0253	Q9UPT8	ZC3H4	zinc finger CCCH-type containing 4	Nucleus	transcription regulator	Q9UPT8	81.8521
GEKHHSDSDEEK	S94	gEkHHsDsDEEk	S(8)	1.67	0.0253	Q9UPT8	ZC3H4	zinc finger CCCH-type containing 4	Nucleus	transcription regulator	Q9UPT8	81.8521
SGSQGRTDSVEK	S364	sGsQGRTDsVEk	S(3)	1.66	0.00948	A0A0A0MRN0	PRPF38B	pre-mRNA processing factor 38B	Other	other	A0A0A0MRN0	161.279
SGSQGRTDSVEK	S370	sGsQGRTDsVEk	S(9)	1.66	0.00948	A0A0A0MRN0	PRPF38B	pre-mRNA processing factor 38B	Other	other	A0A0A0MRN0	161.279
TVANLLSGKSPR	S156	tVANLLSGksPR	S(10)	1.66	0.017	J3KQ96	TCOF1	treacle ribosome biogenesis factor 1	Nucleus	transporter	J3KQ96	246.772
RDSLGAYASQDANEQGQDLGK	S893	rDsLGAYAsQDANEQGQDLGk	S(3)	1.66	0.0122	Q9C0C2	TNKS1BP1	tankyrase 1 binding protein 1	Nucleus	other	Q9C0C2	377.221
RDSLGAYASQDANEQGQDLGK	S899	rDsLGAYAsQDANEQGQDLGk	S(9)	1.66	0.0122	Q9C0C2	TNKS1BP1	tankyrase 1 binding protein 1	Nucleus	other	Q9C0C2	377.221
AGLGSPERPPKTSPGSPR	S66	aGLGsPERPPkTsPGsPR	S(13)	1.66	0.00386	Q9H6F5	CCDC86	coiled-coil domain containing 86	Nucleus	other	Q9H6F5	400.633
AGLGSPERPPKTSPGSPR	S58	aGLGsPERPPkTsPGsPR	S(5)	1.66	0.00386	Q9H6F5	CCDC86	coiled-coil domain containing 86	Nucleus	other	Q9H6F5	400.633
KAPSASDSDSKADSDGAKPEPVAMAR	S240	kAPsAsDsDskADsDGAkPEPVAMAR	S(14)	1.65	0.0185	Q7Z4V5	HDGFL2	HDGF like 2	Nucleus	other	Q7Z4V5	118.779
KAPSASDSDSKADSDGAKPEPVAMAR	S234	kAPsAsDsDskADsDGAkPEPVAMAR	S(8)	1.65	0.0185	Q7Z4V5	HDGFL2	HDGF like 2	Nucleus	other	Q7Z4V5	118.779
KAPSASDSDSKADSDGAKPEPVAMAR	S230	kAPsAsDsDskADsDGAkPEPVAMAR	S(4)	1.65	0.0185	Q7Z4V5	HDGFL2	HDGF like 2	Nucleus	other	Q7Z4V5	118.779
KAPSASDSDSKADSDGAKPEPVAMAR	S232	kAPsAsDsDskADsDGAkPEPVAMAR	S(6)	1.65	0.0185	Q7Z4V5	HDGFL2	HDGF like 2	Nucleus	other	Q7Z4V5	118.779
KAPSASDSDSKADSDGAKPEPVAMAR	S236	kAPsAsDsDskADsDGAkPEPVAMAR	S(10)	1.65	0.0185	Q7Z4V5	HDGFL2	HDGF like 2	Nucleus	other	Q7Z4V5	118.779
HRSESESK	S222	hRsEsESk	S(5)	1.65	0.0213	Q9UQ35	SRRM2	serine/arginine repetitive matrix 2	Nucleus	other	Q9UQ35	156.233
HRSESESK	S220	hRsEsESk	S(3)	1.65	0.0213	Q9UQ35	SRRM2	serine/arginine repetitive matrix 2	Nucleus	other	Q9UQ35	156.233
SRESVDSRDSSHSR	S740	sREsVDsRDsSHSR	S(4)	1.65	0.00874	Q9Y2W1	THRAP3	thyroid hormone receptor associated protein 3	Nucleus	transcription regulator	Q9Y2W1	173.451
SRESVDSRDSSHSR	S743	sREsVDsRDsSHSR	S(7)	1.65	0.00874	Q9Y2W1	THRAP3	thyroid hormone receptor associated protein 3	Nucleus	transcription regulator	Q9Y2W1	173.451
SRESVDSRDSSHSR	S747	sREsVDsRDsSHSR	S(11)	1.65	0.00874	Q9Y2W1	THRAP3	thyroid hormone receptor associated protein 3	Nucleus	transcription regulator	Q9Y2W1	173.451
SQDTEVDMK	S2	sQDTEVDmk	S(1)	1.64	0.00366	F5H867	SLC3A2	solute carrier family 3 member 2	Plasma Membrane	transporter	F5H867	175.176
RPSASSPNNNTAAK	S1059	rPSASsPNNNTAAk	S(6)	1.64	0.021	O75151	PHF2	PHD finger protein 2	Nucleus	enzyme	O75151	190.669
RGSPVPPVPER	S914	rGsPVPPVPER	S(3)	1.64	0.00086	Q6ZRV2	FAM83H	family with sequence similarity 83 member H	Other	other	Q6ZRV2	115.61
AVTIANSPSKPSEK	S203	aVTIANsPSkPSEk	S(7)	1.64	0.000349	Q8NEF9	SRFBP1	serum response factor binding protein 1	Nucleus	other	Q8NEF9	145.917
KYVISDEEEEDDD	S658	kYVIsDEEEEDDD	S(5)	1.64	0.00624	Q8WVC0	LEO1	LEO1 homolog, Paf1/RNA polymerase II complex component	Nucleus	other	Q8WVC0	319.66
SLPSSSQLKGSPQAISR	S1160	sLPSSSQLkGsPQAISR	S(11)	1.64	0.017	Q8WYP5	AHCTF1	AT-hook containing transcription factor 1	Nucleus	transcription regulator	Q8WYP5	108.085
QKDSDSESEER	S95	qkDsDsESEER	S(6)	1.64	0.000611	Q96ST2	IWS1	IWS1, SUPT6H interacting protein	Nucleus	enzyme	Q96ST2	314.222
QKDSDSESEER	S93	qkDsDsESEER	S(4)	1.64	0.000611	Q96ST2	IWS1	IWS1, SUPT6H interacting protein	Nucleus	enzyme	Q96ST2	314.222
SRASPVSR	S1913	sRAsPVSR	S(1)	1.64	0.00213	Q9UQ35	SRRM2	serine/arginine repetitive matrix 2	Nucleus	other	Q9UQ35	74.4239
SGTPPRQGSITSPQANEQSVTPQR	S846	sGtPPRQGsItSPQANEQSVTPQR	S(1)	1.64	0.00607	Q9UQ35	SRRM2	serine/arginine repetitive matrix 2	Nucleus	other	Q9UQ35	185.05
SGTPPRQGSITSPQANEQSVTPQR	S854	sGtPPRQGsItSPQANEQSVTPQR	S(9)	1.64	0.00607	Q9UQ35	SRRM2	serine/arginine repetitive matrix 2	Nucleus	other	Q9UQ35	185.05
SGTPPRQGSITSPQANEQSVTPQR	T856	sGtPPRQGsItSPQANEQSVTPQR	T(11)	1.64	0.00607	Q9UQ35	SRRM2	serine/arginine repetitive matrix 2	Nucleus	other	Q9UQ35	185.05
YSPTSPTYSPTSPK	S1913	ySPTsPtYSPTSPk	S(5)	1.63	0.00477	P24928	POLR2A	RNA polymerase II subunit A	Nucleus	enzyme	P24928	295.8	NER Pathway	6.21	0.184	1.5	activation
YSPTSPTYSPTSPK	S1920	ySPTsPtYSPTSPk	S(12)	1.63	0.00477	P24928	POLR2A	RNA polymerase II subunit A	Nucleus	enzyme	P24928	295.8	NER Pathway	6.21	0.184	1.5	activation
HNQGDSDDDVEETHPMDGNDSDYDPKK	S246	hNQGDsDDDVEETHPMDGNDsDYDPkk	S(6)	1.63	0.017	B4DV59	RCOR3	REST corepressor 3	Nucleus	transcription regulator	B4DV59	247.535
HNQGDSDDDVEETHPMDGNDSDYDPKK	S261	hNQGDsDDDVEETHPMDGNDsDYDPkk	S(21)	1.63	0.017	B4DV59	RCOR3	REST corepressor 3	Nucleus	transcription regulator	B4DV59	247.535
SKKSASSESEAENLEAQPQSTVRPEEIPPIPENR	S239	skksAssEsEAENLEAQPQSTVRPEEIPPIPENR	S(4)	1.63	0.00173	E9PG73	PPIG	peptidylprolyl isomerase G	Nucleus	enzyme	E9PG73	215.862
SKKSASSESEAENLEAQPQSTVRPEEIPPIPENR	S241	skksAssEsEAENLEAQPQSTVRPEEIPPIPENR	S(6)	1.63	0.00173	E9PG73	PPIG	peptidylprolyl isomerase G	Nucleus	enzyme	E9PG73	215.862
SKKSASSESEAENLEAQPQSTVRPEEIPPIPENR	S244	skksAssEsEAENLEAQPQSTVRPEEIPPIPENR	S(9)	1.63	0.00173	E9PG73	PPIG	peptidylprolyl isomerase G	Nucleus	enzyme	E9PG73	215.862
SKKSASSESEAENLEAQPQSTVRPEEIPPIPENR	S242	skksAssEsEAENLEAQPQSTVRPEEIPPIPENR	S(7)	1.63	0.00173	E9PG73	PPIG	peptidylprolyl isomerase G	Nucleus	enzyme	E9PG73	215.862
DQSPFSK	S672	dQsPFSk	S(3)	1.63	0.00158	E9PG73	PPIG	peptidylprolyl isomerase G	Nucleus	enzyme	E9PG73	162.775
LKDLFDYSPPLHK	S512	lkDLFDYsPPLHk	S(8)	1.63	0.00515	E9PK91	BCLAF1	BCL2 associated transcription factor 1	Nucleus	transcription regulator	E9PK91	379.538
SGSYSGRSPSPYGR	S323	sGSYSGRsPsPYGR	S(8)	1.63	0.00911	Q9NYV4	CDK12	cyclin dependent kinase 12	Nucleus	kinase	Q9NYV4	220.862
SGSYSGRSPSPYGR	S325	sGSYSGRsPsPYGR	S(10)	1.63	0.00911	Q9NYV4	CDK12	cyclin dependent kinase 12	Nucleus	kinase	Q9NYV4	220.862
SQKQEEENPAEETGEEK	S2	sQkQEEENPAEETGEEk	S(1)	1.63	0.0293	O43768	ENSA	endosulfine alpha	Cytoplasm	transporter	O43768	389.503
NQGIEGSPGGR	S193	nQGIEGsPGGR	S(7)	1.63	0.00427	Q6ZUT6	CCDC9B	coiled-coil domain containing 9B	Other	other	Q6ZUT6	152.229
AQKEEEEEEEGSPQEEEEEEEEENR	S587	aQkEEEEEEEGsPQEEEEEEEEENR	S(12)	1.62	0.0106	A0A0G2JMS7	SCRIB	scribble planar cell polarity protein	Cytoplasm	other	A0A0G2JMS7	407.793	HIPPO sigling	3.03	0.141	0.378	activation
SRSPVDLR	S292	sRsPVDLR	S(1)	1.62	0.0221	Q13523	PRPF4B	pre-mRNA processing factor 4B	Nucleus	kinase	Q13523	133.751	Pyridoxal 5'-phosphate Salvage Pathway	4.84	0.2	-1.387	inhibition
SRSPVDLR	S294	sRsPVDLR	S(3)	1.62	0.0221	Q13523	PRPF4B	pre-mRNA processing factor 4B	Nucleus	kinase	Q13523	133.751	Pyridoxal 5'-phosphate Salvage Pathway	4.84	0.2	-1.387	inhibition
KAENAEGQTPAIGPDGEPLDETSQMSDLPVK	S613	kAENAEGQTPAIGPDGEPLDETsQMsDLPVk	S(26)	1.62	0.00506	P51532	SMARCA4	SWI/SNF related, matrix associated, actin dependent regulator of chromatin, subfamily a, member 4	Nucleus	transcription regulator	P51532	142.432	Role of BRCA1 in D Damage Response	4.47	0.175	1.89	activation
QQFHSKPVDSDSDDDPLEAFMAEVEDQAAR	S111	qQFHSkPVDSDsDDDPLEAFMAEVEDQAAR	S(12)	1.62	0.00189	Q86XP3	DDX42	DEAD-box helicase 42	Cytoplasm	enzyme	Q86XP3	273.456
QQDLHLESPQRQPEYSPESPR	S102	qQDLHLEsPQRQPEYSPEsPR	S(8)	1.62	0.00378	Q9H6F5	CCDC86	coiled-coil domain containing 86	Nucleus	other	Q9H6F5	440.569
QQDLHLESPQRQPEYSPESPR	S113	qQDLHLEsPQRQPEYSPEsPR	S(19)	1.62	0.00378	Q9H6F5	CCDC86	coiled-coil domain containing 86	Nucleus	other	Q9H6F5	440.569
KQETAAVCGETDEEAGESGGEGIFR	T1561	kQETAAVcGEtDEEAGEsGGEGIFR	T(11)	1.62	0.00773	Q9ULL5	PRR12	proline rich 12	Extracellular Space	other	Q9ULL5	343.363
KQETAAVCGETDEEAGESGGEGIFR	S1568	kQETAAVcGEtDEEAGEsGGEGIFR	S(18)	1.62	0.00773	Q9ULL5	PRR12	proline rich 12	Extracellular Space	other	Q9ULL5	343.363
SRSSSPVTELASRSPIR	S1099	sRssSPVTELASRsPIR	S(1)	1.62	0.00208	Q9UQ35	SRRM2	serine/arginine repetitive matrix 2	Nucleus	other	Q9UQ35	297.581
SRSSSPVTELASRSPIR	T1106	sRssSPVTELASRsPIR	T(8)	1.62	0.00208	Q9UQ35	SRRM2	serine/arginine repetitive matrix 2	Nucleus	other	Q9UQ35	297.581
SRSRSPLAIR	S2042	sRsRsPLAIR	S(1)	1.62	0.00264	Q9UQ35	SRRM2	serine/arginine repetitive matrix 2	Nucleus	other	Q9UQ35	169.989
SGSSPGLRDGSGTPSR	S1455	sGsSPGLRDGSGTPsR	S(15)	1.62	0.00727	Q9UQ35	SRRM2	serine/arginine repetitive matrix 2	Nucleus	other	Q9UQ35	174.371
KFDHESSPGTDEDKSG	S738	kFDHEssPGtDEDksG	S(15)	1.61	0.000117	E9PG73	PPIG	peptidylprolyl isomerase G	Nucleus	enzyme	E9PG73	344.472
SGSYSGRSPSPYGR	S318	sGsYSGRsPsPYGR	S(3)	1.61	0.00101	Q9NYV4	CDK12	cyclin dependent kinase 12	Nucleus	kinase	Q9NYV4	179.798
SGSYSGRSPSPYGR	Y327	sGsYSGRsPsPYGR	Y(12)	1.61	0.00101	Q9NYV4	CDK12	cyclin dependent kinase 12	Nucleus	kinase	Q9NYV4	179.798
KEDTAFSDWSDEDVPDR	S1065	kEDTAFsDWsDEDVPDR	S(7)	1.61	0.0048	Q5T200	ZC3H13	zinc finger CCCH-type containing 13	Extracellular Space	other	Q5T200	333.797
KEDTAFSDWSDEDVPDR	S1068	kEDTAFsDWsDEDVPDR	S(10)	1.61	0.0048	Q5T200	ZC3H13	zinc finger CCCH-type containing 13	Extracellular Space	other	Q5T200	333.797
SWYIADIFTDESEDDRDSCMGSGFK	T1120	sWYIADIFtDEsEDDRDScMGSGFk	T(9)	1.61	0.00108	Q6UB99	ANKRD11	ankyrin repeat domain 11	Nucleus	other	Q6UB99	201.139
SWYIADIFTDESEDDRDSCMGSGFK	S1123	sWYIADIFtDEsEDDRDScMGSGFk	S(12)	1.61	0.00108	Q6UB99	ANKRD11	ankyrin repeat domain 11	Nucleus	other	Q6UB99	201.139
RNSNSPPSPSSMNQR	S455	rNsNSPPsPSSMNQR	S(3)	1.61	0.00184	Q7Z5L9	IRF2BP2	interferon regulatory factor 2 binding protein 2	Nucleus	transcription regulator	Q7Z5L9	148.868
RNSNSPPSPSSMNQR	S457	rNsNSPPsPSSMNQR	S(5)	1.61	0.00184	Q7Z5L9	IRF2BP2	interferon regulatory factor 2 binding protein 2	Nucleus	transcription regulator	Q7Z5L9	148.868
MESEGGADDSAEEGDLLDDDDNEDRGDDQVK	S240	mEsEGGADDsAEEGDLLDDDDNEDRGDDQVk	S(3)	1.6	0.0027	B4DY08	HNRNPC	heterogeneous nuclear ribonucleoprotein C (C1/C2)	Nucleus	other	B4DY08	140.166
MESEGGADDSAEEGDLLDDDDNEDRGDDQVK	S247	mEsEGGADDsAEEGDLLDDDDNEDRGDDQVk	S(10)	1.6	0.0027	B4DY08	HNRNPC	heterogeneous nuclear ribonucleoprotein C (C1/C2)	Nucleus	other	B4DY08	140.166
VDSEGDFSENDDAAGDFR	S137	vDsEGDFsENDDAAGDFR	S(3)	1.6	0.00327	M0QYL4	AKAP8	A-kinase anchoring protein 8	Nucleus	other	M0QYL4	543.119
VDSEGDFSENDDAAGDFR	S142	vDsEGDFsENDDAAGDFR	S(8)	1.6	0.00327	M0QYL4	AKAP8	A-kinase anchoring protein 8	Nucleus	other	M0QYL4	543.119
KFHSSDSEEEEHKK	S365	kFHssDsEEEEHkk	S(7)	1.6	6.42e-06	Q96ST2	IWS1	IWS1, SUPT6H interacting protein	Nucleus	enzyme	Q96ST2	107.686
KFHSSDSEEEEHKK	S362	kFHssDsEEEEHkk	S(4)	1.6	6.42e-06	Q96ST2	IWS1	IWS1, SUPT6H interacting protein	Nucleus	enzyme	Q96ST2	107.686
KFHSSDSEEEEHKK	S363	kFHssDsEEEEHkk	S(5)	1.6	6.42e-06	Q96ST2	IWS1	IWS1, SUPT6H interacting protein	Nucleus	enzyme	Q96ST2	107.686
SRSPLLNDR	S366	sRsPLLNDR	S(1)	1.59	0.0143	Q13523	PRPF4B	pre-mRNA processing factor 4B	Nucleus	kinase	Q13523	138.644	Pyridoxal 5'-phosphate Salvage Pathway	4.84	0.2	-1.387	inhibition
SRSPLLNDR	S368	sRsPLLNDR	S(3)	1.59	0.0143	Q13523	PRPF4B	pre-mRNA processing factor 4B	Nucleus	kinase	Q13523	138.644	Pyridoxal 5'-phosphate Salvage Pathway	4.84	0.2	-1.387	inhibition
RRSQSIEQESQEK	S418	rRsQsIEQESQEk	S(5)	1.59	0.00581	A0A0A0MRN0	PRPF38B	pre-mRNA processing factor 38B	Other	other	A0A0A0MRN0	267.848
RRSQSIEQESQEK	S416	rRsQsIEQESQEk	S(3)	1.59	0.00581	A0A0A0MRN0	PRPF38B	pre-mRNA processing factor 38B	Other	other	A0A0A0MRN0	267.848
ETQSPEQVK	S496	eTQsPEQVk	S(4)	1.59	0.000453	E9PK91	BCLAF1	BCL2 associated transcription factor 1	Nucleus	transcription regulator	E9PK91	317.035
SSGSETEQVVDFSDR	S102	ssGsETEQVVDFSDR	S(4)	1.59	0.000322	O95251	KAT7	lysine acetyltransferase 7	Nucleus	enzyme	O95251	257.573
SSGSETEQVVDFSDR	S100	ssGsETEQVVDFSDR	S(2)	1.59	0.000322	O95251	KAT7	lysine acetyltransferase 7	Nucleus	enzyme	O95251	257.573
SASPYPSHSLSSPQR	S381	sAsPYPSHSLSsPQR	S(12)	1.59	0.00917	Q5T200	ZC3H13	zinc finger CCCH-type containing 13	Extracellular Space	other	Q5T200	376.654
SASPYPSHSLSSPQR	S370	sAsPYPSHSLSsPQR	S(1)	1.59	0.00917	Q5T200	ZC3H13	zinc finger CCCH-type containing 13	Extracellular Space	other	Q5T200	376.654
SASPYPSHSLSSPQR	S372	sAsPYPSHSLSsPQR	S(3)	1.59	0.00917	Q5T200	ZC3H13	zinc finger CCCH-type containing 13	Extracellular Space	other	Q5T200	376.654
IYASEEDD	S675	iYAsEEDD	S(4)	1.59	1.36e-06	Q8IVT2	MISP	mitotic spindle positioning	Plasma Membrane	other	Q8IVT2	187.366
VKGGDDHDDTSDSDSDGLTLK	S154	vkGGDDHDDtsDsDSDGLTLk	S(13)	1.59	0.00535	Q9BTC0	DIDO1	death inducer-obliterator 1	Nucleus	other	Q9BTC0	369.974
VKGGDDHDDTSDSDSDGLTLK	S152	vkGGDDHDDtsDsDSDGLTLk	S(11)	1.59	0.00535	Q9BTC0	DIDO1	death inducer-obliterator 1	Nucleus	other	Q9BTC0	369.974
VKGGDDHDDTSDSDSDGLTLK	T151	vkGGDDHDDtsDsDSDGLTLk	T(10)	1.59	0.00535	Q9BTC0	DIDO1	death inducer-obliterator 1	Nucleus	other	Q9BTC0	369.974
DRSPIRGSPR	S34	dRsPIRGsPR	S(8)	1.59	0.0166	Q9HCD5	NCOA5	nuclear receptor coactivator 5	Nucleus	other	Q9HCD5	299.931
DRSPIRGSPR	S29	dRsPIRGsPR	S(3)	1.59	0.0166	Q9HCD5	NCOA5	nuclear receptor coactivator 5	Nucleus	other	Q9HCD5	299.931
GDSRSPSHK	S2727	gDsRsPSHk	S(3)	1.59	0.00348	Q9UQ35	SRRM2	serine/arginine repetitive matrix 2	Nucleus	other	Q9UQ35	153.755
GDSRSPSHK	S2729	gDsRsPSHk	S(5)	1.59	0.00348	Q9UQ35	SRRM2	serine/arginine repetitive matrix 2	Nucleus	other	Q9UQ35	153.755
IGEGTYGVVYK	Y15	iGEGTyGVVYk	Y(6)	1.58	0.000411	G3V317	CDK2	cyclin dependent kinase 2	Nucleus	kinase	G3V317	265.39	p53 Sigling	2.05	0.112	2.236	activation
KATQASQEY	T137	kAtQAsQEY	T(3)	1.58	0.0135	P16104	H2AFX	H2A histone family member X	Nucleus	transcription regulator	P16104	229.228	ATM Sigling	5.31	0.175	0.832	activation
HSSISPVRLPLNSSLGAELSR	S385	hsSIsPVRLPLNSSLGAELSR	S(5)	1.58	0.00372	Q9NYV4	CDK12	cyclin dependent kinase 12	Nucleus	kinase	Q9NYV4	257.261
EAETDSDSD	S2133	eAETDsDsD	S(6)	1.58	0.0229	O75643	SNRNP200	small nuclear ribonucleoprotein U5 subunit 200	Nucleus	enzyme	O75643	137.364
EAETDSDSD	S2135	eAETDsDsD	S(8)	1.58	0.0229	O75643	SNRNP200	small nuclear ribonucleoprotein U5 subunit 200	Nucleus	enzyme	O75643	137.364
SLAALDALNTDDENDEEEYEAWK	T267	sLAALDALNtDDENDEEEYEAWk	T(10)	1.58	0.00764	P55081	MFAP1	microfibril associated protein 1	Extracellular Space	other	P55081	578.427
YVDEENSDGETSNHR	S136	yVDEENsDGETSNHR	S(7)	1.58	0.00397	Q8N9T8	KRI1	KRI1 homolog	Nucleus	other	Q8N9T8	238.481
ELSNSPLRENSFGSPLEFR	S1320	eLSNsPLRENSFGsPLEFR	S(5)	1.58	0.00832	Q9UQ35	SRRM2	serine/arginine repetitive matrix 2	Nucleus	other	Q9UQ35	421.742
ELSNSPLRENSFGSPLEFR	S1329	eLSNsPLRENSFGsPLEFR	S(14)	1.58	0.00832	Q9UQ35	SRRM2	serine/arginine repetitive matrix 2	Nucleus	other	Q9UQ35	421.742
TVSSDGCSTPSR	S315	tVssDGcSTPSR	S(3)	1.57	0.00928	Q12888	TP53BP1	tumor protein p53 binding protein 1	Nucleus	transcription regulator	Q12888	258.006	ATM Sigling	5.31	0.175	0.832	activation
TVSSDGCSTPSR	S316	tVssDGcSTPSR	S(4)	1.57	0.00928	Q12888	TP53BP1	tumor protein p53 binding protein 1	Nucleus	transcription regulator	Q12888	258.006	ATM Sigling	5.31	0.175	0.832	activation
DSDTDVEEEELPVENR	T455	dSDtDVEEEELPVENR	T(4)	1.57	0.00117	Q14676	MDC1	mediator of DNA damage checkpoint 1	Nucleus	other	Q14676	291.861	Role of BRCA1 in D Damage Response	4.47	0.175	1.89	activation
ERSPSPPTIQSK	S28	eRsPsPPTIQSk	S(3)	1.57	0.000345	H7C3B5	GSE1	Gse1 coiled-coil protein	Extracellular Space	other	H7C3B5	259.119
ERSPSPPTIQSK	S30	eRsPsPPTIQSk	S(5)	1.57	0.000345	H7C3B5	GSE1	Gse1 coiled-coil protein	Extracellular Space	other	H7C3B5	259.119
NEEPSEEEIDAPKPK	S121	nEEPsEEEIDAPkPk	S(5)	1.57	0.00137	Q9NR30	DDX21	DExD-box helicase 21	Nucleus	enzyme	Q9NR30	452.168
SRSTTAHSWQR	S974	sRsTTAHSWQR	S(1)	1.57	0.0078	Q9UKJ3	GPATCH8	G-patch domain containing 8	Other	other	Q9UKJ3	190.134
SRSTTAHSWQR	S976	sRsTTAHSWQR	S(3)	1.57	0.0078	Q9UKJ3	GPATCH8	G-patch domain containing 8	Other	other	Q9UKJ3	190.134
AEGEWEDQEALDYFSDKESGKQK	S389	aEGEWEDQEALDYFsDkEsGkQk	S(19)	1.56	0.000734	E9PK91	BCLAF1	BCL2 associated transcription factor 1	Nucleus	transcription regulator	E9PK91	293.122
GDQVLNFSDAEDLIDDSK	S269	gDQVLNFsDAEDLIDDSk	S(8)	1.56	0.000635	F8W126	MCRS1	microspherule protein 1	Nucleus	other	F8W126	519.956
ASQGLLSSIENSESDSSEAKEEGSR	S1552	aSQGLLSSIENsEsDSSEAkEEGSR	S(12)	1.56	0.0022	Q5UIP0	RIF1	replication timing regulatory factor 1	Nucleus	other	Q5UIP0	243.853
ASQGLLSSIENSESDSSEAKEEGSR	S1554	aSQGLLSSIENsEsDSSEAkEEGSR	S(14)	1.56	0.0022	Q5UIP0	RIF1	replication timing regulatory factor 1	Nucleus	other	Q5UIP0	243.853
VNEEKDGPISPK	S911	vNEEkDGPIsPk	S(10)	1.56	0.00197	Q8WWQ0	PHIP	pleckstrin homology domain interacting protein	Nucleus	other	Q8WWQ0	134.404
ERDSELSDTDSGCCLGQSESDK	S91	eRDSELsDTDSGccLGQSESDk	S(7)	1.56	0.0178	Q96T88	UHRF1	ubiquitin like with PHD and ring finger domains 1	Nucleus	transcription regulator	Q96T88	361.792
TIGGGDDSFNTFFSETGAGK	S48	tIGGGDDsFNTFFSETGAGk	S(8)	1.56	0.000483	Q9BQE3	TUBA1C	tubulin alpha 1c	Cytoplasm	other	Q9BQE3	391.003
YFDNKDDDSDTETSNDLPK	S60	yFDNkDDDsDTETSNDLPk	S(9)	1.55	0.000122	C9J3R1	ZNF639	zinc finger protein 639	Nucleus	transcription regulator	C9J3R1	200.918
NVSESPNRK	S398	nVsEsPNRk	S(3)	1.55	0.0137	E9PG73	PPIG	peptidylprolyl isomerase G	Nucleus	enzyme	E9PG73	214.826
NVSESPNRK	S400	nVsEsPNRk	S(5)	1.55	0.0137	E9PG73	PPIG	peptidylprolyl isomerase G	Nucleus	enzyme	E9PG73	214.826
SESSSKSSQPLASK	S4	sESSsksSQPLASk	S(3)	1.55	0.000291	Q5T6U8	HMGA1	high mobility group AT-hook 1	Nucleus	transcription regulator	Q5T6U8	190.364
SESSSKSSQPLASK	S8	sESSsksSQPLASk	S(7)	1.55	0.000291	Q5T6U8	HMGA1	high mobility group AT-hook 1	Nucleus	transcription regulator	Q5T6U8	190.364
AQGQESDSSETSVR	S1059	aQGQEsDSsETSVR	S(9)	1.55	0.0191	Q03164	KMT2A	lysine methyltransferase 2A	Nucleus	transcription regulator	Q03164	318.907
AQGQESDSSETSVR	S1056	aQGQEsDSsETSVR	S(6)	1.55	0.0191	Q03164	KMT2A	lysine methyltransferase 2A	Nucleus	transcription regulator	Q03164	318.907
SEAPNSSEEDSPIKSDK	S135	sEAPNssEEDsPIkSDk	S(11)	1.55	0.00566	Q8IYH5	ZZZ3	zinc finger ZZ-type containing 3	Nucleus	transcription regulator	Q8IYH5	178.876
SEAPNSSEEDSPIKSDK	S131	sEAPNssEEDsPIkSDk	S(7)	1.55	0.00566	Q8IYH5	ZZZ3	zinc finger ZZ-type containing 3	Nucleus	transcription regulator	Q8IYH5	178.876
SEAPNSSEEDSPIKSDK	S130	sEAPNssEEDsPIkSDk	S(6)	1.55	0.00566	Q8IYH5	ZZZ3	zinc finger ZZ-type containing 3	Nucleus	transcription regulator	Q8IYH5	178.876
LKEDILENEDEQNSPPKK	S1283	lkEDILENEDEQNsPPkk	S(14)	1.55	0.00143	Q9NTI5	PDS5B	PDS5 cohesin associated factor B	Nucleus	other	Q9NTI5	376.038
SCFESSPDPELK	S875	scFEssPDPELk	S(5)	1.55	0.00733	Q9UQ35	SRRM2	serine/arginine repetitive matrix 2	Nucleus	other	Q9UQ35	319.434
ELSNSPLRENSFGSPLEFR	S1326	eLSNsPLRENsFGsPLEFR	S(11)	1.55	0.0151	Q9UQ35	SRRM2	serine/arginine repetitive matrix 2	Nucleus	other	Q9UQ35	223.132
STFREESPLR	S531	sTFREEsPLR	S(7)	1.54	0.0347	E9PK91	BCLAF1	BCL2 associated transcription factor 1	Nucleus	transcription regulator	E9PK91	181.224
AGTLSITEFADMLSGNAGGFRSR	S4382	aGTLSITEFADMLSGNAGGFRsR	S(22)	1.54	0.00395	Q15149	PLEC	plectin	Cytoplasm	other	Q15149	427.71
GSRSADNLSCPSPLNVTELMQEQSYLK	S2	gsRsADNLscPSPLNVtELMQEQSYLk	S(2)	1.54	0.00564	H7BZ26	ITPRID2	ITPR interacting domain containing 2	Plasma Membrane	other	H7BZ26	93.2864
GSRSADNLSCPSPLNVTELMQEQSYLK	S12	gsRsADNLscPSPLNVtELMQEQSYLk	S(12)	1.54	0.00564	H7BZ26	ITPRID2	ITPR interacting domain containing 2	Plasma Membrane	other	H7BZ26	93.2864
GSRSADNLSCPSPLNVTELMQEQSYLK	S4	gsRsADNLscPSPLNVtELMQEQSYLk	S(4)	1.54	0.00564	H7BZ26	ITPRID2	ITPR interacting domain containing 2	Plasma Membrane	other	H7BZ26	93.2864
GSRSADNLSCPSPLNVTELMQEQSYLK	S9	gsRsADNLscPSPLNVtELMQEQSYLk	S(9)	1.54	0.00564	H7BZ26	ITPRID2	ITPR interacting domain containing 2	Plasma Membrane	other	H7BZ26	93.2864
KPEEESESSEEGSESEEEAPAGTR	S273	kPEEEsEssEEGsEsEEEAPAGTR	S(9)	1.54	0.000453	J3KQ96	TCOF1	treacle ribosome biogenesis factor 1	Nucleus	transporter	J3KQ96	344.07
KPEEESESSEEGSESEEEAPAGTR	S279	kPEEEsEssEEGsEsEEEAPAGTR	S(15)	1.54	0.000453	J3KQ96	TCOF1	treacle ribosome biogenesis factor 1	Nucleus	transporter	J3KQ96	344.07
AEKQEDSESSEEESDSEEAAASPAQVK	S762	aEkQEDsEsSEEEsDsEEAAASPAQVk	S(7)	1.54	0.017	J3KQ96	TCOF1	treacle ribosome biogenesis factor 1	Nucleus	transporter	J3KQ96	138.077
AEKQEDSESSEEESDSEEAAASPAQVK	S764	aEkQEDsEsSEEEsDsEEAAASPAQVk	S(9)	1.54	0.017	J3KQ96	TCOF1	treacle ribosome biogenesis factor 1	Nucleus	transporter	J3KQ96	138.077
AEKQEDSESSEEESDSEEAAASPAQVK	S765	aEkQEDsEsSEEEsDsEEAAASPAQVk	S(10)	1.54	0.017	J3KQ96	TCOF1	treacle ribosome biogenesis factor 1	Nucleus	transporter	J3KQ96	138.077
AEKQEDSESSEEESDSEEAAASPAQVK	S769	aEkQEDsEsSEEEsDsEEAAASPAQVk	S(14)	1.54	0.017	J3KQ96	TCOF1	treacle ribosome biogenesis factor 1	Nucleus	transporter	J3KQ96	138.077
KPEEESESSEEGSESEEEAPAGTR	S270	kPEEEsEssEEGsEsEEEAPAGTR	S(6)	1.54	0.000453	J3KQ96	TCOF1	treacle ribosome biogenesis factor 1	Nucleus	transporter	J3KQ96	344.07
KPEEESESSEEGSESEEEAPAGTR	S272	kPEEEsEssEEGsEsEEEAPAGTR	S(8)	1.54	0.000453	J3KQ96	TCOF1	treacle ribosome biogenesis factor 1	Nucleus	transporter	J3KQ96	344.07
KPEEESESSEEGSESEEEAPAGTR	S277	kPEEEsEssEEGsEsEEEAPAGTR	S(13)	1.54	0.000453	J3KQ96	TCOF1	treacle ribosome biogenesis factor 1	Nucleus	transporter	J3KQ96	344.07
XQQFHSKPVDSDSDDDPLEAFMAEVEDQAAR	S11	xQQFHskPVDsDSDDDPLEAFMAEVEDQAAR	S(11)	1.54	0.0216	J3KRV0	DDX42	DEAD-box helicase 42	Cytoplasm	enzyme	J3KRV0	128.209
XQQFHSKPVDSDSDDDPLEAFMAEVEDQAAR	S6	xQQFHskPVDsDSDDDPLEAFMAEVEDQAAR	S(6)	1.54	0.0216	J3KRV0	DDX42	DEAD-box helicase 42	Cytoplasm	enzyme	J3KRV0	128.209
RHSTSPSPSR	S930	rHstSPsPSR	S(3)	1.54	0.0303	O15042	U2SURP	U2 snRNP associated SURP domain containing	Nucleus	other	O15042	78.4741
RHSTSPSPSR	S932	rHstSPsPSR	S(5)	1.54	0.0303	O15042	U2SURP	U2 snRNP associated SURP domain containing	Nucleus	other	O15042	78.4741
RHSTSPSPSR	S934	rHstSPsPSR	S(7)	1.54	0.0303	O15042	U2SURP	U2 snRNP associated SURP domain containing	Nucleus	other	O15042	78.4741
KLEKEEEEGISQESSEEEQ	S88	kLEkEEEEGIsQEssEEEQ	S(11)	1.54	0.00332	Q5T6U8	HMGA1	high mobility group AT-hook 1	Nucleus	transcription regulator	Q5T6U8	436.11
KLEKEEEEGISQESSEEEQ	S91	kLEkEEEEGIsQEssEEEQ	S(14)	1.54	0.00332	Q5T6U8	HMGA1	high mobility group AT-hook 1	Nucleus	transcription regulator	Q5T6U8	436.11
KLEKEEEEGISQESSEEEQ	S92	kLEkEEEEGIsQEssEEEQ	S(15)	1.54	0.00332	Q5T6U8	HMGA1	high mobility group AT-hook 1	Nucleus	transcription regulator	Q5T6U8	436.11
VQRPKEESSEDENEVSNILR	S1023	vQRPkEEssEDENEVSNILR	S(8)	1.54	0.00678	Q01804	OTUD4	OTU deubiquitinase 4	Other	peptidase	Q01804	254.944
VQRPKEESSEDENEVSNILR	S1024	vQRPkEEssEDENEVSNILR	S(9)	1.54	0.00678	Q01804	OTUD4	OTU deubiquitinase 4	Other	peptidase	Q01804	254.944
NSNSPPSPSSMNQR	S460	nSNsPPsPSSMNQR	S(7)	1.54	0.00214	Q7Z5L9	IRF2BP2	interferon regulatory factor 2 binding protein 2	Nucleus	transcription regulator	Q7Z5L9	340.132
IYSSDSDEGSEEDKAQR	S608	iYssDsDEGsEEDkAQR	S(4)	1.54	0.0229	Q8WVC0	LEO1	LEO1 homolog, Paf1/RNA polymerase II complex component	Nucleus	other	Q8WVC0	290.912
IYSSDSDEGSEEDKAQR	S614	iYssDsDEGsEEDkAQR	S(10)	1.54	0.0229	Q8WVC0	LEO1	LEO1 homolog, Paf1/RNA polymerase II complex component	Nucleus	other	Q8WVC0	290.912
IYSSDSDEGSEEDKAQR	S607	iYssDsDEGsEEDkAQR	S(3)	1.54	0.0229	Q8WVC0	LEO1	LEO1 homolog, Paf1/RNA polymerase II complex component	Nucleus	other	Q8WVC0	290.912
IYSSDSDEGSEEDKAQR	S610	iYssDsDEGsEEDkAQR	S(6)	1.54	0.0229	Q8WVC0	LEO1	LEO1 homolog, Paf1/RNA polymerase II complex component	Nucleus	other	Q8WVC0	290.912
SSSVSPSSWKSPPASPESWK	S382	sSSVSPSSWksPPAsPESWk	S(11)	1.54	0.00138	Q96JM3	CHAMP1	chromosome alignment maintaining phosphoprotein 1	Nucleus	other	Q96JM3	408.657
SSSVSPSSWKSPPASPESWK	S386	sSSVSPSSWksPPAsPESWk	S(15)	1.54	0.00138	Q96JM3	CHAMP1	chromosome alignment maintaining phosphoprotein 1	Nucleus	other	Q96JM3	408.657
SRSRSPLSPR	S32	sRsRsPLSPR	S(5)	1.54	0.00859	Q9NXX6	NSMCE4A	NSE4 homolog A, SMC5-SMC6 complex component	Nucleus	other	Q9NXX6	122.199
SRSRSPLSPR	S28	sRsRsPLSPR	S(1)	1.54	0.00859	Q9NXX6	NSMCE4A	NSE4 homolog A, SMC5-SMC6 complex component	Nucleus	other	Q9NXX6	122.199
SRSRSPLSPR	S30	sRsRsPLSPR	S(3)	1.54	0.00859	Q9NXX6	NSMCE4A	NSE4 homolog A, SMC5-SMC6 complex component	Nucleus	other	Q9NXX6	122.199
SMLKDDLKLSSSEDSDGEQDCDK	S387	sMLkDDLkLsssEDsDGEQDcDk	S(10)	1.54	0.000472	Q9UHB7	AFF4	AF4/FMR2 family member 4	Nucleus	transcription regulator	Q9UHB7	96.7765
SMLKDDLKLSSSEDSDGEQDCDK	S388	sMLkDDLkLsssEDsDGEQDcDk	S(11)	1.54	0.000472	Q9UHB7	AFF4	AF4/FMR2 family member 4	Nucleus	transcription regulator	Q9UHB7	96.7765
SMLKDDLKLSSSEDSDGEQDCDK	S389	sMLkDDLkLsssEDsDGEQDcDk	S(12)	1.54	0.000472	Q9UHB7	AFF4	AF4/FMR2 family member 4	Nucleus	transcription regulator	Q9UHB7	96.7765
SMLKDDLKLSSSEDSDGEQDCDK	S392	sMLkDDLkLsssEDsDGEQDcDk	S(15)	1.54	0.000472	Q9UHB7	AFF4	AF4/FMR2 family member 4	Nucleus	transcription regulator	Q9UHB7	96.7765
SYKYSPKTPPR	S796	sYkYsPktPPR	S(5)	1.53	0.0355	P49792	RANBP2	RAN binding protein 2	Nucleus	enzyme	P49792	179.54	Sumoylation Pathway	2.31	0.117	1.265	activation
SYKYSPKTPPR	T799	sYkYsPktPPR	T(8)	1.53	0.0355	P49792	RANBP2	RAN binding protein 2	Nucleus	enzyme	P49792	179.54	Sumoylation Pathway	2.31	0.117	1.265	activation
SSSSSASPSSPSSR	S757	sSSSSASPssPSSR	S(7)	1.53	0.00991	E9PK91	BCLAF1	BCL2 associated transcription factor 1	Nucleus	transcription regulator	E9PK91	260.42
VQAGPGSPR	S18	vQAGPGsPR	S(7)	1.53	0.00396	I3L4F6	CCDC137	coiled-coil domain containing 137	Nucleus	other	I3L4F6	159.362
YNLDASEEEDSNKK	S188	yNLDAsEEEDSNkk	S(6)	1.53	0.0183	O95218	ZRANB2	zinc finger RANBP2-type containing 2	Nucleus	transcription regulator	O95218	217.543
IDGATQSSPAEPK	T711	iDGAtQsSPAEPk	T(5)	1.53	0.0134	Q32MZ4	LRRFIP1	LRR binding FLII interacting protein 1	Cytoplasm	transcription regulator	Q32MZ4	186.228
IDGATQSSPAEPK	S713	iDGAtQsSPAEPk	S(7)	1.53	0.0134	Q32MZ4	LRRFIP1	LRR binding FLII interacting protein 1	Cytoplasm	transcription regulator	Q32MZ4	186.228
YMAENPTAGVVQEEEEDNLEYDSDGNPIAPTKK	S185	yMAENPTAGVVQEEEEDNLEYDsDGNPIAPTkk	S(23)	1.52	0.013	Q86XP3	DDX42	DEAD-box helicase 42	Cytoplasm	enzyme	Q86XP3	415.436
SLSRSPLPSR	S349	sLsRsPLPSR	S(9)	1.52	0.0166	Q9NYV4	CDK12	cyclin dependent kinase 12	Nucleus	kinase	Q9NYV4	140.088
RFSRSPIR	S2029	rFsRsPIR	S(3)	1.52	0.0389	P18583	SON	SON DNA binding protein	Nucleus	other	P18583	69.3381
RFSRSPIR	S2031	rFsRsPIR	S(5)	1.52	0.0389	P18583	SON	SON DNA binding protein	Nucleus	other	P18583	69.3381
RRSPSPYYSR	S266	rRsPsPYYSR	S(5)	1.52	0.0316	P62995	TRA2B	transformer 2 beta homolog	Nucleus	other	P62995	125.094
RRSPSPYYSR	S264	rRsPsPYYSR	S(3)	1.52	0.0316	P62995	TRA2B	transformer 2 beta homolog	Nucleus	other	P62995	125.094
GPSPAPAPAASPQPGSR	S901	gPsPAPAPAAsPQPGSR	S(3)	1.52	0.00248	Q8IX07	ZFPM1	zinc finger protein, FOG family member 1	Nucleus	transcription regulator	Q8IX07	196.064
HQASDSENEEPPKPR	S198	hQAsDsENEEPPkPR	S(6)	1.52	0.000176	Q96ST2	IWS1	IWS1, SUPT6H interacting protein	Nucleus	enzyme	Q96ST2	406.937
HQASDSENEEPPKPR	S196	hQAsDsENEEPPkPR	S(4)	1.52	0.000176	Q96ST2	IWS1	IWS1, SUPT6H interacting protein	Nucleus	enzyme	Q96ST2	406.937
TSPENVQDR	S1400	tsPENVQDR	S(2)	1.51	0.0204	P49792	RANBP2	RAN binding protein 2	Nucleus	enzyme	P49792	227.255	Sumoylation Pathway	2.31	0.117	1.265	activation
NADSEIKHSTPSPTR	S781	nADSEIkHsTPsPTR	S(12)	1.51	0.00763	P49792	RANBP2	RAN binding protein 2	Nucleus	enzyme	P49792	124.315	Sumoylation Pathway	2.31	0.117	1.265	activation
ASLGSLEGEAEAEASSPKGK	S5763	aSLGsLEGEAEAEASsPkGk	S(16)	1.51	0.0392	Q09666	AHNAK	AHNAK nucleoprotein	Nucleus	other	Q09666	258.056	Phospholipase C Sigling	2.05	0.0856	0.853	activation
RTEQDHYETDYTTGGESCDELEEDWIR	T404	rTEQDHYETDYTtGGEscDELEEDWIR	T(13)	1.51	0.0175	A0A0G2JMZ8	OCLN	occludin	Plasma Membrane	other	A0A0G2JMZ8	150.104
RTEQDHYETDYTTGGESCDELEEDWIR	S408	rTEQDHYETDYTtGGEscDELEEDWIR	S(17)	1.51	0.0175	A0A0G2JMZ8	OCLN	occludin	Plasma Membrane	other	A0A0G2JMZ8	150.104
AAAAAPASEDEDDEDDEDDEDDDDDEEDDSEEEAMETTPAK	S206	aAAAAPASEDEDDEDDEDDEDDDDDEEDDsEEEAMETTPAk	S(30)	1.51	0.0144	P19338	NCL	nucleolin	Nucleus	other	P19338	304.183
NTPSQHSHSIQHSPER	T257	ntPSQHSHsIQHsPER	T(2)	1.51	0.0315	E9PK91	BCLAF1	BCL2 associated transcription factor 1	Nucleus	transcription regulator	E9PK91	319.413
NTPSQHSHSIQHSPER	S264	ntPSQHSHsIQHsPER	S(9)	1.51	0.0315	E9PK91	BCLAF1	BCL2 associated transcription factor 1	Nucleus	transcription regulator	E9PK91	319.413
NTPSQHSHSIQHSPER	S268	ntPSQHSHsIQHsPER	S(13)	1.51	0.0315	E9PK91	BCLAF1	BCL2 associated transcription factor 1	Nucleus	transcription regulator	E9PK91	319.413
ITPPAAKPGSPQAK	S678	iTPPAAkPGsPQAk	S(10)	1.51	0.0301	P35658	NUP214	nucleoporin 214	Nucleus	transporter	P35658	248.416
KPSGSPDLWKLSPDQR	S445	kPSGsPDLWkLsPDQR	S(5)	1.51	0.0135	Q96JM3	CHAMP1	chromosome alignment maintaining phosphoprotein 1	Nucleus	other	Q96JM3	319.258
KPSGSPDLWKLSPDQR	S452	kPSGsPDLWkLsPDQR	S(12)	1.51	0.0135	Q96JM3	CHAMP1	chromosome alignment maintaining phosphoprotein 1	Nucleus	other	Q96JM3	319.258
KIPDPDSDDVSEVDAR	S695	kIPDPDsDDVsEVDAR	S(7)	1.5	0.000825	P51532	SMARCA4	SWI/SNF related, matrix associated, actin dependent regulator of chromatin, subfamily a, member 4	Nucleus	transcription regulator	P51532	276.615	Role of BRCA1 in D Damage Response	4.47	0.175	1.89	activation
KIPDPDSDDVSEVDAR	S699	kIPDPDsDDVsEVDAR	S(11)	1.5	0.000825	P51532	SMARCA4	SWI/SNF related, matrix associated, actin dependent regulator of chromatin, subfamily a, member 4	Nucleus	transcription regulator	P51532	276.615	Role of BRCA1 in D Damage Response	4.47	0.175	1.89	activation
VEMGTSSQNDVDMSWIPQETLNQINK	S179	vEMGTSsQNDVDMSWIPQETLNQINk	S(7)	1.5	0.00112	C9JBX5	SSR1	signal sequence receptor subunit 1	Cytoplasm	other	C9JBX5	310.953
LVEDERSDREETESSEGEEAAAGGGAK	S197	lVEDERSDREEtEssEGEEAAAGGGAk	S(15)	1.5	0.0105	H0YLQ6	CERS2	ceramide synthase 2	Nucleus	transcription regulator	H0YLQ6	157.306
LVEDERSDREETESSEGEEAAAGGGAK	S189	lVEDERSDREEtEssEGEEAAAGGGAk	S(7)	1.5	0.0105	H0YLQ6	CERS2	ceramide synthase 2	Nucleus	transcription regulator	H0YLQ6	157.306
NQSLVEENEK	S394	nQsLVEENEk	S(3)	1.5	0.00114	O95239	KIF4A	kinesin family member 4A	Nucleus	other	O95239	224.684
GSPTSAYPER	S870	gsPTSAYPER	S(2)	1.5	0.0152	Q6ZRV2	FAM83H	family with sequence similarity 83 member H	Other	other	Q6ZRV2	203.102
GRSTDEYSEADEEEEEEEGKPSR	S1277	gRstDEYsEADEEEEEEEGkPSR	S(3)	1.5	0.00847	Q96T23	RSF1	remodeling and spacing factor 1	Nucleus	transcription regulator	Q96T23	282.895
GRSTDEYSEADEEEEEEEGKPSR	T1278	gRstDEYsEADEEEEEEEGkPSR	T(4)	1.5	0.00847	Q96T23	RSF1	remodeling and spacing factor 1	Nucleus	transcription regulator	Q96T23	282.895
REGSYDR	S126	rEGsYDR	S(4)	1.5	0.0383	Q9HCD5	NCOA5	nuclear receptor coactivator 5	Nucleus	other	Q9HCD5	142.478
RNSFSENEK	S831	rNsFsENEk	S(5)	1.5	0.00147	Q9HCG8	CWC22	CWC22 spliceosome associated protein homolog	Nucleus	other	Q9HCG8	158.892
RNSFSENEK	S829	rNsFsENEk	S(3)	1.5	0.00147	Q9HCG8	CWC22	CWC22 spliceosome associated protein homolog	Nucleus	other	Q9HCG8	158.892
INPDNYGMDLNSDDSTDDEAHPR	S831	iNPDNYGmDLNsDDstDDEAHPR	S(15)	1.5	0.00541	Q9NQS7	INCENP	inner centromere protein	Nucleus	other	Q9NQS7	209.245
INPDNYGMDLNSDDSTDDEAHPR	S828	iNPDNYGmDLNsDDstDDEAHPR	S(12)	1.5	0.00541	Q9NQS7	INCENP	inner centromere protein	Nucleus	other	Q9NQS7	209.245
INPDNYGMDLNSDDSTDDEAHPR	T832	iNPDNYGmDLNsDDstDDEAHPR	T(16)	1.5	0.00541	Q9NQS7	INCENP	inner centromere protein	Nucleus	other	Q9NQS7	209.245
QGSITSPQANEQSVTPQRR	S864	qGSItSPQANEQsVtPQRR	S(13)	1.5	0.00125	Q9UQ35	SRRM2	serine/arginine repetitive matrix 2	Nucleus	other	Q9UQ35	245.392
WAHDKFSGEEGEIEDDESGTENREEK	S928	wAHDkFsGEEGEIEDDEsGTENREEk	S(7)	1.5	0.00327	Q9Y2W1	THRAP3	thyroid hormone receptor associated protein 3	Nucleus	transcription regulator	Q9Y2W1	294.453
WAHDKFSGEEGEIEDDESGTENREEK	S939	wAHDkFsGEEGEIEDDEsGTENREEk	S(18)	1.5	0.00327	Q9Y2W1	THRAP3	thyroid hormone receptor associated protein 3	Nucleus	transcription regulator	Q9Y2W1	294.453
QSQQPMKPISPVKDPVSPASQK	S1094	qSQQPMkPIsPVkDPVsPASQk	S(10)	1.49	0.00748	Q12888	TP53BP1	tumor protein p53 binding protein 1	Nucleus	transcription regulator	Q12888	424.478	ATM Sigling	5.31	0.175	0.832	activation
QSQQPMKPISPVKDPVSPASQK	S1101	qSQQPMkPIsPVkDPVsPASQk	S(17)	1.49	0.00748	Q12888	TP53BP1	tumor protein p53 binding protein 1	Nucleus	transcription regulator	Q12888	424.478	ATM Sigling	5.31	0.175	0.832	activation
QLSPEAQAR	S530	qLsPEAQAR	S(3)	1.49	0.00837	A0A0U1RRH6	PHF14	PHD finger protein 14	Nucleus	other	A0A0U1RRH6	159.634
SKSPSPPR	S330	sksPsPPR	S(5)	1.49	0.0137	S4R3H4	ACIN1	apoptotic chromatin condensation inducer 1	Nucleus	enzyme	S4R3H4	96.4349
QRSMSPTSTPK	S511	qRsMsPTSTPk	S(5)	1.49	0.00399	E9PKN0	PCF11	PCF11 cleavage and polyadenylation factor subunit	Nucleus	other	E9PKN0	185.149
QRSMSPTSTPK	S509	qRsMsPTSTPk	S(3)	1.49	0.00399	E9PKN0	PCF11	PCF11 cleavage and polyadenylation factor subunit	Nucleus	other	E9PKN0	185.149
NDRDQHTDSTQSANSSPDEDTEVK	S2391	nDRDQHTDSTQSANssPDEDTEVk	S(15)	1.49	0.0111	Q03164	KMT2A	lysine methyltransferase 2A	Nucleus	transcription regulator	Q03164	118.352
NDRDQHTDSTQSANSSPDEDTEVK	S2392	nDRDQHTDSTQSANssPDEDTEVk	S(16)	1.49	0.0111	Q03164	KMT2A	lysine methyltransferase 2A	Nucleus	transcription regulator	Q03164	118.352
TASSSDSEEDPEALEK	S95	tAsssDsEEDPEALEk	S(5)	1.49	0.00811	Q8N9T8	KRI1	KRI1 homolog	Nucleus	other	Q8N9T8	412.234
TASSSDSEEDPEALEK	S97	tAsssDsEEDPEALEk	S(7)	1.49	0.00811	Q8N9T8	KRI1	KRI1 homolog	Nucleus	other	Q8N9T8	412.234
TASSSDSEEDPEALEK	S93	tAsssDsEEDPEALEk	S(3)	1.49	0.00811	Q8N9T8	KRI1	KRI1 homolog	Nucleus	other	Q8N9T8	412.234
TASSSDSEEDPEALEK	S94	tAsssDsEEDPEALEk	S(4)	1.49	0.00811	Q8N9T8	KRI1	KRI1 homolog	Nucleus	other	Q8N9T8	412.234
KQHYLSSEDEPDDNPDVLDSR	S2779	kQHYLssEDEPDDNPDVLDSR	S(6)	1.49	0.00245	Q8NFC6	BOD1L1	biorientation of chromosomes in cell division 1 like 1	Nucleus	other	Q8NFC6	410.576
KQHYLSSEDEPDDNPDVLDSR	S2780	kQHYLssEDEPDDNPDVLDSR	S(7)	1.49	0.00245	Q8NFC6	BOD1L1	biorientation of chromosomes in cell division 1 like 1	Nucleus	other	Q8NFC6	410.576
GGSPDLWK	S476	gGsPDLWk	S(3)	1.49	0.011	Q96JM3	CHAMP1	chromosome alignment maintaining phosphoprotein 1	Nucleus	other	Q96JM3	185.475
AAESPSPR	S402	aAEsPsPR	S(4)	1.49	0.00378	Q9BY89	KIAA1671	KIAA1671	Other	other	Q9BY89	153.738
AAESPSPR	S404	aAEsPsPR	S(6)	1.49	0.00378	Q9BY89	KIAA1671	KIAA1671	Other	other	Q9BY89	153.738
SRSSSSPPPK	S820	sRSSssPPPk	S(6)	1.49	0.015	Q9UQ35	SRRM2	serine/arginine repetitive matrix 2	Nucleus	other	Q9UQ35	187.403
SRSSSSPPPK	S819	sRSSssPPPk	S(5)	1.49	0.015	Q9UQ35	SRRM2	serine/arginine repetitive matrix 2	Nucleus	other	Q9UQ35	187.403
VGGSDEEASGIPSR	S306	vGGsDEEASGIPSR	S(4)	1.48	0.00415	A8MV53	PPAN	peter pan homolog	Nucleus	other	A8MV53	319.777
ILIPSDIESSK	S467	iLIPsDIEsSk	S(9)	1.48	0.00226	P30414	NKTR	natural killer cell triggering receptor	Plasma Membrane	enzyme	P30414	85.7809
ILIPSDIESSK	S463	iLIPsDIEsSk	S(5)	1.48	0.00226	P30414	NKTR	natural killer cell triggering receptor	Plasma Membrane	enzyme	P30414	85.7809
KRTPSPSYQR	S358	kRtPsPSYQR	S(7)	1.48	0.045	Q5T200	ZC3H13	zinc finger CCCH-type containing 13	Extracellular Space	other	Q5T200	103.009
KRTPSPSYQR	T354	kRtPsPSYQR	T(3)	1.48	0.045	Q5T200	ZC3H13	zinc finger CCCH-type containing 13	Extracellular Space	other	Q5T200	103.009
RGSPSPPR	S91	rGsPsPPR	S(5)	1.48	0.014	Q5VUA4	ZNF318	zinc finger protein 318	Nucleus	other	Q5VUA4	153.229
RGSPSPPR	S89	rGsPsPPR	S(3)	1.48	0.014	Q5VUA4	ZNF318	zinc finger protein 318	Nucleus	other	Q5VUA4	153.229
VVSDADDSDSDAVSDKSGK	S422	vVsDADDsDsDAVsDkSGk	S(10)	1.48	0.0154	Q96ST2	IWS1	IWS1, SUPT6H interacting protein	Nucleus	enzyme	Q96ST2	239.726
VVSDADDSDSDAVSDKSGK	S426	vVsDADDsDsDAVsDkSGk	S(14)	1.48	0.0154	Q96ST2	IWS1	IWS1, SUPT6H interacting protein	Nucleus	enzyme	Q96ST2	239.726
VVSDADDSDSDAVSDKSGK	S415	vVsDADDsDsDAVsDkSGk	S(3)	1.48	0.0154	Q96ST2	IWS1	IWS1, SUPT6H interacting protein	Nucleus	enzyme	Q96ST2	239.726
VVSDADDSDSDAVSDKSGK	S420	vVsDADDsDsDAVsDkSGk	S(8)	1.48	0.0154	Q96ST2	IWS1	IWS1, SUPT6H interacting protein	Nucleus	enzyme	Q96ST2	239.726
GLNPDGTPALSTLGGFSPASKPSSPR	S342	gLNPDGTPALStLGGFsPAskPsSPR	S(24)	1.48	0.00151	Q9UK58	CCNL1	cyclin L1	Nucleus	other	Q9UK58	187.119
GLNPDGTPALSTLGGFSPASKPSSPR	S329	gLNPDGTPALStLGGFsPAskPsSPR	S(11)	1.48	0.00151	Q9UK58	CCNL1	cyclin L1	Nucleus	other	Q9UK58	187.119
GLNPDGTPALSTLGGFSPASKPSSPR	T325	gLNPDGTPALStLGGFsPAskPsSPR	T(7)	1.48	0.00151	Q9UK58	CCNL1	cyclin L1	Nucleus	other	Q9UK58	187.119
GLNPDGTPALSTLGGFSPASKPSSPR	S338	gLNPDGTPALStLGGFsPAskPsSPR	S(20)	1.48	0.00151	Q9UK58	CCNL1	cyclin L1	Nucleus	other	Q9UK58	187.119
YSHSGSSSPDTK	S974	ySHsGsssPDTk	S(8)	1.48	0.0222	Q9UQ35	SRRM2	serine/arginine repetitive matrix 2	Nucleus	other	Q9UQ35	278.392
YSHSGSSSPDTK	S970	ySHsGsssPDTk	S(4)	1.48	0.0222	Q9UQ35	SRRM2	serine/arginine repetitive matrix 2	Nucleus	other	Q9UQ35	278.392
YSHSGSSSPDTK	S972	ySHsGsssPDTk	S(6)	1.48	0.0222	Q9UQ35	SRRM2	serine/arginine repetitive matrix 2	Nucleus	other	Q9UQ35	278.392
YSHSGSSSPDTK	S973	ySHsGsssPDTk	S(7)	1.48	0.0222	Q9UQ35	SRRM2	serine/arginine repetitive matrix 2	Nucleus	other	Q9UQ35	278.392
SRTPPVTR	S1925	sRtPPVTR	S(1)	1.48	0.00659	Q9UQ35	SRRM2	serine/arginine repetitive matrix 2	Nucleus	other	Q9UQ35	123.386
SRTPPVTR	T1927	sRtPPVTR	T(3)	1.48	0.00659	Q9UQ35	SRRM2	serine/arginine repetitive matrix 2	Nucleus	other	Q9UQ35	123.386
ANRDQDSSDDER	S105	aNRDQDssDDER	S(8)	1.48	0.0107	V9GYQ9	DCAF8	DDB1 and CUL4 associated factor 8	Nucleus	other	V9GYQ9	221.561
ANRDQDSSDDER	S104	aNRDQDssDDER	S(7)	1.48	0.0107	V9GYQ9	DCAF8	DDB1 and CUL4 associated factor 8	Nucleus	other	V9GYQ9	221.561
GAGQQQSQEMMEVDR	S12	gAGQQQsQEMMEVDR	S(7)	1.47	0.0118	C9JRC4	PPP1R7	protein phosphatase 1 regulatory subunit 7	Nucleus	phosphatase	C9JRC4	343.103	HIPPO sigling	3.03	0.141	0.378	activation
KRESESESDETPPAAPQLIK	S455	kREsEsEsDETPPAAPQLIk	S(8)	1.47	0.00619	O60832	DKC1	dyskerin pseudouridine synthase 1	Nucleus	enzyme	O60832	321.885	Telomerase Sigling	4.1	0.148	-0.577	inhibition
SASSPSPR	S239	sASsPsPR	S(4)	1.47	0.0117	Q14669	TRIP12	thyroid hormone receptor interactor 12	Cytoplasm	enzyme	Q14669	180.176	Cell Cycle: G2/M D Damage Checkpoint Regulation	2.01	0.143	1.89	activation
SASSPSPR	S241	sASsPsPR	S(6)	1.47	0.0117	Q14669	TRIP12	thyroid hormone receptor interactor 12	Cytoplasm	enzyme	Q14669	180.176	Cell Cycle: G2/M D Damage Checkpoint Regulation	2.01	0.143	1.89	activation
AQPFGFIDSDTDAEEERIPATPVVIPMK	S329	aQPFGFIDsDtDAEEERIPATPVVIPMk	S(9)	1.47	0.00815	Q14676	MDC1	mediator of DNA damage checkpoint 1	Nucleus	other	Q14676	221.52	Role of BRCA1 in D Damage Response	4.47	0.175	1.89	activation
AQPFGFIDSDTDAEEERIPATPVVIPMK	T331	aQPFGFIDsDtDAEEERIPATPVVIPMk	T(11)	1.47	0.00815	Q14676	MDC1	mediator of DNA damage checkpoint 1	Nucleus	other	Q14676	221.52	Role of BRCA1 in D Damage Response	4.47	0.175	1.89	activation
SSSSSASPSSPSSR	S753	sSSSSAsPssPSSR	S(3)	1.47	0.0223	E9PK91	BCLAF1	BCL2 associated transcription factor 1	Nucleus	transcription regulator	E9PK91	74.2472
KGPRTPSPPPPIPEDIALGK	T263	kGPRtPsPPPPIPEDIALGk	T(5)	1.47	0.00744	Q5T200	ZC3H13	zinc finger CCCH-type containing 13	Extracellular Space	other	Q5T200	247.118
KGPRTPSPPPPIPEDIALGK	S265	kGPRtPsPPPPIPEDIALGk	S(7)	1.47	0.00744	Q5T200	ZC3H13	zinc finger CCCH-type containing 13	Extracellular Space	other	Q5T200	247.118
DKSHSHTPSR	S472	dksHsHtPSR	S(3)	1.47	0.0131	Q9UQ35	SRRM2	serine/arginine repetitive matrix 2	Nucleus	other	Q9UQ35	190.809
DKSHSHTPSR	S474	dksHsHtPSR	S(5)	1.47	0.0131	Q9UQ35	SRRM2	serine/arginine repetitive matrix 2	Nucleus	other	Q9UQ35	190.809
AKPVVSDDDSEEEQEEDR	S1627	akPVVsDDDsEEEQEEDR	S(6)	1.46	0.0133	P51532	SMARCA4	SWI/SNF related, matrix associated, actin dependent regulator of chromatin, subfamily a, member 4	Nucleus	transcription regulator	P51532	248.902	Role of BRCA1 in D Damage Response	4.47	0.175	1.89	activation
AKPVVSDDDSEEEQEEDR	S1631	akPVVsDDDsEEEQEEDR	S(10)	1.46	0.0133	P51532	SMARCA4	SWI/SNF related, matrix associated, actin dependent regulator of chromatin, subfamily a, member 4	Nucleus	transcription regulator	P51532	248.902	Role of BRCA1 in D Damage Response	4.47	0.175	1.89	activation
QSQQPMKPISPVKDPVSPASQK	S1104	qSQQPMkPIsPVkDPVsPAsQk	S(20)	1.46	0.00216	Q12888	TP53BP1	tumor protein p53 binding protein 1	Nucleus	transcription regulator	Q12888	108.745	ATM Sigling	5.31	0.175	0.832	activation
RGSLEK	S664	rGsLEk	S(3)	1.46	0.0324	A0A087WWP4	RBM15	RNA binding motif protein 15	Nucleus	other	A0A087WWP4	117.825
SKSPSPLK	S370	sksPsPLk	S(3)	1.46	0.0054	E9PKN0	PCF11	PCF11 cleavage and polyadenylation factor subunit	Nucleus	other	E9PKN0	128.838
SKSPSPLK	S372	sksPsPLk	S(5)	1.46	0.0054	E9PKN0	PCF11	PCF11 cleavage and polyadenylation factor subunit	Nucleus	other	E9PKN0	128.838
DLESCSDDDNQGSK	S101	dLEscsDDDNQGSk	S(6)	1.46	0.0308	F8W895	GPATCH4	G-patch domain containing 4	Other	other	F8W895	367.657
DLESCSDDDNQGSK	S99	dLEscsDDDNQGSk	S(4)	1.46	0.0308	F8W895	GPATCH4	G-patch domain containing 4	Other	other	F8W895	367.657
EEKREEDEENDNDNESDHDEADS	S90	eEkREEDEENDNDNEsDHDEADS	S(16)	1.46	0.00305	H0YBP8	CHRAC1	chromatin accessibility complex subunit 1	Nucleus	enzyme	H0YBP8	219.165
GPSQEEEDNHSDEEDRASEPKSQDQDSEVNELSR	S67	gPSQEEEDNHsDEEDRAsEPksQDQDSEVNELSR	S(11)	1.46	0.00207	Q86VM9	ZC3H18	zinc finger CCCH-type containing 18	Nucleus	other	Q86VM9	134.347
GPSQEEEDNHSDEEDRASEPKSQDQDSEVNELSR	S74	gPSQEEEDNHsDEEDRAsEPksQDQDSEVNELSR	S(18)	1.46	0.00207	Q86VM9	ZC3H18	zinc finger CCCH-type containing 18	Nucleus	other	Q86VM9	134.347
GPSQEEEDNHSDEEDRASEPKSQDQDSEVNELSR	S78	gPSQEEEDNHsDEEDRAsEPksQDQDSEVNELSR	S(22)	1.46	0.00207	Q86VM9	ZC3H18	zinc finger CCCH-type containing 18	Nucleus	other	Q86VM9	134.347
AKSPTPDGSER	S152	aksPtPDGSER	S(9)	1.46	0.0119	Q96MU7	YTHDC1	YTH domain containing 1	Cytoplasm	other	Q96MU7	185.616
DQQSSSSER	S2713	dQQSssSER	S(5)	1.46	0.00847	Q9UQ35	SRRM2	serine/arginine repetitive matrix 2	Nucleus	other	Q9UQ35	211.889
DQQSSSSER	S2714	dQQSssSER	S(6)	1.46	0.00847	Q9UQ35	SRRM2	serine/arginine repetitive matrix 2	Nucleus	other	Q9UQ35	211.889
VTDSESGDSSGEDPEGNK	S479	vTDSESGDssGEDPEGNk	S(9)	1.45	0.0194	A0A0A0MQR4	CIC	capicua transcriptional repressor	Nucleus	transcription regulator	A0A0A0MQR4	229.585
VTDSESGDSSGEDPEGNK	S480	vTDSESGDssGEDPEGNk	S(10)	1.45	0.0194	A0A0A0MQR4	CIC	capicua transcriptional repressor	Nucleus	transcription regulator	A0A0A0MQR4	229.585
NDVDDEEVHGSSDDSKQSK	S617	nDVDDEEVHGssDDskQSk	S(12)	1.45	0.00063	H0Y8J2	CENPC	centromere protein C	Nucleus	other	H0Y8J2	298.94
NDVDDEEVHGSSDDSKQSK	S616	nDVDDEEVHGssDDskQSk	S(11)	1.45	0.00063	H0Y8J2	CENPC	centromere protein C	Nucleus	other	H0Y8J2	298.94
ILIPSDIESSKSSTRR	S468	iLIPsDIEsskSsTRR	S(10)	1.45	0.0153	P30414	NKTR	natural killer cell triggering receptor	Plasma Membrane	enzyme	P30414	132.681
ILIPSDIESSKSSTRR	S471	iLIPsDIEsskSsTRR	S(13)	1.45	0.0153	P30414	NKTR	natural killer cell triggering receptor	Plasma Membrane	enzyme	P30414	132.681
SHSPMSNR	S100	sHsPmSNR	S(3)	1.45	0.0419	Q13595	TRA2A	transformer 2 alpha homolog	Nucleus	other	Q13595	120.41
SHSPMSNR	S98	sHsPmSNR	S(1)	1.45	0.0419	Q13595	TRA2A	transformer 2 alpha homolog	Nucleus	other	Q13595	120.41
GSSAVGSDSD	S1040	gSSAVGsDsD	S(7)	1.45	0.014	Q68E01	INTS3	integrator complex subunit 3	Nucleus	other	Q68E01	177.337
GSSAVGSDSD	S1042	gSSAVGsDsD	S(9)	1.45	0.014	Q68E01	INTS3	integrator complex subunit 3	Nucleus	other	Q68E01	177.337
NTSNIPVILEPETEESENEFYIK	T821	nTSNIPVILEPEtEEsENEFYIk	T(13)	1.45	0.0107	Q6P0N0	MIS18BP1	MIS18 binding protein 1	Nucleus	transcription regulator	Q6P0N0	215.095
NTSNIPVILEPETEESENEFYIK	S824	nTSNIPVILEPEtEEsENEFYIk	S(16)	1.45	0.0107	Q6P0N0	MIS18BP1	MIS18 binding protein 1	Nucleus	transcription regulator	Q6P0N0	215.095
KNAIASDSEADSDTEVPK	S296	kNAIAsDsEADsDTEVPk	S(8)	1.45	0.00503	Q8WVC0	LEO1	LEO1 homolog, Paf1/RNA polymerase II complex component	Nucleus	other	Q8WVC0	267.755
KNAIASDSEADSDTEVPK	S294	kNAIAsDsEADsDTEVPk	S(6)	1.45	0.00503	Q8WVC0	LEO1	LEO1 homolog, Paf1/RNA polymerase II complex component	Nucleus	other	Q8WVC0	267.755
KNAIASDSEADSDTEVPK	S300	kNAIAsDsEADsDTEVPk	S(12)	1.45	0.00503	Q8WVC0	LEO1	LEO1 homolog, Paf1/RNA polymerase II complex component	Nucleus	other	Q8WVC0	267.755
EGEDDYYTDGEESSDDGKK	S138	eGEDDYYTDGEEssDDGkk	S(13)	1.45	0.0101	Q9P2B7	CFAP97	cilia and flagella associated protein 97	Other	other	Q9P2B7	216.172
EGEDDYYTDGEESSDDGKK	S139	eGEDDYYTDGEEssDDGkk	S(14)	1.45	0.0101	Q9P2B7	CFAP97	cilia and flagella associated protein 97	Other	other	Q9P2B7	216.172
RVPSPTPAPK	S2581	rVPsPTPAPk	S(4)	1.45	0.00394	Q9UQ35	SRRM2	serine/arginine repetitive matrix 2	Nucleus	other	Q9UQ35	194.978
SDTSSPEVR	T1071	sDTsSPEVR	T(3)	1.45	0.0103	Q9UQ35	SRRM2	serine/arginine repetitive matrix 2	Nucleus	other	Q9UQ35	126.373
SINEENGEVSEDQSQNK	S32	sINEENGEVsEDQsQNk	S(10)	1.44	0.0257	Q13523	PRPF4B	pre-mRNA processing factor 4B	Nucleus	kinase	Q13523	203.364	Pyridoxal 5'-phosphate Salvage Pathway	4.84	0.2	-1.387	inhibition
SINEENGEVSEDQSQNK	S36	sINEENGEVsEDQsQNk	S(14)	1.44	0.0257	Q13523	PRPF4B	pre-mRNA processing factor 4B	Nucleus	kinase	Q13523	203.364	Pyridoxal 5'-phosphate Salvage Pathway	4.84	0.2	-1.387	inhibition
YMLTHQELASDGEIETK	S867	yMLTHQELAsDGEIETk	S(10)	1.44	0.00297	Q02241	KIF23	kinesin family member 23	Cytoplasm	other	Q02241	295.881	Mitotic Roles of Polo-Like Kise	2.85	0.152	-0.816	inhibition
NCSASTSQER	S37	ncsASTsQER	S(3)	1.44	0.0269	F8WEP2	ARL6IP4	ADP ribosylation factor like GTPase 6 interacting protein 4	Nucleus	other	F8WEP2	158.254
NCSASTSQER	S41	ncsASTsQER	S(7)	1.44	0.0269	F8WEP2	ARL6IP4	ADP ribosylation factor like GTPase 6 interacting protein 4	Nucleus	other	F8WEP2	158.254
RSQSSSQGDNPLAPGYLPPHYK	S5	rsQssSQGDNPLAPGYLPPHYk	S(2)	1.44	0.00139	Q6ZRV2	FAM83H	family with sequence similarity 83 member H	Other	other	Q6ZRV2	412.025
RPIERSQSPVHLR	S725	rPIERsQsPVHLR	S(6)	1.44	0.00925	Q96T58	SPEN	spen family transcriptional repressor	Nucleus	transcription regulator	Q96T58	125.573
RPIERSQSPVHLR	S727	rPIERsQsPVHLR	S(8)	1.44	0.00925	Q96T58	SPEN	spen family transcriptional repressor	Nucleus	transcription regulator	Q96T58	125.573
LDSSEMDHSENEDYTMSSPLPGK	S1182	lDSSEMDHsENEDYTMSSPLPGk	S(9)	1.44	0.03	Q9NTI5	PDS5B	PDS5 cohesin associated factor B	Nucleus	other	Q9NTI5	267.099
SGTPPRQGSITSPQANEQSVTPQR	T848	sGTPPRQGsItsPQANEQsVTPQR	T(3)	1.44	0.00308	Q9UQ35	SRRM2	serine/arginine repetitive matrix 2	Nucleus	other	Q9UQ35	219.154
RLSSGKADGHVK	S1518	rLssGkADGHVk	S(3)	1.43	0.049	E7EPJ7	TRIO	trio Rho guanine nucleotide exchange factor	Cytoplasm	kinase	E7EPJ7	162.634	NGF Sigling	3.27	0.13	-1.604	inhibition
RLSSGKADGHVK	S1519	rLssGkADGHVk	S(4)	1.43	0.049	E7EPJ7	TRIO	trio Rho guanine nucleotide exchange factor	Cytoplasm	kinase	E7EPJ7	162.634	NGF Sigling	3.27	0.13	-1.604	inhibition
LSDSPSMGR	S289	lSDsPSMGR	S(4)	1.43	0.00175	A0A087X2C4	PCDH7	protocadherin 7	Plasma Membrane	other	A0A087X2C4	184.027
RGLRDSHSSEEDEASSQTDLSQTISK	S33	rGLRDsHssEEDEASSQTDLSQTISk	S(6)	1.43	0.00217	A0A0A0MSK5	TOR1AIP1	torsin 1A interacting protein 1	Nucleus	other	A0A0A0MSK5	268.877
TLQRLSSGFDDIDLPSAVK	S313	tLQRLssGFDDIDLPSAVk	S(6)	1.43	0.0155	Q9Y446	PKP3	plakophilin 3	Plasma Membrane	other	Q9Y446	374.408
TLQRLSSGFDDIDLPSAVK	S314	tLQRLssGFDDIDLPSAVk	S(7)	1.43	0.0155	Q9Y446	PKP3	plakophilin 3	Plasma Membrane	other	Q9Y446	374.408
LDSQPQETSPELPR	S409	lDsQPQEtSPELPR	S(3)	1.43	0.00967	O14545	TRAFD1	TRAF-type zinc finger domain containing 1	Other	other	O14545	316.672
LDSQPQETSPELPR	T414	lDsQPQEtSPELPR	T(8)	1.43	0.00967	O14545	TRAFD1	TRAF-type zinc finger domain containing 1	Other	other	O14545	316.672
SRSHTPSR	S1929	sRsHTPsR	S(1)	1.43	0.0304	P18583	SON	SON DNA binding protein	Nucleus	other	P18583	91.3883
SRSHTPSR	S1931	sRsHTPsR	S(3)	1.43	0.0304	P18583	SON	SON DNA binding protein	Nucleus	other	P18583	91.3883
SRSHTPSR	T1933	sRsHTPsR	T(5)	1.43	0.0304	P18583	SON	SON DNA binding protein	Nucleus	other	P18583	91.3883
RGSPTTGFIEQK	S892	rGsPTTGFIEQk	S(3)	1.43	0.00232	Q6ZRV2	FAM83H	family with sequence similarity 83 member H	Other	other	Q6ZRV2	308.304
YEPSDKDRQSPPPAK	S842	yEPSDkDRQsPPPAk	S(10)	1.43	0.0212	Q86VM9	ZC3H18	zinc finger CCCH-type containing 18	Nucleus	other	Q86VM9	129.452
SRSTTAHSWQR	S981	sRsTTAHsWQR	S(8)	1.43	0.0147	Q9UKJ3	GPATCH8	G-patch domain containing 8	Other	other	Q9UKJ3	147.584
ETVQTTQSPTPVEK	S617	eTVQTTQsPTPVEk	S(8)	1.43	0.0021	Q9UPN6	SCAF8	SR-related CTD associated factor 8	Nucleus	other	Q9UPN6	243.44
SRSRTPPVTR	S1923	sRsRtPPVTR	S(1)	1.43	0.0441	Q9UQ35	SRRM2	serine/arginine repetitive matrix 2	Nucleus	other	Q9UQ35	124.586
LDTGSPEPETR	S1854	lDTGsPEPETR	S(5)	1.43	0.00011	Q9Y2F5	ICE1	interactor of little elongation complex ELL subunit 1	Nucleus	other	Q9Y2F5	253.044
SKDASPINR	S427	skDAsPINR	S(1)	1.42	0.0239	Q13523	PRPF4B	pre-mRNA processing factor 4B	Nucleus	kinase	Q13523	215.498	Pyridoxal 5'-phosphate Salvage Pathway	4.84	0.2	-1.387	inhibition
YSPTSPTYSPTSPK	T1915	ySPTSPtYsPtSPk	T(7)	1.42	0.00566	P24928	POLR2A	RNA polymerase II subunit A	Nucleus	enzyme	P24928	217.023	NER Pathway	6.21	0.184	1.5	activation
YSPTSPTYSPTSPK	S1917	ySPTSPtYsPtSPk	S(9)	1.42	0.00566	P24928	POLR2A	RNA polymerase II subunit A	Nucleus	enzyme	P24928	217.023	NER Pathway	6.21	0.184	1.5	activation
YSPTSPTYSPTSPK	T1919	ySPTSPtYsPtSPk	T(11)	1.42	0.00566	P24928	POLR2A	RNA polymerase II subunit A	Nucleus	enzyme	P24928	217.023	NER Pathway	6.21	0.184	1.5	activation
HCAPSPDRSPELSSSR	S626	hcAPsPDRsPELSSSR	S(5)	1.42	0.00843	A0A087WWP4	RBM15	RNA binding motif protein 15	Nucleus	other	A0A087WWP4	386.734
HCAPSPDRSPELSSSR	S630	hcAPsPDRsPELSSSR	S(9)	1.42	0.00843	A0A087WWP4	RBM15	RNA binding motif protein 15	Nucleus	other	A0A087WWP4	386.734
AEAPSSPDVAPAGKEDSPSASGR	S1371	aEAPSsPDVAPAGkEDsPSASGR	S(17)	1.42	0.0108	A0A0J9YX88	PHRF1	PHD and ring finger domains 1	Nucleus	other	A0A0J9YX88	286.865
RNSSPPPSPNK	S257	rNssPPPSPNk	S(3)	1.42	0.0381	A0A0U1RQU3	ATP2B1	ATPase plasma membrane Ca2+ transporting 1	Plasma Membrane	transporter	A0A0U1RQU3	230.557
RNSSPPPSPNK	S258	rNssPPPSPNk	S(4)	1.42	0.0381	A0A0U1RQU3	ATP2B1	ATPase plasma membrane Ca2+ transporting 1	Plasma Membrane	transporter	A0A0U1RQU3	230.557
GDPDSEADSIDSDQEDPLK	S109	gDPDsEADsIDsDQEDPLk	S(9)	1.42	0.0214	F8VUX5	KANSL2	KAT8 regulatory NSL complex subunit 2	Nucleus	other	F8VUX5	341.618
GDPDSEADSIDSDQEDPLK	S105	gDPDsEADsIDsDQEDPLk	S(5)	1.42	0.0214	F8VUX5	KANSL2	KAT8 regulatory NSL complex subunit 2	Nucleus	other	F8VUX5	341.618
GDPDSEADSIDSDQEDPLK	S112	gDPDsEADsIDsDQEDPLk	S(12)	1.42	0.0214	F8VUX5	KANSL2	KAT8 regulatory NSL complex subunit 2	Nucleus	other	F8VUX5	341.618
KLSGDQPAAR	S1312	kLsGDQPAAR	S(3)	1.42	0.0425	J3KQ96	TCOF1	treacle ribosome biogenesis factor 1	Nucleus	transporter	J3KQ96	186.921
AALAPAKESPR	S906	aALAPAkEsPR	S(9)	1.42	0.0174	J3KQ96	TCOF1	treacle ribosome biogenesis factor 1	Nucleus	transporter	J3KQ96	231.184
GDTPGHATPGHGGATSSAR	T273	gDtPGHAtPGHGGATSSAR	T(3)	1.42	0.00345	O75533	SF3B1	splicing factor 3b subunit 1	Nucleus	other	O75533	168.705
GDTPGHATPGHGGATSSAR	T278	gDtPGHAtPGHGGATSSAR	T(8)	1.42	0.00345	O75533	SF3B1	splicing factor 3b subunit 1	Nucleus	other	O75533	168.705
AGAAAGDSDEESRADDK	S337	aGAAAGDsDEESRADDk	S(8)	1.42	0.0151	O95365	ZBTB7A	zinc finger and BTB domain containing 7A	Nucleus	transcription regulator	O95365	300.789
ASSHSSQTQGGGSVTK	T409	aSSHssQtQGGGSVTk	T(8)	1.42	0.0224	P02545	LMNA	lamin A/C	Nucleus	other	P02545	224.77
KEDDSSQSSTCVVDTTTR	S615	kEDDSsQsSTcVVDTTTR	S(9)	1.42	0.0359	Q5SNT2	TMEM201	transmembrane protein 201	Nucleus	other	Q5SNT2	146.455
KEDDSSQSSTCVVDTTTR	S614	kEDDSsQsSTcVVDTTTR	S(8)	1.42	0.0359	Q5SNT2	TMEM201	transmembrane protein 201	Nucleus	other	Q5SNT2	146.455
RVTQHESDNENEIQIQNK	S122	rVTQHEsDNENEIQIQNk	S(7)	1.42	0.0027	Q5VZL5	ZMYM4	zinc finger MYM-type containing 4	Nucleus	other	Q5VZL5	251.58
AKSEDSDVELSD	S1542	akSEDsDVELsD	S(6)	1.42	0.00754	Q5VZL5	ZMYM4	zinc finger MYM-type containing 4	Nucleus	other	Q5VZL5	363.317
AKSEDSDVELSD	S1547	akSEDsDVELsD	S(11)	1.42	0.00754	Q5VZL5	ZMYM4	zinc finger MYM-type containing 4	Nucleus	other	Q5VZL5	363.317
RPQSPGASPSQAER	S740	rPQsPGAsPSQAER	S(8)	1.42	0.0177	Q96T58	SPEN	spen family transcriptional repressor	Nucleus	transcription regulator	Q96T58	293.421
RPQSPGASPSQAER	S736	rPQsPGAsPSQAER	S(4)	1.42	0.0177	Q96T58	SPEN	spen family transcriptional repressor	Nucleus	transcription regulator	Q96T58	293.421
SHDSDDSDYASSK	S911	sHDsDDsDYASSk	S(4)	1.42	0.00796	Q9UKJ3	GPATCH8	G-patch domain containing 8	Other	other	Q9UKJ3	296.885
SHDSDDSDYASSK	S914	sHDsDDsDYASSk	S(7)	1.42	0.00796	Q9UKJ3	GPATCH8	G-patch domain containing 8	Other	other	Q9UKJ3	296.885
AAKPGPAEAPSPTASPSGDASPPATAPYDPR	S1104	aAkPGPAEAPsPTASPSGDAsPPATAPYDPR	S(11)	1.42	0.000228	Q9UPT8	ZC3H4	zinc finger CCCH-type containing 4	Nucleus	transcription regulator	Q9UPT8	208.733
AAKPGPAEAPSPTASPSGDASPPATAPYDPR	S1114	aAkPGPAEAPsPTASPSGDAsPPATAPYDPR	S(21)	1.42	0.000228	Q9UPT8	ZC3H4	zinc finger CCCH-type containing 4	Nucleus	transcription regulator	Q9UPT8	208.733
HASSSPESPKPAPAPGSHR	S449	hAsssPEsPkPAPAPGsHR	S(17)	1.42	0.0118	Q9UQ35	SRRM2	serine/arginine repetitive matrix 2	Nucleus	other	Q9UQ35	347.97
EAARSPDKPGGSPSASR	S49	eAARsPDkPGGSPsASR	S(5)	1.42	0.0109	Q9Y3T9	NOC2L	NOC2 like nucleolar associated transcriptional repressor	Nucleus	transcription regulator	Q9Y3T9	390.219
IGEGTYGVVYK	T14	iGEGtyGVVYk	T(5)	1.41	0.0381	G3V317	CDK2	cyclin dependent kinase 2	Nucleus	kinase	G3V317	366.133	p53 Sigling	2.05	0.112	2.236	activation
RRSSTVAPAQPDGAESEWTDVETR	S911	rRSstVAPAQPDGAEsEWTDVETR	S(3)	1.41	0.00465	Q02241	KIF23	kinesin family member 23	Cytoplasm	other	Q02241	214.704	Mitotic Roles of Polo-Like Kise	2.85	0.152	-0.816	inhibition
RRSSTVAPAQPDGAESEWTDVETR	T927	rRSstVAPAQPDGAEsEWTDVETR	T(19)	1.41	0.00465	Q02241	KIF23	kinesin family member 23	Cytoplasm	other	Q02241	214.704	Mitotic Roles of Polo-Like Kise	2.85	0.152	-0.816	inhibition
QQTEKPESEDEWER	S100	qQTEkPEsEDEWER	S(8)	1.41	0.00699	A2AB15	DHX16	DEAH-box helicase 16	Nucleus	enzyme	A2AB15	416.394
AAAAAPASED	S168	aAAAAPAsED	S(8)	1.41	0.0487	C9JWL1	NCL	nucleolin	Nucleus	other	C9JWL1	120.952
YSPSQNSPIHHIPSR	S290	ysPSQNsPIHHIPSR	S(7)	1.41	0.025	E9PK91	BCLAF1	BCL2 associated transcription factor 1	Nucleus	transcription regulator	E9PK91	383.165
YSPSQNSPIHHIPSR	S285	ysPSQNsPIHHIPSR	S(2)	1.41	0.025	E9PK91	BCLAF1	BCL2 associated transcription factor 1	Nucleus	transcription regulator	E9PK91	383.165
GSDYSWSYQTPPSSPSSSSSR	S86	gSDYSWSyQTPPSsPSSSSSR	S(14)	1.41	0.0117	H3BPV0	MTSS2	MTSS I-BAR domain containing 2	Plasma Membrane	other	H3BPV0	257.515
GSDYSWSYQTPPSSPSSSSSR	T82	gSDYSWSyQTPPSsPSSSSSR	T(10)	1.41	0.0117	H3BPV0	MTSS2	MTSS I-BAR domain containing 2	Plasma Membrane	other	H3BPV0	257.515
GGQGDPAVPAQQPADPSTPERQSSPSGSEQLVR	T450	gGQGDPAVPAQQPADPStPERQsSPSGSEQLVR	T(18)	1.41	0.0134	H7BZT5	ZNF185	zinc finger protein 185 with LIM domain	Plasma Membrane	other	H7BZT5	396.155
GGQGDPAVPTQQPADPSTPEQQNSPSGSEQFVR	S522	gGQGDPAVPTQQPADPSTPEQQNsPSGSEQFVR	S(24)	1.41	0.0139	H7BZT5	ZNF185	zinc finger protein 185 with LIM domain	Plasma Membrane	other	H7BZT5	393.036
ATNESEDEIPQLVPIGK	S361	aTNEsEDEIPQLVPIGk	S(5)	1.41	0.00738	O76021	RSL1D1	ribosomal L1 domain containing 1	Nucleus	other	O76021	483.437
SRSHSPMSNR	S96	sRsHsPmSNR	S(1)	1.41	0.0261	Q13595	TRA2A	transformer 2 alpha homolog	Nucleus	other	Q13595	106.258
RASPSPPR	S71	rAsPsPPR	S(5)	1.41	0.0191	Q5VUA4	ZNF318	zinc finger protein 318	Nucleus	other	Q5VUA4	154.071
RASPSPPR	S69	rAsPsPPR	S(3)	1.41	0.0191	Q5VUA4	ZNF318	zinc finger protein 318	Nucleus	other	Q5VUA4	154.071
SPLNDMSDDDDDDDSSD	S239	sPLNDMsDDDDDDDSsD	S(7)	1.41	0.034	Q9H8W4	PLEKHF2	pleckstrin homology and FYVE domain containing 2	Cytoplasm	other	Q9H8W4	296.744
SRTSPAPWK	T1856	sRtsPAPWk	T(3)	1.41	0.0019	Q9UQ35	SRRM2	serine/arginine repetitive matrix 2	Nucleus	other	Q9UQ35	87.9797
TQTPPVSPAPQPTEERLPSSPVYEDAASFK	T35	tQtPPVsPAPQPtEERLPSSPVYEDAASFk	T(3)	1.4	0.0252	H0YEV2	CTTN	cortactin	Plasma Membrane	other	H0YEV2	149.674	Integrin Sigling	2.63	0.0977	-2.668	inhibition
TPESQPDTPPGTPLVSQDEK	T118	tPESQPDtPPGtPLVSQDEk	T(8)	1.4	0.0152	A0A0D9SEV0	PNKP	polynucleotide kinase 3'-phosphatase	Nucleus	kinase	A0A0D9SEV0	327.38
TPESQPDTPPGTPLVSQDEK	T122	tPESQPDtPPGtPLVSQDEk	T(12)	1.4	0.0152	A0A0D9SEV0	PNKP	polynucleotide kinase 3'-phosphatase	Nucleus	kinase	A0A0D9SEV0	327.38
SPQLSLSPRPASPK	S201	sPQLSLsPRPAsPk	S(12)	1.4	0.0219	M0QXA7	WIZ	WIZ zinc finger	Nucleus	transcription regulator	M0QXA7	279.459
SPQLSLSPRPASPK	S196	sPQLSLsPRPAsPk	S(7)	1.4	0.0219	M0QXA7	WIZ	WIZ zinc finger	Nucleus	transcription regulator	M0QXA7	279.459
SQSSEGVSSLSSSPSNSLETQSQSLSR	S86	sQSSEGVSSLSssPSNSLETQSQSLSR	S(11)	1.4	0.00725	O95155	UBE4B	ubiquitination factor E4B	Cytoplasm	enzyme	O95155	204.07
LRLSPSPTSQR	S390	lRLsPSPTSQR	S(4)	1.4	0.0375	P02545	LMNA	lamin A/C	Nucleus	other	P02545	146.319
ELSSPISPK	S2018	eLsSPISPk	S(3)	1.4	0.00653	P78559	MAP1A	microtubule associated protein 1A	Cytoplasm	other	P78559	128.337
QSVTSFPDADAFHHQVHDDDLLSSSEEECKDR	S107	qSVTSFPDADAFHHQVHDDDLLsssEEEckDR	S(24)	1.4	0.0393	Q5HY57	EMD	emerin	Nucleus	other	Q5HY57	156.785
QSVTSFPDADAFHHQVHDDDLLSSSEEECKDR	S106	qSVTSFPDADAFHHQVHDDDLLsssEEEckDR	S(23)	1.4	0.0393	Q5HY57	EMD	emerin	Nucleus	other	Q5HY57	156.785
QSVTSFPDADAFHHQVHDDDLLSSSEEECKDR	S108	qSVTSFPDADAFHHQVHDDDLLsssEEEckDR	S(25)	1.4	0.0393	Q5HY57	EMD	emerin	Nucleus	other	Q5HY57	156.785
APPGAPGPGPGSGAPGSQEEEEEPGLVEGDPGDGAIEDPELEAIK	S95	aPPGAPGPGPGSGAPGsQEEEEEPGLVEGDPGDGAIEDPELEAIk	S(17)	1.4	0.0115	Q86U42	PABPN1	poly(A) binding protein nuclear 1	Nucleus	enzyme	Q86U42	192.009
QRSLSPVAAPPLREPR	S265	qRsLsPVAAPPLREPR	S(3)	1.4	0.019	Q8NDT2	RBM15B	RNA binding motif protein 15B	Nucleus	other	Q8NDT2	196.207
QRSLSPVAAPPLREPR	S267	qRsLsPVAAPPLREPR	S(5)	1.4	0.019	Q8NDT2	RBM15B	RNA binding motif protein 15B	Nucleus	other	Q8NDT2	196.207
AAHVPENSDTEQDVLTVKPVR	T1372	aAHVPENsDtEQDVLTVkPVR	T(10)	1.4	0.00387	Q9H2Y7	ZNF106	zinc finger protein 106	Cytoplasm	other	Q9H2Y7	281.096
AAHVPENSDTEQDVLTVKPVR	S1370	aAHVPENsDtEQDVLTVkPVR	S(8)	1.4	0.00387	Q9H2Y7	ZNF106	zinc finger protein 106	Cytoplasm	other	Q9H2Y7	281.096
QSHSESPSLQSK	S1083	qSHSEsPSLQSk	S(6)	1.4	0.031	Q9UQ35	SRRM2	serine/arginine repetitive matrix 2	Nucleus	other	Q9UQ35	307.357
RTADSSSSEDEEEYVVEK	S14	rTADssssEDEEEYVVEk	S(8)	1.39	0.0126	F8VNY3	CBX5	chromobox 5	Nucleus	transcription regulator	F8VNY3	323.137	ATM Sigling	5.31	0.175	0.832	activation
RTADSSSSEDEEEYVVEK	S12	rTADssssEDEEEYVVEk	S(6)	1.39	0.0126	F8VNY3	CBX5	chromobox 5	Nucleus	transcription regulator	F8VNY3	323.137	ATM Sigling	5.31	0.175	0.832	activation
RTADSSSSEDEEEYVVEK	S11	rTADssssEDEEEYVVEk	S(5)	1.39	0.0126	F8VNY3	CBX5	chromobox 5	Nucleus	transcription regulator	F8VNY3	323.137	ATM Sigling	5.31	0.175	0.832	activation
RTADSSSSEDEEEYVVEK	S13	rTADssssEDEEEYVVEk	S(7)	1.39	0.0126	F8VNY3	CBX5	chromobox 5	Nucleus	transcription regulator	F8VNY3	323.137	ATM Sigling	5.31	0.175	0.832	activation
AGLESGAEPGDGDSDTTKK	S494	aGLESGAEPGDGDsDTTkk	S(14)	1.39	0.00503	O60832	DKC1	dyskerin pseudouridine synthase 1	Nucleus	enzyme	O60832	403.648	Telomerase Sigling	4.1	0.148	-0.577	inhibition
DSDAGSSTPTTSTR	S1427	dSDAGSStPTTSTR	S(12)	1.39	0.0328	P51532	SMARCA4	SWI/SNF related, matrix associated, actin dependent regulator of chromatin, subfamily a, member 4	Nucleus	transcription regulator	P51532	131.834	Role of BRCA1 in D Damage Response	4.47	0.175	1.89	activation
GSLASLDSLR	S349	gSLAsLDSLR	S(5)	1.39	0.0257	C9JZR2	CTNND1	catenin delta 1	Nucleus	other	C9JZR2	178.926
RQSVSPPYKEPSAYQSSTR	S276	rQsVsPPYkEPSAYQSSTR	S(5)	1.39	0.0334	Q9NYV4	CDK12	cyclin dependent kinase 12	Nucleus	kinase	Q9NYV4	298.024
RQSVSPPYKEPSAYQSSTR	S274	rQsVsPPYkEPSAYQSSTR	S(3)	1.39	0.0334	Q9NYV4	CDK12	cyclin dependent kinase 12	Nucleus	kinase	Q9NYV4	298.024
QLPALDGSLMGPESPPAQEEEAPVSPHKKPAPQK	S639	qLPALDGSLMGPEsPPAQEEEAPVsPHkkPAPQk	S(25)	1.39	0.0101	Q8N9T8	KRI1	KRI1 homolog	Nucleus	other	Q8N9T8	79.1433
QLPALDGSLMGPESPPAQEEEAPVSPHKKPAPQK	S628	qLPALDGSLMGPEsPPAQEEEAPVsPHkkPAPQk	S(14)	1.39	0.0101	Q8N9T8	KRI1	KRI1 homolog	Nucleus	other	Q8N9T8	79.1433
LAPVPSPEPQKPAPVSPESVK	S204	lAPVPsPEPQkPAPVsPESVk	S(6)	1.39	0.0101	Q96JM3	CHAMP1	chromosome alignment maintaining phosphoprotein 1	Nucleus	other	Q96JM3	445.172
LAPVPSPEPQKPAPVSPESVK	S214	lAPVPsPEPQkPAPVsPESVk	S(16)	1.39	0.0101	Q96JM3	CHAMP1	chromosome alignment maintaining phosphoprotein 1	Nucleus	other	Q96JM3	445.172
EAATQEDPEQLPELEAHGVSESEGEERPVAEEEILLR	S407	eAATQEDPEQLPELEAHGVsEsEGEERPVAEEEILLR	S(22)	1.39	0.0309	Q9BVJ6	UTP14A	UTP14A small subunit processome component	Nucleus	other	Q9BVJ6	372.355
EAATQEDPEQLPELEAHGVSESEGEERPVAEEEILLR	S405	eAATQEDPEQLPELEAHGVsEsEGEERPVAEEEILLR	S(20)	1.39	0.0309	Q9BVJ6	UTP14A	UTP14A small subunit processome component	Nucleus	other	Q9BVJ6	372.355
AGMSSNQSISSPVLDAVPRTPSR	S1404	aGMSSNQSISsPVLDAVPRtPSR	S(11)	1.39	0.00729	Q9UQ35	SRRM2	serine/arginine repetitive matrix 2	Nucleus	other	Q9UQ35	449.458
AGMSSNQSISSPVLDAVPRTPSR	T1413	aGMSSNQSISsPVLDAVPRtPSR	T(20)	1.39	0.00729	Q9UQ35	SRRM2	serine/arginine repetitive matrix 2	Nucleus	other	Q9UQ35	449.458
EQPEMEDANSEK	S20	eQPEMEDANsEk	S(10)	1.38	0.0192	Q13523	PRPF4B	pre-mRNA processing factor 4B	Nucleus	kinase	Q13523	268.514	Pyridoxal 5'-phosphate Salvage Pathway	4.84	0.2	-1.387	inhibition
SNSQSDSHDEEVSPTPPNPVVK	S77	sNSQSDsHDEEVsPTPPNPVVk	S(7)	1.38	0.00282	C9J4C2	PRKAR1B	protein kinase cAMP-dependent type I regulatory subunit beta	Cytoplasm	kinase	C9J4C2	445.21	PPARα/RXRα Activation	2.2	0.0947	1	activation
SNSQSDSHDEEVSPTPPNPVVK	S83	sNSQSDsHDEEVsPTPPNPVVk	S(13)	1.38	0.00282	C9J4C2	PRKAR1B	protein kinase cAMP-dependent type I regulatory subunit beta	Cytoplasm	kinase	C9J4C2	445.21	PPARα/RXRα Activation	2.2	0.0947	1	activation
LTWHSCPEDEAQ	S176	lTWHscPEDEAQ	S(5)	1.38	0.00889	Q13185	CBX3	chromobox 3	Nucleus	transcription regulator	Q13185	326.2	ATM Sigling	5.31	0.175	0.832	activation
SRDSDESGDKTTR	S121	sRDsDEsGDkTTR	S(4)	1.38	0.049	A0A0A0MSK5	TOR1AIP1	torsin 1A interacting protein 1	Nucleus	other	A0A0A0MSK5	162.145
SRDSDESGDKTTR	S124	sRDsDEsGDkTTR	S(7)	1.38	0.049	A0A0A0MSK5	TOR1AIP1	torsin 1A interacting protein 1	Nucleus	other	A0A0A0MSK5	162.145
MESEGGADDSAEEGDLLDDDDNEDR	S239	mEsEGGADDsAEEGDLLDDDDNEDR	S(3)	1.38	0.00847	G3V4C1	HNRNPC	heterogeneous nuclear ribonucleoprotein C (C1/C2)	Nucleus	other	G3V4C1	583.663
MESEGGADDSAEEGDLLDDDDNEDR	S246	mEsEGGADDsAEEGDLLDDDDNEDR	S(10)	1.38	0.00847	G3V4C1	HNRNPC	heterogeneous nuclear ribonucleoprotein C (C1/C2)	Nucleus	other	G3V4C1	583.663
NSSPAPPQPAPGK	S1082	nsSPAPPQPAPGk	S(2)	1.38	0.049	Q9NYV4	CDK12	cyclin dependent kinase 12	Nucleus	kinase	Q9NYV4	211.168
RRSSSPFLSK	S333	rRsssPFLSk	S(4)	1.38	0.0119	Q9NYV4	CDK12	cyclin dependent kinase 12	Nucleus	kinase	Q9NYV4	144.311
RWDQTADQTPGATPK	T207	rWDQTADQtPGAtPk	T(9)	1.38	0.00854	O75533	SF3B1	splicing factor 3b subunit 1	Nucleus	other	O75533	220.53
RWDQTADQTPGATPK	T211	rWDQTADQtPGAtPk	T(13)	1.38	0.00854	O75533	SF3B1	splicing factor 3b subunit 1	Nucleus	other	O75533	220.53
HSLDSDEEEDDDDGGSSK	S49	hSLDsDEEEDDDDGGSSk	S(5)	1.38	0.00439	O95400	CD2BP2	CD2 cytoplasmic tail binding protein 2	Cytoplasm	other	O95400	499.888
LGFSLTPSK	S301	lGFsLtPSk	S(4)	1.38	0.000353	P38432	COIL	coilin	Nucleus	enzyme	P38432	101.984
LGFSLTPSK	T303	lGFsLtPSk	T(6)	1.38	0.000353	P38432	COIL	coilin	Nucleus	enzyme	P38432	101.984
GPSQEEEDNHSDEEDRASEPK	S59	gPsQEEEDNHsDEEDRAsEPk	S(3)	1.38	0.00776	Q86VM9	ZC3H18	zinc finger CCCH-type containing 18	Nucleus	other	Q86VM9	223.011
DLEPGEVPSDSDEDGEHK	S1382	dLEPGEVPsDsDEDGEHk	S(11)	1.38	0.00732	Q96T58	SPEN	spen family transcriptional repressor	Nucleus	transcription regulator	Q96T58	312.138
DLEPGEVPSDSDEDGEHK	S1380	dLEPGEVPsDsDEDGEHk	S(9)	1.38	0.00732	Q96T58	SPEN	spen family transcriptional repressor	Nucleus	transcription regulator	Q96T58	312.138
RPASPSSPEHLPATPAESPAQR	S234	rPAsPsSPEHLPATPAESPAQR	S(4)	1.38	0.0406	Q9H7L9	SUDS3	SDS3 homolog, SIN3A corepressor complex component	Nucleus	transcription regulator	Q9H7L9	285.559
RPASPSSPEHLPATPAESPAQR	S236	rPAsPsSPEHLPATPAESPAQR	S(6)	1.38	0.0406	Q9H7L9	SUDS3	SDS3 homolog, SIN3A corepressor complex component	Nucleus	transcription regulator	Q9H7L9	285.559
RKPSTSDDSDSNFEK	S1469	rkPstsDDsDSNFEk	S(4)	1.37	0.00107	P11388	TOP2A	DNA topoisomerase II alpha	Nucleus	enzyme	P11388	286.532	Cell Cycle: G2/M D Damage Checkpoint Regulation	2.01	0.143	1.89	activation
RKPSTSDDSDSNFEK	T1470	rkPstsDDsDSNFEk	T(5)	1.37	0.00107	P11388	TOP2A	DNA topoisomerase II alpha	Nucleus	enzyme	P11388	286.532	Cell Cycle: G2/M D Damage Checkpoint Regulation	2.01	0.143	1.89	activation
RKPSTSDDSDSNFEK	S1471	rkPstsDDsDSNFEk	S(6)	1.37	0.00107	P11388	TOP2A	DNA topoisomerase II alpha	Nucleus	enzyme	P11388	286.532	Cell Cycle: G2/M D Damage Checkpoint Regulation	2.01	0.143	1.89	activation
RKPSTSDDSDSNFEK	S1474	rkPstsDDsDSNFEk	S(9)	1.37	0.00107	P11388	TOP2A	DNA topoisomerase II alpha	Nucleus	enzyme	P11388	286.532	Cell Cycle: G2/M D Damage Checkpoint Regulation	2.01	0.143	1.89	activation
AKPVVSDDDSEEEQEEDRSGSGSEED	S1640	akPVVsDDDsEEEQEEDRsGsGsEED	S(19)	1.37	0.00318	P51532	SMARCA4	SWI/SNF related, matrix associated, actin dependent regulator of chromatin, subfamily a, member 4	Nucleus	transcription regulator	P51532	276.984	Role of BRCA1 in D Damage Response	4.47	0.175	1.89	activation
AKPVVSDDDSEEEQEEDRSGSGSEED	S1642	akPVVsDDDsEEEQEEDRsGsGsEED	S(21)	1.37	0.00318	P51532	SMARCA4	SWI/SNF related, matrix associated, actin dependent regulator of chromatin, subfamily a, member 4	Nucleus	transcription regulator	P51532	276.984	Role of BRCA1 in D Damage Response	4.47	0.175	1.89	activation
AKPVVSDDDSEEEQEEDRSGSGSEED	S1644	akPVVsDDDsEEEQEEDRsGsGsEED	S(23)	1.37	0.00318	P51532	SMARCA4	SWI/SNF related, matrix associated, actin dependent regulator of chromatin, subfamily a, member 4	Nucleus	transcription regulator	P51532	276.984	Role of BRCA1 in D Damage Response	4.47	0.175	1.89	activation
NSPEDLGLSLTGDSCK	S500	nsPEDLGLSLTGDSck	S(2)	1.37	0.00157	Q12888	TP53BP1	tumor protein p53 binding protein 1	Nucleus	transcription regulator	Q12888	266.638	ATM Sigling	5.31	0.175	0.832	activation
AFGESSTESDEEEEEGCGHTHCVR	S25	aFGEsstEsDEEEEEGcGHTHcVR	S(9)	1.37	0.00168	Q5SRK2	PPP1R11	protein phosphatase 1 regulatory inhibitor subunit 11	Cytoplasm	enzyme	Q5SRK2	233.797	HIPPO sigling	3.03	0.141	0.378	activation
AFGESSTESDEEEEEGCGHTHCVR	S21	aFGEsstEsDEEEEEGcGHTHcVR	S(5)	1.37	0.00168	Q5SRK2	PPP1R11	protein phosphatase 1 regulatory inhibitor subunit 11	Cytoplasm	enzyme	Q5SRK2	233.797	HIPPO sigling	3.03	0.141	0.378	activation
AFGESSTESDEEEEEGCGHTHCVR	S22	aFGEsstEsDEEEEEGcGHTHcVR	S(6)	1.37	0.00168	Q5SRK2	PPP1R11	protein phosphatase 1 regulatory inhibitor subunit 11	Cytoplasm	enzyme	Q5SRK2	233.797	HIPPO sigling	3.03	0.141	0.378	activation
AFGESSTESDEEEEEGCGHTHCVR	T23	aFGEsstEsDEEEEEGcGHTHcVR	T(7)	1.37	0.00168	Q5SRK2	PPP1R11	protein phosphatase 1 regulatory inhibitor subunit 11	Cytoplasm	enzyme	Q5SRK2	233.797	HIPPO sigling	3.03	0.141	0.378	activation
ELFDDPSYVNVQNLDK	S180	eLFDDPsYVNVQNLDk	S(7)	1.37	0.000937	Q5T188	SHC1	SHC adaptor protein 1	Cytoplasm	other	Q5T188	305.641	PPARα/RXRα Activation	2.2	0.0947	1	activation
SRSPLDKDTYPPSASVVGASVGGHR	S215	sRsPLDkDTYPPSASVVGASVGGHR	S(3)	1.37	0.0393	A0A087WWP4	RBM15	RNA binding motif protein 15	Nucleus	other	A0A087WWP4	313.181
SRSPLDKDTYPPSASVVGASVGGHR	S213	sRsPLDkDTYPPSASVVGASVGGHR	S(1)	1.37	0.0393	A0A087WWP4	RBM15	RNA binding motif protein 15	Nucleus	other	A0A087WWP4	313.181
HNDIVDSDSDAEDR	S148	hNDIVDsDsDAEDR	S(9)	1.37	0.0111	E9PFK5	NOP14	NOP14 nucleolar protein	Nucleus	other	E9PFK5	411.947
HNDIVDSDSDAEDR	S146	hNDIVDsDsDAEDR	S(7)	1.37	0.0111	E9PFK5	NOP14	NOP14 nucleolar protein	Nucleus	other	E9PFK5	411.947
KETQSPEQVK	T494	kEtQsPEQVk	T(3)	1.37	0.0288	E9PK91	BCLAF1	BCL2 associated transcription factor 1	Nucleus	transcription regulator	E9PK91	245.174
EETESSEGEEAAAGGGAK	T194	eEtEssEGEEAAAGGGAk	T(3)	1.37	0.0452	H0YLQ6	CERS2	ceramide synthase 2	Nucleus	transcription regulator	H0YLQ6	150.321
EETESSEGEEAAAGGGAK	S196	eEtEssEGEEAAAGGGAk	S(5)	1.37	0.0452	H0YLQ6	CERS2	ceramide synthase 2	Nucleus	transcription regulator	H0YLQ6	150.321
GPQPPTVSPIR	S786	gPQPPTVsPIR	S(8)	1.37	0.00118	P46087	NOP2	NOP2 nucleolar protein	Nucleus	other	P46087	180.77
METEADAPSPAPSLGER	S1601	mETEADAPsPAPsLGER	S(9)	1.37	0.00928	Q12873	CHD3	chromodomain helicase DNA binding protein 3	Nucleus	enzyme	Q12873	504.717
METEADAPSPAPSLGER	S1605	mETEADAPsPAPsLGER	S(13)	1.37	0.00928	Q12873	CHD3	chromodomain helicase DNA binding protein 3	Nucleus	enzyme	Q12873	504.717
IQSSLSSASPSK	S719	iQSSLSSAsPSk	S(9)	1.37	0.00128	Q5W0B1	RNF219	ring finger protein 219	Other	other	Q5W0B1	200.753
WDKDDFESEEEDVK	S1328	wDkDDFEsEEEDVk	S(8)	1.37	0.0159	Q7Z6E9	RBBP6	RB binding protein 6, ubiquitin ligase	Nucleus	enzyme	Q7Z6E9	318.161
QLSPQSK	S893	qLsPQSk	S(3)	1.37	0.0139	Q86VM9	ZC3H18	zinc finger CCCH-type containing 18	Nucleus	other	Q86VM9	172.102
TAFYNEDDSEEEQR	S1783	tAFYNEDDsEEEQR	S(9)	1.37	0.00712	Q8WWQ0	PHIP	pleckstrin homology domain interacting protein	Nucleus	other	Q8WWQ0	406.588
DYEEVGADSADGEDEGEEY	S439	dYEEVGADsADGEDEGEEY	S(9)	1.37	0.00341	Q9BQE3	TUBA1C	tubulin alpha 1c	Cytoplasm	other	Q9BQE3	242.994
RQEIESDSESDGELQDR	S1417	rQEIESDsEsDGELQDR	S(10)	1.37	0.0049	Q9BYW2	SETD2	SET domain containing 2, histone lysine methyltransferase	Cytoplasm	enzyme	Q9BYW2	290.741
RQEIESDSESDGELQDR	S1415	rQEIESDsEsDGELQDR	S(8)	1.37	0.0049	Q9BYW2	SETD2	SET domain containing 2, histone lysine methyltransferase	Cytoplasm	enzyme	Q9BYW2	290.741
YSSQDADEQDWEFQK	S920	ySsQDADEQDWEFQk	S(3)	1.37	0.0228	Q9C0C2	TNKS1BP1	tankyrase 1 binding protein 1	Nucleus	other	Q9C0C2	368.89
KVVDYSQFQESDDADEDYGR	S19	kVVDYsQFQEsDDADEDYGR	S(11)	1.37	0.00592	Q9H1E3	NUCKS1	nuclear casein kinase and cyclin dependent kinase substrate 1	Nucleus	kinase	Q9H1E3	116.166
LQQGAGLESPQGQPEPGAASPQR	S91	lQQGAGLESPQGQPEPGAAsPQR	S(20)	1.37	0.00205	Q9H6F5	CCDC86	coiled-coil domain containing 86	Nucleus	other	Q9H6F5	611.198
GRPSKTPSPSQPK	S1383	gRPskTPsPSQPk	S(8)	1.37	0.0254	Q9NTI5	PDS5B	PDS5 cohesin associated factor B	Nucleus	other	Q9NTI5	143.539
SPSPASGR	S297	sPsPASGR	S(3)	1.37	0.0203	Q9UQ35	SRRM2	serine/arginine repetitive matrix 2	Nucleus	other	Q9UQ35	244.801
EQNSALPTSSQDEELMEVVEK	S1233	eQNSALPTSsQDEELMEVVEk	S(10)	1.37	0.00254	Q9UQ35	SRRM2	serine/arginine repetitive matrix 2	Nucleus	other	Q9UQ35	210.637
SSSPVTELASRSPIR	S1110	sSsPVTELAsRSPIR	S(10)	1.37	0.011	Q9UQ35	SRRM2	serine/arginine repetitive matrix 2	Nucleus	other	Q9UQ35	425
RSLSPR	S155	rsLsPR	S(2)	1.36	0.0289	A0A0A0MRN0	PRPF38B	pre-mRNA processing factor 38B	Other	other	A0A0A0MRN0	116.326
RSLSPR	S157	rsLsPR	S(4)	1.36	0.0289	A0A0A0MRN0	PRPF38B	pre-mRNA processing factor 38B	Other	other	A0A0A0MRN0	116.326
HAYEGSSSGNSSPEYPR	S114	hAYEGsssGNSsPEYPR	S(8)	1.36	0.0143	A2A2Y8	COL17A1	collagen type XVII alpha 1 chain	Extracellular Space	other	A2A2Y8	193.59
HAYEGSSSGNSSPEYPR	S117	hAYEGsssGNSsPEYPR	S(11)	1.36	0.0143	A2A2Y8	COL17A1	collagen type XVII alpha 1 chain	Extracellular Space	other	A2A2Y8	193.59
HAYEGSSSGNSSPEYPR	S118	hAYEGsssGNSsPEYPR	S(12)	1.36	0.0143	A2A2Y8	COL17A1	collagen type XVII alpha 1 chain	Extracellular Space	other	A2A2Y8	193.59
GIGTPPNTTPIKNGSPEIK	T110	gIGtPPNtTPIkNGsPEIk	T(4)	1.36	0.0111	D6RIS1	NSD2	nuclear receptor binding SET domain protein 2	Nucleus	enzyme	D6RIS1	132.181
AEGEWEDQEALDYFSDKESGK	S385	aEGEWEDQEALDYFsDkESGk	S(15)	1.36	0.00614	E9PK91	BCLAF1	BCL2 associated transcription factor 1	Nucleus	transcription regulator	E9PK91	479.476
EDDDVIVNKPHVSDEEEEEPPFYHHPFK	S2129	eDDDVIVNkPHVsDEEEEEPPFYHHPFk	S(13)	1.36	0.00634	P18583	SON	SON DNA binding protein	Nucleus	other	P18583	126.191
LASDDRPSPPR	S723	lASDDRPsPPR	S(8)	1.36	0.0273	P98175	RBM10	RNA binding motif protein 10	Nucleus	other	P98175	160.837
SPVSTRPLPSASQK	S216	sPVSTRPLPSASQk	S(1)	1.36	0.000403	Q8ND56	LSM14A	LSM14A mRNA processing body assembly factor	Cytoplasm	other	Q8ND56	125.54
AQGSDEDKLQNSDDDEK	S179	aQGsDEDkLQNsDDDEk	S(12)	1.36	0.000667	Q8WVC0	LEO1	LEO1 homolog, Paf1/RNA polymerase II complex component	Nucleus	other	Q8WVC0	282.891
AQGSDEDKLQNSDDDEK	S171	aQGsDEDkLQNsDDDEk	S(4)	1.36	0.000667	Q8WVC0	LEO1	LEO1 homolog, Paf1/RNA polymerase II complex component	Nucleus	other	Q8WVC0	282.891
YGGDSDHPSDGETSVQPMMTK	S275	yGGDsDHPsDGETSVQPMMTk	S(9)	1.36	0.00126	Q8WYQ5	DGCR8	DGCR8 microprocessor complex subunit	Nucleus	enzyme	Q8WYQ5	253.48
YGGDSDHPSDGETSVQPMMTK	S271	yGGDsDHPsDGETSVQPMMTk	S(5)	1.36	0.00126	Q8WYQ5	DGCR8	DGCR8 microprocessor complex subunit	Nucleus	enzyme	Q8WYQ5	253.48
KPGPPLSPEIRSPAGSPELR	S432	kPGPPLSPEIRsPAGsPELR	S(12)	1.36	0.0157	Q96JM3	CHAMP1	chromosome alignment maintaining phosphoprotein 1	Nucleus	other	Q96JM3	210.952
KPGPPLSPEIRSPAGSPELR	S436	kPGPPLSPEIRsPAGsPELR	S(16)	1.36	0.0157	Q96JM3	CHAMP1	chromosome alignment maintaining phosphoprotein 1	Nucleus	other	Q96JM3	210.952
EAEDSDSDDNIKR	S513	eAEDsDsDDNIkR	S(7)	1.36	0.00442	Q96ST2	IWS1	IWS1, SUPT6H interacting protein	Nucleus	enzyme	Q96ST2	425.468
EAEDSDSDDNIKR	S511	eAEDsDsDDNIkR	S(5)	1.36	0.00442	Q96ST2	IWS1	IWS1, SUPT6H interacting protein	Nucleus	enzyme	Q96ST2	425.468
AESPESSAIESTQSTPQK	S1358	aEsPEssAIESTQStPQk	S(3)	1.36	0.00556	Q9NTI5	PDS5B	PDS5 cohesin associated factor B	Nucleus	other	Q9NTI5	191.75
AESPESSAIESTQSTPQK	S1361	aEsPEssAIESTQStPQk	S(6)	1.36	0.00556	Q9NTI5	PDS5B	PDS5 cohesin associated factor B	Nucleus	other	Q9NTI5	191.75
AESPESSAIESTQSTPQK	S1362	aEsPEssAIESTQStPQk	S(7)	1.36	0.00556	Q9NTI5	PDS5B	PDS5 cohesin associated factor B	Nucleus	other	Q9NTI5	191.75
AESPESSAIESTQSTPQK	T1370	aEsPEssAIESTQStPQk	T(15)	1.36	0.00556	Q9NTI5	PDS5B	PDS5 cohesin associated factor B	Nucleus	other	Q9NTI5	191.75
QSHSGSISPYPK	S992	qSHSGsIsPYPk	S(6)	1.36	0.00533	Q9UQ35	SRRM2	serine/arginine repetitive matrix 2	Nucleus	other	Q9UQ35	345.218
QSHSGSISPYPK	S994	qSHSGsIsPYPk	S(8)	1.36	0.00533	Q9UQ35	SRRM2	serine/arginine repetitive matrix 2	Nucleus	other	Q9UQ35	345.218
RKSLSDSESDDSK	S93	rksLsDsESDDSk	S(3)	1.35	0.00361	Q13185	CBX3	chromobox 3	Nucleus	transcription regulator	Q13185	297.518	ATM Sigling	5.31	0.175	0.832	activation
RKSLSDSESDDSK	S102	rksLsDsESDDSk	S(12)	1.35	0.00361	Q13185	CBX3	chromobox 3	Nucleus	transcription regulator	Q13185	297.518	ATM Sigling	5.31	0.175	0.832	activation
SDNDDIEVESDADKR	S2	sDNDDIEVEsDADkR	S(1)	1.35	0.0265	Q6V3B1	MAX	MYC associated factor X	Nucleus	transcription regulator	Q6V3B1	532.884	p38 MAPK Sigling	2.25	0.11	-0.333	inhibition
SDNDDIEVESDADKR	S11	sDNDDIEVEsDADkR	S(10)	1.35	0.0265	Q6V3B1	MAX	MYC associated factor X	Nucleus	transcription regulator	Q6V3B1	532.884	p38 MAPK Sigling	2.25	0.11	-0.333	inhibition
DPYGSLDR	S161	dPYGsLDR	S(5)	1.35	0.00488	A0A0G2JQ38	MARVELD2	MARVEL domain containing 2	Plasma Membrane	other	A0A0G2JQ38	264.71
IHDLEDDLEMSSDASDASGGRVPK	S125	iHDLEDDLEmSSDASDAsGGRVPk	S(18)	1.35	0.0178	B4DDB5	GTF2F1	general transcription factor IIF subunit 1	Nucleus	transcription regulator	B4DDB5	218.485
IDISPSTLR	S658	iDIsPSTLR	S(4)	1.35	0.0269	E9PK91	BCLAF1	BCL2 associated transcription factor 1	Nucleus	transcription regulator	E9PK91	243.847
SRSPIIHSPK	S494	sRsPIIHsPk	S(8)	1.35	0.0295	E9PKN0	PCF11	PCF11 cleavage and polyadenylation factor subunit	Nucleus	other	E9PKN0	297.18
SRSPIIHSPK	S489	sRsPIIHsPk	S(3)	1.35	0.0295	E9PKN0	PCF11	PCF11 cleavage and polyadenylation factor subunit	Nucleus	other	E9PKN0	297.18
MESWTPRPSAVASGMSWEAGGIR	S9	mESWTPRPsAVASGmSWEAGGIR	S(9)	1.35	0.00538	E9PQ15	PKP3	plakophilin 3	Plasma Membrane	other	E9PQ15	96.5305
LRSPSNDSAHR	S1210	lRsPsNDSAHR	S(5)	1.35	0.00356	Q5T200	ZC3H13	zinc finger CCCH-type containing 13	Extracellular Space	other	Q5T200	202.934
LRSPSNDSAHR	S1208	lRsPsNDSAHR	S(3)	1.35	0.00356	Q5T200	ZC3H13	zinc finger CCCH-type containing 13	Extracellular Space	other	Q5T200	202.934
RSTSPIIGSPPVR	S177	rStSPIIGsPPVR	S(2)	1.35	0.000748	Q86TB9	PATL1	PAT1 homolog 1, processing body mRNA decay factor	Cytoplasm	translation regulator	Q86TB9	127.876
RSTSPIIGSPPVR	S184	rStSPIIGsPPVR	S(9)	1.35	0.000748	Q86TB9	PATL1	PAT1 homolog 1, processing body mRNA decay factor	Cytoplasm	translation regulator	Q86TB9	127.876
GPTSSPCEEEGDEGEEDR	S95	gPTssPcEEEGDEGEEDR	S(5)	1.35	0.0434	Q86VM9	ZC3H18	zinc finger CCCH-type containing 18	Nucleus	other	Q86VM9	341.902
GPTSSPCEEEGDEGEEDR	S94	gPTssPcEEEGDEGEEDR	S(4)	1.35	0.0434	Q86VM9	ZC3H18	zinc finger CCCH-type containing 18	Nucleus	other	Q86VM9	341.902
DGSSQSDSGEEQSR	S90	dGSSQsDsGEEQSR	S(8)	1.35	0.00675	Q8WUQ7	CACTIN	cactin, spliceosome C complex subunit	Nucleus	other	Q8WUQ7	316.399
DGSSQSDSGEEQSR	S88	dGSSQsDsGEEQSR	S(6)	1.35	0.00675	Q8WUQ7	CACTIN	cactin, spliceosome C complex subunit	Nucleus	other	Q8WUQ7	316.399
AADSDDGAVSAPAASDGGVSK	S5	aADsDDGAVSAPAASDGGVSk	S(4)	1.35	0.00458	Q96GM8	TOE1	target of EGR1, exonuclease	Nucleus	enzyme	Q96GM8	374.995
RSSLSPPSSAYER	S2080	rSsLsPPSSAYER	S(3)	1.35	0.0183	Q9BYW2	SETD2	SET domain containing 2, histone lysine methyltransferase	Cytoplasm	enzyme	Q9BYW2	242.656
RSSLSPPSSAYER	S2082	rSsLsPPSSAYER	S(5)	1.35	0.0183	Q9BYW2	SETD2	SET domain containing 2, histone lysine methyltransferase	Cytoplasm	enzyme	Q9BYW2	242.656
ALAEEASEEELPSDVDLNDPYFAEEVK	S663	aLAEEAsEEELPsDVDLNDPYFAEEVk	S(13)	1.35	0.0201	Q9H501	ESF1	ESF1 nucleolar pre-rRNA processing protein homolog	Nucleus	other	Q9H501	408.187
ALAEEASEEELPSDVDLNDPYFAEEVK	S657	aLAEEAsEEELPsDVDLNDPYFAEEVk	S(7)	1.35	0.0201	Q9H501	ESF1	ESF1 nucleolar pre-rRNA processing protein homolog	Nucleus	other	Q9H501	408.187
GLNPDGTPALSTLGGFSPASKPSSPR	S335	gLNPDGTPALSTLGGFsPAskPsSPR	S(17)	1.35	0.00984	Q9UK58	CCNL1	cyclin L1	Nucleus	other	Q9UK58	446.734
SASGSSSDRSRSATPPATR	S2088	sASGsssDRsRsATPPATR	S(10)	1.35	0.0448	Q9UQ35	SRRM2	serine/arginine repetitive matrix 2	Nucleus	other	Q9UQ35	91.8717
SASGSSSDRSRSATPPATR	S2090	sASGsssDRsRsATPPATR	S(12)	1.35	0.0448	Q9UQ35	SRRM2	serine/arginine repetitive matrix 2	Nucleus	other	Q9UQ35	91.8717
HEAPSSPISGQPCGDDQNASPSK	S63	hEAPsSPISGQPcGDDQNAsPSk	S(20)	1.34	0.0318	A0A088AWL3	NCOR1	nuclear receptor corepressor 1	Nucleus	transcription regulator	A0A088AWL3	333.119	PPARα/RXRα Activation	2.2	0.0947	1	activation
LMLSTSEYSQSPK	S523	lMLSTSEYsQsPk	S(9)	1.34	0.00419	Q12888	TP53BP1	tumor protein p53 binding protein 1	Nucleus	transcription regulator	Q12888	242.912	ATM Sigling	5.31	0.175	0.832	activation
LMLSTSEYSQSPK	S525	lMLSTSEYsQsPk	S(11)	1.34	0.00419	Q12888	TP53BP1	tumor protein p53 binding protein 1	Nucleus	transcription regulator	Q12888	242.912	ATM Sigling	5.31	0.175	0.832	activation
IHDLEDDLEMSSDASDASGEEGGRVPK	S140	iHDLEDDLEMssDAsDAsGEEGGRVPk	S(18)	1.34	0.00361	M0QXD6	GTF2F1	general transcription factor IIF subunit 1	Nucleus	transcription regulator	M0QXD6	359.684
IHDLEDDLEMSSDASDASGEEGGRVPK	S134	iHDLEDDLEMssDAsDAsGEEGGRVPk	S(12)	1.34	0.00361	M0QXD6	GTF2F1	general transcription factor IIF subunit 1	Nucleus	transcription regulator	M0QXD6	359.684
IHDLEDDLEMSSDASDASGEEGGRVPK	S133	iHDLEDDLEMssDAsDAsGEEGGRVPk	S(11)	1.34	0.00361	M0QXD6	GTF2F1	general transcription factor IIF subunit 1	Nucleus	transcription regulator	M0QXD6	359.684
IHDLEDDLEMSSDASDASGEEGGRVPK	S137	iHDLEDDLEMssDAsDAsGEEGGRVPk	S(15)	1.34	0.00361	M0QXD6	GTF2F1	general transcription factor IIF subunit 1	Nucleus	transcription regulator	M0QXD6	359.684
ASLVALPEQTASEEETPPPLLTK	S352	aSLVALPEQTAsEEEtPPPLLTk	S(12)	1.34	0.000852	S4R3H4	ACIN1	apoptotic chromatin condensation inducer 1	Nucleus	enzyme	S4R3H4	328.529
ASLVALPEQTASEEETPPPLLTK	T356	aSLVALPEQTAsEEEtPPPLLTk	T(16)	1.34	0.000852	S4R3H4	ACIN1	apoptotic chromatin condensation inducer 1	Nucleus	enzyme	S4R3H4	328.529
DSRSSEREESQSR	S615	dSRsSEREESQsR	S(4)	1.34	0.0396	E9PG73	PPIG	peptidylprolyl isomerase G	Nucleus	enzyme	E9PG73	196.752
DSRSSEREESQSR	S623	dSRsSEREESQsR	S(12)	1.34	0.0396	E9PG73	PPIG	peptidylprolyl isomerase G	Nucleus	enzyme	E9PG73	196.752
ERSDSGGSSSEPFDR	S759	eRsDsGGSSSEPFDR	S(3)	1.34	0.00103	P48634	PRRC2A	proline rich coiled-coil 2A	Cytoplasm	other	P48634	233.593
ERSDSGGSSSEPFDR	S761	eRsDsGGSSSEPFDR	S(5)	1.34	0.00103	P48634	PRRC2A	proline rich coiled-coil 2A	Cytoplasm	other	P48634	233.593
ARSQSVSPSK	S866	aRsQsVsPSk	S(3)	1.34	0.0163	Q12872	SFSWAP	splicing factor SWAP	Nucleus	other	Q12872	132.202
ARSQSVSPSK	S868	aRsQsVsPSk	S(5)	1.34	0.0163	Q12872	SFSWAP	splicing factor SWAP	Nucleus	other	Q12872	132.202
ARSQSVSPSK	S870	aRsQsVsPSk	S(7)	1.34	0.0163	Q12872	SFSWAP	splicing factor SWAP	Nucleus	other	Q12872	132.202
YVDEENSDGETSNHR	S141	yVDEENsDGETsNHR	S(12)	1.34	0.0168	Q8N9T8	KRI1	KRI1 homolog	Nucleus	other	Q8N9T8	130.665
YVDEENSDGETSNHR	T140	yVDEENsDGETsNHR	T(11)	1.34	0.0168	Q8N9T8	KRI1	KRI1 homolog	Nucleus	other	Q8N9T8	130.665
TAVPPLSEGDGYSSENTSR	S1844	tAVPPLSEGDGYssENTSR	S(13)	1.34	0.0106	Q9BYW2	SETD2	SET domain containing 2, histone lysine methyltransferase	Cytoplasm	enzyme	Q9BYW2	522.57
TAVPPLSEGDGYSSENTSR	S1845	tAVPPLSEGDGYssENTSR	S(14)	1.34	0.0106	Q9BYW2	SETD2	SET domain containing 2, histone lysine methyltransferase	Cytoplasm	enzyme	Q9BYW2	522.57
RQEIESDSESDGELQDR	S1413	rQEIEsDsEsDGELQDR	S(6)	1.34	0.0358	Q9BYW2	SETD2	SET domain containing 2, histone lysine methyltransferase	Cytoplasm	enzyme	Q9BYW2	235.601
GRESDEDTEDASETDLAKHDEEDYVEMK	S53	gREsDEDtEDAsETDLAkHDEEDYVEMk	S(12)	1.34	0.0158	Q9H7L9	SUDS3	SDS3 homolog, SIN3A corepressor complex component	Nucleus	transcription regulator	Q9H7L9	305.94
GRESDEDTEDASETDLAKHDEEDYVEMK	S45	gREsDEDtEDAsETDLAkHDEEDYVEMk	S(4)	1.34	0.0158	Q9H7L9	SUDS3	SDS3 homolog, SIN3A corepressor complex component	Nucleus	transcription regulator	Q9H7L9	305.94
GRESDEDTEDASETDLAKHDEEDYVEMK	T49	gREsDEDtEDAsETDLAkHDEEDYVEMk	T(8)	1.34	0.0158	Q9H7L9	SUDS3	SDS3 homolog, SIN3A corepressor complex component	Nucleus	transcription regulator	Q9H7L9	305.94
AEEKSPISINVK	S352	aEEksPISINVk	S(5)	1.34	0.00683	Q9UK58	CCNL1	cyclin L1	Nucleus	other	Q9UK58	151.81
VKSSTPPRQSPSR	S901	vksStPPRQsPSR	S(3)	1.34	0.0369	Q9UQ35	SRRM2	serine/arginine repetitive matrix 2	Nucleus	other	Q9UQ35	63.9023
SKLPDGPTGSSEEEEEFLEIPPFNK	S1758	skLPDGPTGssEEEEEFLEIPPFNk	S(10)	1.33	0.0213	Q12888	TP53BP1	tumor protein p53 binding protein 1	Nucleus	transcription regulator	Q12888	358.953	ATM Sigling	5.31	0.175	0.832	activation
SKLPDGPTGSSEEEEEFLEIPPFNK	S1759	skLPDGPTGssEEEEEFLEIPPFNk	S(11)	1.33	0.0213	Q12888	TP53BP1	tumor protein p53 binding protein 1	Nucleus	transcription regulator	Q12888	358.953	ATM Sigling	5.31	0.175	0.832	activation
EKQSSEEEEKETR	S185	ekQssEEEEkETR	S(4)	1.33	0.0323	A2AAT0	SLC39A7	solute carrier family 39 member 7	Plasma Membrane	transporter	A2AAT0	271.856
EKQSSEEEEKETR	S186	ekQssEEEEkETR	S(5)	1.33	0.0323	A2AAT0	SLC39A7	solute carrier family 39 member 7	Plasma Membrane	transporter	A2AAT0	271.856
DLESCSDDDNQGSKSPK	S110	dLEScsDDDNQGSksPk	S(15)	1.33	0.00647	F8W895	GPATCH4	G-patch domain containing 4	Other	other	F8W895	273.899
EQGTESRSSTPLPTISSSAENTR	S159	eQGTESRSstPLPTISSSAENTR	S(9)	1.33	0.0107	P42166	TMPO	thymopoietin	Nucleus	other	P42166	308.038
EQGTESRSSTPLPTISSSAENTR	T160	eQGTESRSstPLPTISSSAENTR	T(10)	1.33	0.0107	P42166	TMPO	thymopoietin	Nucleus	other	P42166	308.038
RPNEDSDEDEEKGAVVPPVHDIYR	S65	rPNEDsDEDEEkGAVVPPVHDIYR	S(6)	1.33	0.0128	H0YE74	CSTF3	cleavage stimulation factor subunit 3	Nucleus	other	H0YE74	227.283
HLLTDLPLPPELPGGDLSPPDSPEPK	S681	hLLTDLPLPPELPGGDLsPPDsPEPk	S(18)	1.33	0.0226	Q9NYV4	CDK12	cyclin dependent kinase 12	Nucleus	kinase	Q9NYV4	494.14
HLLTDLPLPPELPGGDLSPPDSPEPK	S685	hLLTDLPLPPELPGGDLsPPDsPEPk	S(22)	1.33	0.0226	Q9NYV4	CDK12	cyclin dependent kinase 12	Nucleus	kinase	Q9NYV4	494.14
DSDYVYPSLESDEDNPIFK	S882	dSDYVYPSLEsDEDNPIFk	S(11)	1.33	0.00394	O75151	PHF2	PHD finger protein 2	Nucleus	enzyme	O75151	433.279
KDDDSDDESQSSHTGK	S458	kDDDsDDESQSSHTGk	S(5)	1.33	0.0003	O94874	UFL1	UFM1 specific ligase 1	Cytoplasm	enzyme	O94874	257.148
TASETRSEGSEYEEIPK	S1085	tAsETRsEGSEYEEIPk	S(3)	1.33	0.0264	P48634	PRRC2A	proline rich coiled-coil 2A	Cytoplasm	other	P48634	377.151
TASETRSEGSEYEEIPK	S1089	tAsETRsEGSEYEEIPk	S(7)	1.33	0.0264	P48634	PRRC2A	proline rich coiled-coil 2A	Cytoplasm	other	P48634	377.151
RGNDPLTSSPGR	S27	rGNDPLtssPGR	S(9)	1.33	0.00638	P49736	MCM2	minichromosome maintenance complex component 2	Nucleus	enzyme	P49736	232.219
RGNDPLTSSPGR	S26	rGNDPLtssPGR	S(8)	1.33	0.00638	P49736	MCM2	minichromosome maintenance complex component 2	Nucleus	enzyme	P49736	232.219
RGNDPLTSSPGR	T25	rGNDPLtssPGR	T(7)	1.33	0.00638	P49736	MCM2	minichromosome maintenance complex component 2	Nucleus	enzyme	P49736	232.219
EQSEVSVSPR	S30	eQSEVSVsPR	S(6)	1.33	0.00081	Q7L4I2	RSRC2	arginine and serine rich coiled-coil 2	Other	other	Q7L4I2	119.439
RQSSDSCSEEPDSTTPPAK	S1083	rQssDscsEEPDSTTPPAk	S(4)	1.33	0.0203	Q8N1G0	ZNF687	zinc finger protein 687	Nucleus	transcription regulator	Q8N1G0	283.74
RQSSDSCSEEPDSTTPPAK	S1085	rQssDscsEEPDSTTPPAk	S(6)	1.33	0.0203	Q8N1G0	ZNF687	zinc finger protein 687	Nucleus	transcription regulator	Q8N1G0	283.74
RQSSDSCSEEPDSTTPPAK	S1082	rQssDscsEEPDSTTPPAk	S(3)	1.33	0.0203	Q8N1G0	ZNF687	zinc finger protein 687	Nucleus	transcription regulator	Q8N1G0	283.74
RQSSDSCSEEPDSTTPPAK	S1087	rQssDscsEEPDSTTPPAk	S(8)	1.33	0.0203	Q8N1G0	ZNF687	zinc finger protein 687	Nucleus	transcription regulator	Q8N1G0	283.74
EQSSDLTPSGDVSPVKPLSR	S377	eQSSDLTPSGDVsPVkPLSR	S(13)	1.33	0.00382	Q8WYQ5	DGCR8	DGCR8 microprocessor complex subunit	Nucleus	enzyme	Q8WYQ5	271.839
VDDDSLGEFPVTNSR	S142	vDDDsLGEFPVTNSR	S(5)	1.33	0.0148	Q92785	DPF2	double PHD fingers 2	Nucleus	transcription regulator	Q92785	423.49
KPGPSGPSESPK	S507	kPGPSGPSEsPk	S(10)	1.33	0.0215	Q96JM3	CHAMP1	chromosome alignment maintaining phosphoprotein 1	Nucleus	other	Q96JM3	123.514
QKSPAQSDSTTQR	S549	qksPAQSDSTTQR	S(3)	1.33	0.0199	Q9UHB7	AFF4	AF4/FMR2 family member 4	Nucleus	transcription regulator	Q9UHB7	158.332
KSSRSYSSER	S445	kSsRsYsSER	S(5)	1.33	0.0169	Q9UPN6	SCAF8	SR-related CTD associated factor 8	Nucleus	other	Q9UPN6	197.167
SRSSSSPPPK	S817	sRsssSPPPk	S(3)	1.33	0.00361	Q9UQ35	SRRM2	serine/arginine repetitive matrix 2	Nucleus	other	Q9UQ35	115.931
MDSNFGLAGLPGSPK	S391	mDSNFGLAGLPGsPk	S(13)	1.32	0.0193	O43463	SUV39H1	suppressor of variegation 3-9 homolog 1	Nucleus	enzyme	O43463	278.44	ATM Sigling	5.31	0.175	0.832	activation
GSPQQIDHAK	S480	gsPQQIDHAk	S(2)	1.32	0.0105	A0A087WTP3	KHSRP	KH-type splicing regulatory protein	Nucleus	enzyme	A0A087WTP3	260.959
DTPASVDSIPLEWDHDYDLSR	S7872	dTPAsVDsIPLEWDHDYDLSR	S(5)	1.32	0.0244	E7ENN3	SYNE1	spectrin repeat containing nuclear envelope protein 1	Nucleus	other	E7ENN3	223.112
DTPASVDSIPLEWDHDYDLSR	S7875	dTPAsVDsIPLEWDHDYDLSR	S(8)	1.32	0.0244	E7ENN3	SYNE1	spectrin repeat containing nuclear envelope protein 1	Nucleus	other	E7ENN3	223.112
ISINQTPGK	T613	iSINQtPGk	T(6)	1.32	0.0202	E9PMS6	LMO7	LIM domain 7	Cytoplasm	enzyme	E9PMS6	168.416
ILDEDSWSDGEQEPITVDQTWR	S84	iLDEDsWsDGEQEPITVDQTWR	S(6)	1.32	0.0143	F8VUX5	KANSL2	KAT8 regulatory NSL complex subunit 2	Nucleus	other	F8VUX5	447.125
ILDEDSWSDGEQEPITVDQTWR	S86	iLDEDsWsDGEQEPITVDQTWR	S(8)	1.32	0.0143	F8VUX5	KANSL2	KAT8 regulatory NSL complex subunit 2	Nucleus	other	F8VUX5	447.125
QQFHSKPVDSDSDDDPLEAFMAEVEDQAAR	S109	qQFHSkPVDsDsDDDPLEAFMAEVEDQAAR	S(10)	1.32	0.0226	Q86XP3	DDX42	DEAD-box helicase 42	Cytoplasm	enzyme	Q86XP3	455.348
SAASPVVSSMPERASESSSEEKDDYEIFVK	S1780	sAASPVVSSMPERAsEssSEEkDDYEIFVk	S(15)	1.32	0.00991	P18583	SON	SON DNA binding protein	Nucleus	other	P18583	194.028
SAASPVVSSMPERASESSSEEKDDYEIFVK	S1782	sAASPVVSSMPERAsEssSEEkDDYEIFVk	S(17)	1.32	0.00991	P18583	SON	SON DNA binding protein	Nucleus	other	P18583	194.028
AASSSPDSP	S246	aASSSPDsP	S(8)	1.32	0.00708	Q5BKY9	FAM133B	family with sequence similarity 133 member B	Other	other	Q5BKY9	208.456
ASQGLLSSIENSESDSSEAKEEGSR	S1557	aSQGLLSSIENsEsDsSEAkEEGSR	S(17)	1.32	0.0177	Q5UIP0	RIF1	replication timing regulatory factor 1	Nucleus	other	Q5UIP0	217.204
TKSPKPAESPQSATK	S1037	tksPkPAEsPQSATk	S(3)	1.32	0.0188	Q5VUA4	ZNF318	zinc finger protein 318	Nucleus	other	Q5VUA4	157
TKSPKPAESPQSATK	S1043	tksPkPAEsPQSATk	S(9)	1.32	0.0188	Q5VUA4	ZNF318	zinc finger protein 318	Nucleus	other	Q5VUA4	157
RPDPDSDEDEDYER	S155	rPDPDsDEDEDYER	S(6)	1.32	0.00341	Q5W011	RBM17	RNA binding motif protein 17	Nucleus	other	Q5W011	359.978
QSPGHQSPLASPK	S266	qsPGHQsPLAsPk	S(2)	1.32	0.000286	Q8N1G0	ZNF687	zinc finger protein 687	Nucleus	transcription regulator	Q8N1G0	437.922
QSPGHQSPLASPK	S275	qsPGHQsPLAsPk	S(11)	1.32	0.000286	Q8N1G0	ZNF687	zinc finger protein 687	Nucleus	transcription regulator	Q8N1G0	437.922
QSPGHQSPLASPK	S271	qsPGHQsPLAsPk	S(7)	1.32	0.000286	Q8N1G0	ZNF687	zinc finger protein 687	Nucleus	transcription regulator	Q8N1G0	437.922
AFVEDSEDEDGAGEGGSSLLQK	S171	aFVEDsEDEDGAGEGGSSLLQk	S(6)	1.32	0.00319	Q8N9T8	KRI1	KRI1 homolog	Nucleus	other	Q8N9T8	483.806
VSDSESEGPQKGPASDSETEDASR	S315	vSDsEsEGPQkGPAsDsETEDASR	S(17)	1.32	0.0329	Q96ST2	IWS1	IWS1, SUPT6H interacting protein	Nucleus	enzyme	Q96ST2	243.908
VSDSESEGPQKGPASDSETEDASR	S304	vSDsEsEGPQkGPAsDsETEDASR	S(6)	1.32	0.0329	Q96ST2	IWS1	IWS1, SUPT6H interacting protein	Nucleus	enzyme	Q96ST2	243.908
VSDSESEGPQKGPASDSETEDASR	S300	vSDsEsEGPQkGPAsDsETEDASR	S(2)	1.32	0.0329	Q96ST2	IWS1	IWS1, SUPT6H interacting protein	Nucleus	enzyme	Q96ST2	243.908
VSDSESEGPQKGPASDSETEDASR	S313	vSDsEsEGPQkGPAsDsETEDASR	S(15)	1.32	0.0329	Q96ST2	IWS1	IWS1, SUPT6H interacting protein	Nucleus	enzyme	Q96ST2	243.908
VNPHKVSPASSVDSNIPSSQGYK	S490	vNPHkVsPAssVDSNIPSSQGYk	S(10)	1.32	0.00512	Q9UHB7	AFF4	AF4/FMR2 family member 4	Nucleus	transcription regulator	Q9UHB7	288.87
VNPHKVSPASSVDSNIPSSQGYK	S487	vNPHkVsPAssVDSNIPSSQGYk	S(7)	1.32	0.00512	Q9UHB7	AFF4	AF4/FMR2 family member 4	Nucleus	transcription regulator	Q9UHB7	288.87
VNPHKVSPASSVDSNIPSSQGYK	S491	vNPHkVsPAssVDSNIPSSQGYk	S(11)	1.32	0.00512	Q9UHB7	AFF4	AF4/FMR2 family member 4	Nucleus	transcription regulator	Q9UHB7	288.87
TNLQPLESTQSQDF	S182	tNLQPLESTQsQDF	S(11)	1.32	0.00276	Q9Y248	GINS2	GINS complex subunit 2	Nucleus	other	Q9Y248	199.705
YSPTSPTYSPTTPK	S1882	ySPtsPTYSPTTPk	S(9)	1.31	0.0102	P24928	POLR2A	RNA polymerase II subunit A	Nucleus	enzyme	P24928	163.809	NER Pathway	6.21	0.184	1.5	activation
VGEDEDGSDEEVVHNEDIHFEPIVSLPEVEVK	S2900	vGEDEDGsDEEVVHNEDIHFEPIVSLPEVEVk	S(8)	1.31	0.0321	P49792	RANBP2	RAN binding protein 2	Nucleus	enzyme	P49792	378.346	Sumoylation Pathway	2.31	0.117	1.265	activation
DQPPFGDSDDSVEADKSSPGIHLER	S498	dQPPFGDSDDsVEADkSsPGIHLER	S(11)	1.31	0.0188	Q14676	MDC1	mediator of DNA damage checkpoint 1	Nucleus	other	Q14676	315.696	Role of BRCA1 in D Damage Response	4.47	0.175	1.89	activation
DQPPFGDSDDSVEADKSSPGIHLER	S505	dQPPFGDSDDsVEADkSsPGIHLER	S(18)	1.31	0.0188	Q14676	MDC1	mediator of DNA damage checkpoint 1	Nucleus	other	Q14676	315.696	Role of BRCA1 in D Damage Response	4.47	0.175	1.89	activation
QPQGQGESEGSSSDEDGSRPLTR	S2791	qPQGQGEsEGsssDEDGSRPLTR	S(8)	1.31	0.000681	A0A0A0MS59	SRCAP	Snf2 related CREBBP activator protein	Cytoplasm	transcription regulator	A0A0A0MS59	136.668
QPQGQGESEGSSSDEDGSRPLTR	S2796	qPQGQGEsEGsssDEDGSRPLTR	S(13)	1.31	0.000681	A0A0A0MS59	SRCAP	Snf2 related CREBBP activator protein	Cytoplasm	transcription regulator	A0A0A0MS59	136.668
XFVSDQAPRGMAALCQHK	S4	xFVsDQAPRGmAALcQHk	S(4)	1.31	0.0104	A0A0J9YYB3	MYO15B	myosin XVB	Other	other	A0A0J9YYB3	98.6361
NYAGEEEEEGSGSSEGFDPPATDR	S201	nYAGEEEEEGsGssEGFDPPATDR	S(11)	1.31	0.0134	P16989	YBX3	Y-box binding protein 3	Nucleus	transcription regulator	P16989	318.53
NYAGEEEEEGSGSSEGFDPPATDR	S203	nYAGEEEEEGsGssEGFDPPATDR	S(13)	1.31	0.0134	P16989	YBX3	Y-box binding protein 3	Nucleus	transcription regulator	P16989	318.53
NYAGEEEEEGSGSSEGFDPPATDR	S204	nYAGEEEEEGsGssEGFDPPATDR	S(14)	1.31	0.0134	P16989	YBX3	Y-box binding protein 3	Nucleus	transcription regulator	P16989	318.53
QPPVSPGTALVGSQKEPSEVPTPK	S36	qPPVsPGTALVGSQkEPSEVPTPk	S(5)	1.31	0.0237	P17096	HMGA1	high mobility group AT-hook 1	Nucleus	transcription regulator	P17096	88.8852
SVESTSPEPSK	S283	sVESTsPEPSk	S(6)	1.31	0.00502	P18583	SON	SON DNA binding protein	Nucleus	other	P18583	245.992
VVPSFLPVDQGGSLVGR	S680	vVPSFLPVDQGGsLVGR	S(13)	1.31	0.0243	Q14126	DSG2	desmoglein 2	Plasma Membrane	other	Q14126	481.512
VPVPGPGSGGNGPER	S647	vPVPGPGsGGNGPER	S(8)	1.31	0.0112	Q6ZRV2	FAM83H	family with sequence similarity 83 member H	Other	other	Q6ZRV2	239.283
LGGLRPESPESLTSVSR	S18	lGGLRPEsPESLTSVSR	S(8)	1.31	0.0234	Q9H6F5	CCDC86	coiled-coil domain containing 86	Nucleus	other	Q9H6F5	252.374
DPAMSSVTLTPPTSPEEVQTVDPQSVQK	T326	dPAMSSVTLtPPtSPEEVQTVDPQSVQk	T(10)	1.31	0.00978	Q9UHV7	MED13	mediator complex subunit 13	Nucleus	transcription regulator	Q9UHV7	221.356
HPPLYQAGLTPPLSPPK	T1304	hPPLYQAGLtPPLsPPk	T(10)	1.31	0.00421	Q9ULL5	PRR12	proline rich 12	Extracellular Space	other	Q9ULL5	218.341
HPPLYQAGLTPPLSPPK	S1308	hPPLYQAGLtPPLsPPk	S(14)	1.31	0.00421	Q9ULL5	PRR12	proline rich 12	Extracellular Space	other	Q9ULL5	218.341
RASPPDPSPSPSAASASER	S1699	rAsPPDPSPsPSAASASER	S(10)	1.31	0.00931	Q9Y2F5	ICE1	interactor of little elongation complex ELL subunit 1	Nucleus	other	Q9Y2F5	341.592
RASPPDPSPSPSAASASER	S1692	rAsPPDPSPsPSAASASER	S(3)	1.31	0.00931	Q9Y2F5	ICE1	interactor of little elongation complex ELL subunit 1	Nucleus	other	Q9Y2F5	341.592
LPPTFFCGVCSDTDEDNGNGEDFQSELQK	S2741	lPPTFFcGVcsDtDEDNGNGEDFQSELQk	S(11)	1.3	0.00647	P49792	RANBP2	RAN binding protein 2	Nucleus	enzyme	P49792	230.736	Sumoylation Pathway	2.31	0.117	1.265	activation
LPPTFFCGVCSDTDEDNGNGEDFQSELQK	T2743	lPPTFFcGVcsDtDEDNGNGEDFQSELQk	T(13)	1.3	0.00647	P49792	RANBP2	RAN binding protein 2	Nucleus	enzyme	P49792	230.736	Sumoylation Pathway	2.31	0.117	1.265	activation
QLSSDAEAQK	S876	qLssDAEAQk	S(3)	1.3	0.0352	Q12888	TP53BP1	tumor protein p53 binding protein 1	Nucleus	transcription regulator	Q12888	169.019	ATM Sigling	5.31	0.175	0.832	activation
QLSSDAEAQK	S877	qLssDAEAQk	S(4)	1.3	0.0352	Q12888	TP53BP1	tumor protein p53 binding protein 1	Nucleus	transcription regulator	Q12888	169.019	ATM Sigling	5.31	0.175	0.832	activation
SQASMVINSDTDDEEEVSAALTLAHLK	S402	sQASMVINsDtDDEEEVSAALTLAHLk	S(9)	1.3	0.00437	Q14676	MDC1	mediator of DNA damage checkpoint 1	Nucleus	other	Q14676	383.55	Role of BRCA1 in D Damage Response	4.47	0.175	1.89	activation
SQASMVINSDTDDEEEVSAALTLAHLK	T404	sQASMVINsDtDDEEEVSAALTLAHLk	T(11)	1.3	0.00437	Q14676	MDC1	mediator of DNA damage checkpoint 1	Nucleus	other	Q14676	383.55	Role of BRCA1 in D Damage Response	4.47	0.175	1.89	activation
DSHSSEEDEASSQTDLSQTISK	S36	dSHssEEDEASSQTDLSQTISk	S(5)	1.3	0.000705	A0A0A0MSK5	TOR1AIP1	torsin 1A interacting protein 1	Nucleus	other	A0A0A0MSK5	553.429
DSHSSEEDEASSQTDLSQTISK	S35	dSHssEEDEASSQTDLSQTISk	S(4)	1.3	0.000705	A0A0A0MSK5	TOR1AIP1	torsin 1A interacting protein 1	Nucleus	other	A0A0A0MSK5	553.429
ELLVPQHTVQLVGGLSPLSSPSDTK	S380	eLLVPQHTVQLVGGLsPLSSPSDTk	S(16)	1.3	0.0214	B4DQZ7	ACIN1	apoptotic chromatin condensation inducer 1	Nucleus	enzyme	B4DQZ7	318.796
KRTSSEDNLYLAVLR	S21	kRTssEDNLYLAVLR	S(5)	1.3	0.00103	Q8WXV6	PLEC	plectin	Cytoplasm	other	Q8WXV6	214.42
SLASIEAK	S668	sLAsIEAk	S(4)	1.3	0.00306	P28290	ITPRID2	ITPR interacting domain containing 2	Plasma Membrane	other	P28290	185.475
ALGGEDSENEEELGDEAMMALDQSLASLFAEQK	S695	aLGGEDsENEEELGDEAMMALDQSLASLFAEQk	S(7)	1.3	0.0344	I3L1L3	MYBBP1A	MYB binding protein 1a	Nucleus	transcription regulator	I3L1L3	601.627
LGAGEGGEASVSPEK	S1340	lGAGEGGEASVsPEk	S(12)	1.3	0.000987	J3KQ96	TCOF1	treacle ribosome biogenesis factor 1	Nucleus	transporter	J3KQ96	326.674
DEERSANGGSESDGEENIGWSTVNLDEEK	S598	dEERSANGGsEsDGEENIGWSTVNLDEEk	S(12)	1.3	0.00132	O43290	SART1	spliceosome associated factor 1, recruiter of U4/U6.U5 tri-snRNP	Nucleus	other	O43290	113.3
DEERSANGGSESDGEENIGWSTVNLDEEK	S596	dEERSANGGsEsDGEENIGWSTVNLDEEk	S(10)	1.3	0.00132	O43290	SART1	spliceosome associated factor 1, recruiter of U4/U6.U5 tri-snRNP	Nucleus	other	O43290	113.3
GYLTDLNSMIPTHGGDINDIK	S279	gYLtDLNsMIPTHGGDINDIk	S(8)	1.3	0.0121	O94906	PRPF6	pre-mRNA processing factor 6	Nucleus	transcription regulator	O94906	142.297
GYLTDLNSMIPTHGGDINDIK	Y273	gYLtDLNsMIPTHGGDINDIk	Y(2)	1.3	0.0121	O94906	PRPF6	pre-mRNA processing factor 6	Nucleus	transcription regulator	O94906	142.297
EESDGEYDEFGR	S120	eEsDGEYDEFGR	S(3)	1.3	0.0174	O95218	ZRANB2	zinc finger RANBP2-type containing 2	Nucleus	transcription regulator	O95218	259.149
SAASPVVSSMPERASESSSEEKDDYEIFVK	S1769	sAAsPVVssMPERAsESSSEEkDDYEIFVk	S(4)	1.3	0.0416	P18583	SON	SON DNA binding protein	Nucleus	other	P18583	185.491
SAASPVVSSMPERASESSSEEKDDYEIFVK	S1773	sAAsPVVssMPERAsESSSEEkDDYEIFVk	S(8)	1.3	0.0416	P18583	SON	SON DNA binding protein	Nucleus	other	P18583	185.491
SAASPVVSSMPERASESSSEEKDDYEIFVK	S1774	sAAsPVVssMPERAsESSSEEkDDYEIFVk	S(9)	1.3	0.0416	P18583	SON	SON DNA binding protein	Nucleus	other	P18583	185.491
IPCESPPLEVVDTTASTK	S2708	iPcEsPPLEVVDTTASTk	S(5)	1.3	0.0265	P46013	MKI67	marker of proliferation Ki-67	Nucleus	other	P46013	293.074
KQQQEPTGEPSPK	S44	kQQQEPTGEPsPk	S(11)	1.3	0.0441	P52926	HMGA2	high mobility group AT-hook 2	Nucleus	enzyme	P52926	256.45
SRPTSEGSDIESTEPQK	S261	sRPtSEGsDIESTEPQk	S(8)	1.3	0.0136	Q4G0J3	LARP7	La ribonucleoprotein domain family member 7	Nucleus	other	Q4G0J3	372.903
SRPTSEGSDIESTEPQK	T257	sRPtSEGsDIESTEPQk	T(4)	1.3	0.0136	Q4G0J3	LARP7	La ribonucleoprotein domain family member 7	Nucleus	other	Q4G0J3	372.903
ASVRGSSEEDEDAR	S139	aSVRGssEEDEDAR	S(7)	1.3	0.0374	Q8NC56	LEMD2	LEM domain containing 2	Nucleus	other	Q8NC56	308.19
GAASQARGSDSEDGEFEIQAEDDAR	S41	gAASQARGsDsEDGEFEIQAEDDAR	S(11)	1.3	0.00273	Q8TDD1	DDX54	DEAD-box helicase 54	Nucleus	transcription regulator	Q8TDD1	164.869
CSQDQGVLASELAQNK	S128	csQDQGVLASELAQNk	S(2)	1.3	0.000954	Q9H6F5	CCDC86	coiled-coil domain containing 86	Nucleus	other	Q9H6F5	302.796
SEPQPEEGSPAGGQK	S105	sEPQPEEGsPAGGQk	S(9)	1.29	0.0265	F8WE91	DNMT3A	DNA methyltransferase 3 alpha	Nucleus	enzyme	F8WE91	306.039	Sumoylation Pathway	2.31	0.117	1.265	activation
ISAPNVDFNLEGPK	S5448	isAPNVDFNLEGPk	S(2)	1.29	0.00691	Q09666	AHNAK	AHNAK nucleoprotein	Nucleus	other	Q09666	415.328	Phospholipase C Sigling	2.05	0.0856	0.853	activation
HSSISPVR	S383	hSsIsPVR	S(3)	1.29	0.0477	Q9NYV4	CDK12	cyclin dependent kinase 12	Nucleus	kinase	Q9NYV4	160.192
TSGAPGSPQTPPER	S29	tSGAPGsPQtPPER	S(7)	1.29	0.0173	K7EIM4	HEXIM2	HEXIM P-TEFb complex subunit 2	Nucleus	transcription regulator	K7EIM4	346.115
TSGAPGSPQTPPER	T32	tSGAPGsPQtPPER	T(10)	1.29	0.0173	K7EIM4	HEXIM2	HEXIM P-TEFb complex subunit 2	Nucleus	transcription regulator	K7EIM4	346.115
TTSPSSDTDLLDR	S41	tTSPssDTDLLDR	S(3)	1.29	0.0115	K7ENU0	PHF12	PHD finger protein 12	Nucleus	transcription regulator	K7ENU0	232.293
TTSPSSDTDLLDR	S44	tTSPssDTDLLDR	S(6)	1.29	0.0115	K7ENU0	PHF12	PHD finger protein 12	Nucleus	transcription regulator	K7ENU0	232.293
KPISDNSFSSDEEQSTGPIK	S1301	kPISDNsFssDEEQSTGPIk	S(7)	1.29	0.0261	O60293	ZFC3H1	zinc finger C3H1-type containing	Extracellular Space	other	O60293	208.082
KPISDNSFSSDEEQSTGPIK	S1303	kPISDNsFssDEEQSTGPIk	S(9)	1.29	0.0261	O60293	ZFC3H1	zinc finger C3H1-type containing	Extracellular Space	other	O60293	208.082
KPISDNSFSSDEEQSTGPIK	S1304	kPISDNsFssDEEQSTGPIk	S(10)	1.29	0.0261	O60293	ZFC3H1	zinc finger C3H1-type containing	Extracellular Space	other	O60293	208.082
GLVAAYSGESDSEEEQER	S738	gLVAAYsGEsDsEEEQER	S(12)	1.29	0.0119	P98175	RBM10	RNA binding motif protein 10	Nucleus	other	P98175	452.033
GLVAAYSGESDSEEEQER	S733	gLVAAYsGEsDsEEEQER	S(7)	1.29	0.0119	P98175	RBM10	RNA binding motif protein 10	Nucleus	other	P98175	452.033
GLVAAYSGESDSEEEQER	S736	gLVAAYsGEsDsEEEQER	S(10)	1.29	0.0119	P98175	RBM10	RNA binding motif protein 10	Nucleus	other	P98175	452.033
SRSYTPEYR	S84	sRsYtPEYR	S(1)	1.29	0.00835	Q13595	TRA2A	transformer 2 alpha homolog	Nucleus	other	Q13595	143.194
SRSYTPEYR	S86	sRsYtPEYR	S(3)	1.29	0.00835	Q13595	TRA2A	transformer 2 alpha homolog	Nucleus	other	Q13595	143.194
SRSYTPEYR	T88	sRsYtPEYR	T(5)	1.29	0.00835	Q13595	TRA2A	transformer 2 alpha homolog	Nucleus	other	Q13595	143.194
SQSSSQGDNPLAPGYLPPHYK	S8	sQSssQGDNPLAPGYLPPHYk	S(4)	1.29	0.000412	Q6ZRV2	FAM83H	family with sequence similarity 83 member H	Other	other	Q6ZRV2	207.102
EQSEVSVSPR	S32	eQSEVsVsPR	S(8)	1.29	0.0178	Q7L4I2	RSRC2	arginine and serine rich coiled-coil 2	Other	other	Q7L4I2	178.948
SKFDSDEEEEDTENVEAASSGK	S290	skFDsDEEEEDTENVEAAsSGk	S(5)	1.29	0.015	Q8TF01	PNISR	PNN interacting serine and arginine rich protein	Nucleus	other	Q8TF01	325.616
SKFDSDEEEEDTENVEAASSGK	S304	skFDsDEEEEDTENVEAAsSGk	S(19)	1.29	0.015	Q8TF01	PNISR	PNN interacting serine and arginine rich protein	Nucleus	other	Q8TF01	325.616
IETDEEESCDNAHGDANQPAR	T1305	iEtDEEEscDNAHGDANQPAR	T(3)	1.29	0.00908	Q96T23	RSF1	remodeling and spacing factor 1	Nucleus	transcription regulator	Q96T23	373.218
IETDEEESCDNAHGDANQPAR	S1310	iEtDEEEscDNAHGDANQPAR	S(8)	1.29	0.00908	Q96T23	RSF1	remodeling and spacing factor 1	Nucleus	transcription regulator	Q96T23	373.218
RSHDSDDSDYASSK	S908	rsHDsDDsDYASSk	S(2)	1.29	0.0243	Q9UKJ3	GPATCH8	G-patch domain containing 8	Other	other	Q9UKJ3	285.534
AGMSSNQSISSPVLDAVPRTPSR	S1401	aGMSSNQSIssPVLDAVPRtPSR	S(8)	1.29	0.0254	Q9UQ35	SRRM2	serine/arginine repetitive matrix 2	Nucleus	other	Q9UQ35	317.147
QSHSESPSLQSK	S1081	qSHsEsPSLQSk	S(4)	1.29	0.0112	Q9UQ35	SRRM2	serine/arginine repetitive matrix 2	Nucleus	other	Q9UQ35	209.339
HGLAHDEMKSPR	S698	hGLAHDEMksPR	S(10)	1.29	0.0269	Q9Y2W1	THRAP3	thyroid hormone receptor associated protein 3	Nucleus	transcription regulator	Q9Y2W1	159.751
AESSDSGAESEEEEAQEEVK	S163	aESSDsGAEsEEEEAQEEVk	S(6)	1.29	0.00015	X6RDD7	ACBD5	acyl-CoA binding domain containing 5	Nucleus	other	X6RDD7	506.382
AESSDSGAESEEEEAQEEVK	S167	aESSDsGAEsEEEEAQEEVk	S(10)	1.29	0.00015	X6RDD7	ACBD5	acyl-CoA binding domain containing 5	Nucleus	other	X6RDD7	506.382
SNSQSDSHDEEVSPTPPNPVVK	S71	sNSQsDsHDEEVsPTPPNPVVk	S(1)	1.28	0.0375	C9J4C2	PRKAR1B	protein kinase cAMP-dependent type I regulatory subunit beta	Cytoplasm	kinase	C9J4C2	163.1	PPARα/RXRα Activation	2.2	0.0947	1	activation
AHSPASTLPNSPGSTFER	S93	aHsPASTLPNsPGSTFER	S(11)	1.28	0.000648	A2A2Y8	COL17A1	collagen type XVII alpha 1 chain	Extracellular Space	other	A2A2Y8	334.123
AHSPASTLPNSPGSTFER	S85	aHsPASTLPNsPGSTFER	S(3)	1.28	0.000648	A2A2Y8	COL17A1	collagen type XVII alpha 1 chain	Extracellular Space	other	A2A2Y8	334.123
SYLEGSSDNQLK	S285	sYLEGssDNQLk	S(6)	1.28	0.00892	E9PJ60	DDX20	DEAD-box helicase 20	Nucleus	transcription regulator	E9PJ60	227.903
SYLEGSSDNQLK	S286	sYLEGssDNQLk	S(7)	1.28	0.00892	E9PJ60	DDX20	DEAD-box helicase 20	Nucleus	transcription regulator	E9PJ60	227.903
RSLTNSHLEK	S52	rsLTNsHLEk	S(2)	1.28	0.0104	F8VX12	SLC38A1	solute carrier family 38 member 1	Plasma Membrane	transporter	F8VX12	223.269
RSLTNSHLEK	S56	rsLTNsHLEk	S(6)	1.28	0.0104	F8VX12	SLC38A1	solute carrier family 38 member 1	Plasma Membrane	transporter	F8VX12	223.269
SESDQEDNDDINDNDWSYGSEK	S131	sEsDQEDNDDINDNDWSYGSEk	S(3)	1.28	0.011	K7EKG9	ATXN7L3	ataxin 7 like 3	Nucleus	transcription regulator	K7EKG9	398.117
QTAGQGSPCEEQEEPR	S1180	qTAGQGsPcEEQEEPR	S(7)	1.28	0.00791	O14686	KMT2D	lysine methyltransferase 2D	Nucleus	transcription regulator	O14686	391.413
KPAQEETEETSSQESAEED	S101	kPAQEETEEtsSQESAEED	S(11)	1.28	0.0179	P52926	HMGA2	high mobility group AT-hook 2	Nucleus	enzyme	P52926	301.761
KPAQEETEETSSQESAEED	S105	kPAQEETEEtssQEsAEED	S(15)	1.28	0.0168	P52926	HMGA2	high mobility group AT-hook 2	Nucleus	enzyme	P52926	202.575
KPAQEETEETSSQESAEED	S102	kPAQEETEEtssQEsAEED	S(12)	1.28	0.0168	P52926	HMGA2	high mobility group AT-hook 2	Nucleus	enzyme	P52926	202.575
KPAQEETEETSSQESAEED	T100	kPAQEETEEtsSQESAEED	T(10)	1.28	0.0179	P52926	HMGA2	high mobility group AT-hook 2	Nucleus	enzyme	P52926	301.761
KNDMDEPPPLDYGSGEDDGK	S597	kNDMDEPPPLDYGsGEDDGk	S(14)	1.28	0.00487	Q12873	CHD3	chromodomain helicase DNA binding protein 3	Nucleus	enzyme	Q12873	439.692
LEVTEIVKPSPK	S1179	lEVTEIVkPsPk	S(10)	1.28	0.00344	Q7Z6E9	RBBP6	RB binding protein 6, ubiquitin ligase	Nucleus	enzyme	Q7Z6E9	254.818
RPPSPDVIVLSDNEQPSSPR	S107	rPPsPDVIVLsDNEQPsSPR	S(11)	1.28	0.0458	Q86YP4	GATAD2A	GATA zinc finger domain containing 2A	Nucleus	transcription regulator	Q86YP4	499.164
RPPSPDVIVLSDNEQPSSPR	S100	rPPsPDVIVLsDNEQPsSPR	S(4)	1.28	0.0458	Q86YP4	GATAD2A	GATA zinc finger domain containing 2A	Nucleus	transcription regulator	Q86YP4	499.164
QRSPIALPVK	S211	qRsPIALPVk	S(3)	1.28	0.0194	Q8TF01	PNISR	PNN interacting serine and arginine rich protein	Nucleus	other	Q8TF01	226.622
KPGPPLSPEIRSPAGSPELR	S427	kPGPPLsPEIRsPAGsPELR	S(7)	1.28	0.00257	Q96JM3	CHAMP1	chromosome alignment maintaining phosphoprotein 1	Nucleus	other	Q96JM3	274.611
LQQGAGLESPQGQPEPGAASPQR	S80	lQQGAGLEsPQGQPEPGAAsPQR	S(9)	1.28	0.00871	Q9H6F5	CCDC86	coiled-coil domain containing 86	Nucleus	other	Q9H6F5	559.773
ALVEFESNPEETREPGSPPSVQR	T42	aLVEFESNPEEtREPGSPPSVQR	T(12)	1.28	0.0157	Q9H6F5	CCDC86	coiled-coil domain containing 86	Nucleus	other	Q9H6F5	269.409
ELSNSPLR	S1318	eLsNsPLR	S(3)	1.28	0.0101	Q9UQ35	SRRM2	serine/arginine repetitive matrix 2	Nucleus	other	Q9UQ35	222.972
RASPPDPSPSPSAASASER	S1697	rAsPPDPsPsPSAASASER	S(8)	1.28	0.0139	Q9Y2F5	ICE1	interactor of little elongation complex ELL subunit 1	Nucleus	other	Q9Y2F5	350.266
EYIPGQPPLSQSSDSSPTR	S893	eYIPGQPPLSQssDsSPTR	S(16)	1.28	0.00137	V9GYZ6	EPRS	glutamyl-prolyl-tRNA synthetase	Cytoplasm	enzyme	V9GYZ6	277.921
EYIPGQPPLSQSSDSSPTR	S890	eYIPGQPPLSQssDsSPTR	S(13)	1.28	0.00137	V9GYZ6	EPRS	glutamyl-prolyl-tRNA synthetase	Cytoplasm	enzyme	V9GYZ6	277.921
EYIPGQPPLSQSSDSSPTR	S889	eYIPGQPPLSQssDsSPTR	S(12)	1.28	0.00137	V9GYZ6	EPRS	glutamyl-prolyl-tRNA synthetase	Cytoplasm	enzyme	V9GYZ6	277.921
EVDYSDSLTEK	S1382	eVDYSDsLTEk	S(7)	1.27	0.00124	P51532	SMARCA4	SWI/SNF related, matrix associated, actin dependent regulator of chromatin, subfamily a, member 4	Nucleus	transcription regulator	P51532	216.268	Role of BRCA1 in D Damage Response	4.47	0.175	1.89	activation
IDEDGENTQIEDTEPMSPVLNSK	S552	iDEDGENTQIEDTEPMsPVLNSk	S(17)	1.27	0.00452	Q12888	TP53BP1	tumor protein p53 binding protein 1	Nucleus	transcription regulator	Q12888	291.307	ATM Sigling	5.31	0.175	0.832	activation
ESSEPPAPASSPEAASPTEQGPAGTSK	S203	eSSEPPAPAssPEAAsPTEQGPAGTSk	S(10)	1.27	0.00159	A0A087X055	RREB1	ras responsive element binding protein 1	Nucleus	transcription regulator	A0A087X055	237.719
ESSEPPAPASSPEAASPTEQGPAGTSK	S204	eSSEPPAPAssPEAAsPTEQGPAGTSk	S(11)	1.27	0.00159	A0A087X055	RREB1	ras responsive element binding protein 1	Nucleus	transcription regulator	A0A087X055	237.719
ESSEPPAPASSPEAASPTEQGPAGTSK	S209	eSSEPPAPAssPEAAsPTEQGPAGTSk	S(16)	1.27	0.00159	A0A087X055	RREB1	ras responsive element binding protein 1	Nucleus	transcription regulator	A0A087X055	237.719
ADVQLFMDDDSYSHHSGLEYADPEK	S23	aDVQLFMDDDSYsHHsGLEYADPEk	S(16)	1.27	0.00853	E9PCT3	CAV2	caveolin 2	Plasma Membrane	other	E9PCT3	315.618
ADVQLFMDDDSYSHHSGLEYADPEK	Y19	aDVQLFMDDDSYsHHsGLEYADPEk	Y(12)	1.27	0.00853	E9PCT3	CAV2	caveolin 2	Plasma Membrane	other	E9PCT3	315.618
QGPPCSDSEEEVER	S104	qGPPcsDsEEEVER	S(6)	1.27	0.0221	E9PPY3	RRP8	ribosomal RNA processing 8	Nucleus	enzyme	E9PPY3	458.605
QGPPCSDSEEEVER	S106	qGPPcsDsEEEVER	S(8)	1.27	0.0221	E9PPY3	RRP8	ribosomal RNA processing 8	Nucleus	enzyme	E9PPY3	458.605
EADPESEADR	S510	eADPEsEADR	S(6)	1.27	0.0329	F8W785	GOLIM4	golgi integral membrane protein 4	Cytoplasm	other	F8W785	313.017
RRSFSISPSR	S1948	rRsFsIsPSR	S(3)	1.27	0.0137	P18583	SON	SON DNA binding protein	Nucleus	other	P18583	121.687
RRSFSISPSR	S1950	rRsFsIsPSR	S(5)	1.27	0.0137	P18583	SON	SON DNA binding protein	Nucleus	other	P18583	121.687
RRSFSISPSR	S1952	rRsFsIsPSR	S(7)	1.27	0.0137	P18583	SON	SON DNA binding protein	Nucleus	other	P18583	121.687
ELEDATETADAMNREVSSLK	T1904	eLEDAtEtADAMNREVssLk	T(6)	1.27	0.00994	P35579	MYH9	myosin heavy chain 9	Cytoplasm	enzyme	P35579	52.1376
ELEDATETADAMNREVSSLK	T1906	eLEDAtEtADAMNREVssLk	T(8)	1.27	0.00994	P35579	MYH9	myosin heavy chain 9	Cytoplasm	enzyme	P35579	52.1376
ELEDATETADAMNREVSSLK	S1915	eLEDAtEtADAMNREVssLk	S(17)	1.27	0.00994	P35579	MYH9	myosin heavy chain 9	Cytoplasm	enzyme	P35579	52.1376
ELEDATETADAMNREVSSLK	S1916	eLEDAtEtADAMNREVssLk	S(18)	1.27	0.00994	P35579	MYH9	myosin heavy chain 9	Cytoplasm	enzyme	P35579	52.1376
TSPTTPEASATNSPCTSKPATPAPSEK	T1541	tSPTtPEAsATNSPcTSkPATPAPSEk	T(5)	1.27	0.00341	Q12873	CHD3	chromodomain helicase DNA binding protein 3	Nucleus	enzyme	Q12873	175.915
TSPTTPEASATNSPCTSKPATPAPSEK	S1545	tSPTtPEAsATNSPcTSkPATPAPSEk	S(9)	1.27	0.00341	Q12873	CHD3	chromodomain helicase DNA binding protein 3	Nucleus	enzyme	Q12873	175.915
ALDISLSSGEEDEGDEEDSTAGTTK	S335	aLDISLssGEEDEGDEEDSTAGTTk	S(7)	1.27	0.0131	Q8IY81	FTSJ3	FtsJ RNA 2'-O-methyltransferase 3	Nucleus	enzyme	Q8IY81	425.118
ALDISLSSGEEDEGDEEDSTAGTTK	S336	aLDISLssGEEDEGDEEDSTAGTTk	S(8)	1.27	0.0131	Q8IY81	FTSJ3	FtsJ RNA 2'-O-methyltransferase 3	Nucleus	enzyme	Q8IY81	425.118
VSALEEDMDDVESSEEEEEEDEKLER	S194	vSALEEDMDDVEssEEEEEEDEkLER	S(14)	1.27	0.00598	Q8NAV1	PRPF38A	pre-mRNA processing factor 38A	Nucleus	other	Q8NAV1	495.667
VSALEEDMDDVESSEEEEEEDEKLER	S193	vSALEEDMDDVEssEEEEEEDEkLER	S(13)	1.27	0.00598	Q8NAV1	PRPF38A	pre-mRNA processing factor 38A	Nucleus	other	Q8NAV1	495.667
KPSPSESPEPWKPFPAVSPEPR	S286	kPSPSEsPEPWkPFPAVsPEPR	S(7)	1.27	0.0297	Q96JM3	CHAMP1	chromosome alignment maintaining phosphoprotein 1	Nucleus	other	Q96JM3	317.411
DNQESSDAELSSSEYIK	S627	dNQESsDAELSSSEYIk	S(6)	1.27	0.0138	Q96JM3	CHAMP1	chromosome alignment maintaining phosphoprotein 1	Nucleus	other	Q96JM3	314.423
KPSPSESPEPWKPFPAVSPEPR	S297	kPSPSEsPEPWkPFPAVsPEPR	S(18)	1.27	0.0297	Q96JM3	CHAMP1	chromosome alignment maintaining phosphoprotein 1	Nucleus	other	Q96JM3	317.411
LSDDFDSPVKGPLCK	S397	lSDDFDsPVkGPLck	S(7)	1.27	0.0112	Q96T23	RSF1	remodeling and spacing factor 1	Nucleus	transcription regulator	Q96T23	236.16
QEAIPDLEDSPPVSDSEEQQESAR	S809	qEAIPDLEDSPPVsDSEEQQESAR	S(14)	1.27	0.0388	Q9BTC0	DIDO1	death inducer-obliterator 1	Nucleus	other	Q9BTC0	323.362
KPHDCESSTVSEEDYFSSHR	S366	kPHDcEsstVSEEDYFSSHR	S(8)	1.27	0.00709	Q9H4H8	FAM83D	family with sequence similarity 83 member D	Cytoplasm	other	Q9H4H8	239.776
KPHDCESSTVSEEDYFSSHR	S365	kPHDcEsstVSEEDYFSSHR	S(7)	1.27	0.00709	Q9H4H8	FAM83D	family with sequence similarity 83 member D	Cytoplasm	other	Q9H4H8	239.776
KPHDCESSTVSEEDYFSSHR	S369	kPHDcEsstVSEEDYFSSHR	S(11)	1.27	0.00709	Q9H4H8	FAM83D	family with sequence similarity 83 member D	Cytoplasm	other	Q9H4H8	239.776
EISSSPTSK	S455	eIsssPTSk	S(4)	1.27	0.000599	Q9UQ35	SRRM2	serine/arginine repetitive matrix 2	Nucleus	other	Q9UQ35	147.754
GGVGAPGSPSTPPTR	S221	gGVGAPGsPStPPTR	S(8)	1.26	0.0188	Q9ULR3	PPM1H	protein phosphatase, Mg2+/Mn2+ dependent 1H	Nucleus	phosphatase	Q9ULR3	139.751	Superpathway of Inositol Phosphate Compounds	2	0.0905	-1.886	inhibition
GGVGAPGSPSTPPTR	S223	gGVGAPGsPStPPTR	S(10)	1.26	0.0188	Q9ULR3	PPM1H	protein phosphatase, Mg2+/Mn2+ dependent 1H	Nucleus	phosphatase	Q9ULR3	139.751	Superpathway of Inositol Phosphate Compounds	2	0.0905	-1.886	inhibition
TGQAGSLSGSPKPFSPQLSAPITTK	S461	tGQAGsLsGSPkPFSPQLSAPITTk	S(6)	1.26	0.00521	A0A087WV57	ZMYND8	zinc finger MYND-type containing 8	Nucleus	transcription regulator	A0A087WV57	233.935
TGQAGSLSGSPKPFSPQLSAPITTK	S465	tGQAGsLsGSPkPFSPQLSAPITTk	S(10)	1.26	0.00521	A0A087WV57	ZMYND8	zinc finger MYND-type containing 8	Nucleus	transcription regulator	A0A087WV57	233.935
QVKPLAASLLEALDYDSSDDSDFK	S25	qVkPLAASLLEALDYDssDDSDFk	S(17)	1.26	0.0308	E5RHD5	PHF14	PHD finger protein 14	Nucleus	other	E5RHD5	264.517
QVKPLAASLLEALDYDSSDDSDFK	S26	qVkPLAASLLEALDYDssDDSDFk	S(18)	1.26	0.0308	E5RHD5	PHF14	PHD finger protein 14	Nucleus	other	E5RHD5	264.517
GRLTPSPDIIVLSDNEASSPR	T120	gRLtPsPDIIVLsDNEAsSPR	T(4)	1.26	0.00496	A0A0U1RRM1	GATAD2B	GATA zinc finger domain containing 2B	Nucleus	transcription regulator	A0A0U1RRM1	350.764
GRLTPSPDIIVLSDNEASSPR	S122	gRLtPsPDIIVLsDNEAsSPR	S(6)	1.26	0.00496	A0A0U1RRM1	GATAD2B	GATA zinc finger domain containing 2B	Nucleus	transcription regulator	A0A0U1RRM1	350.764
GRLTPSPDIIVLSDNEASSPR	S129	gRLtPsPDIIVLsDNEAsSPR	S(13)	1.26	0.00496	A0A0U1RRM1	GATAD2B	GATA zinc finger domain containing 2B	Nucleus	transcription regulator	A0A0U1RRM1	350.764
SSSISEEKGDSDDEKPR	S152	sSSIsEEkGDsDDEkPR	S(5)	1.26	0.0113	S4R3H4	ACIN1	apoptotic chromatin condensation inducer 1	Nucleus	enzyme	S4R3H4	292.251
SSSISEEKGDSDDEKPR	S158	sSSIsEEkGDsDDEkPR	S(11)	1.26	0.0113	S4R3H4	ACIN1	apoptotic chromatin condensation inducer 1	Nucleus	enzyme	S4R3H4	292.251
TTSPLEEEER	S307	tTsPLEEEER	S(3)	1.26	0.00307	S4R3H4	ACIN1	apoptotic chromatin condensation inducer 1	Nucleus	enzyme	S4R3H4	128.945
DELNEELIQEESSEDEGEYEEVRK	S705	dELNEELIQEEssEDEGEYEEVRk	S(12)	1.26	0.0226	G3V5V3	NEMF	nuclear export mediator factor	Nucleus	other	G3V5V3	287.189
DELNEELIQEESSEDEGEYEEVRK	S706	dELNEELIQEEssEDEGEYEEVRk	S(13)	1.26	0.0226	G3V5V3	NEMF	nuclear export mediator factor	Nucleus	other	G3V5V3	287.189
EEVVGGDDSDGLR	S118	eEVVGGDDsDGLR	S(9)	1.26	0.0406	P25490	YY1	YY1 transcription factor	Nucleus	transcription regulator	P25490	262.943
TPVQYSQQQNSPQK	S357	tPVQYSQQQNsPQk	S(11)	1.26	0.0138	P46013	MKI67	marker of proliferation Ki-67	Nucleus	other	P46013	351.191
TPTSSPASSPLVAK	S732	tPTSsPASsPLVAk	S(5)	1.26	0.00196	Q14684	RRP1B	ribosomal RNA processing 1B	Nucleus	transcription regulator	Q14684	376.598
MSPMGTASGSNSPTSDSASVQR	S100	msPMGtASGSNSPTSDSASVQR	S(2)	1.26	0.00487	Q5QPB1	ZFAND5	zinc finger AN1-type containing 5	Nucleus	other	Q5QPB1	294.315
MSPMGTASGSNSPTSDSASVQR	S110	msPMGtASGSNSPTSDSASVQR	S(12)	1.26	0.00487	Q5QPB1	ZFAND5	zinc finger AN1-type containing 5	Nucleus	other	Q5QPB1	294.315
TPSPSYQR	S356	tPsPSYQR	S(3)	1.26	0.0415	Q5T200	ZC3H13	zinc finger CCCH-type containing 13	Extracellular Space	other	Q5T200	92.5331
ISDSESEDPPR	S248	isDsEsEDPPR	S(2)	1.26	0.00114	Q96ST2	IWS1	IWS1, SUPT6H interacting protein	Nucleus	enzyme	Q96ST2	224.515
ISDSESEDPPR	S250	isDsEsEDPPR	S(4)	1.26	0.00114	Q96ST2	IWS1	IWS1, SUPT6H interacting protein	Nucleus	enzyme	Q96ST2	224.515
VSDSESEGPQK	S302	vsDsEsEGPQk	S(4)	1.26	0.00404	Q96ST2	IWS1	IWS1, SUPT6H interacting protein	Nucleus	enzyme	Q96ST2	246.807
ISDSESEDPPR	S252	isDsEsEDPPR	S(6)	1.26	0.00114	Q96ST2	IWS1	IWS1, SUPT6H interacting protein	Nucleus	enzyme	Q96ST2	224.515
HSLSGSSPGMK	S1462	hSLSGsSPGMk	S(6)	1.26	0.00349	Q9UQ35	SRRM2	serine/arginine repetitive matrix 2	Nucleus	other	Q9UQ35	119.247
IDISPSTFR	S682	iDIsPSTFR	S(4)	1.26	0.0321	Q9Y2W1	THRAP3	thyroid hormone receptor associated protein 3	Nucleus	transcription regulator	Q9Y2W1	227.982
FVPAENDSILMNPAQDGEVQLSQNDDKTK	S580	fVPAENDSILMNPAQDGEVQLsQNDDkTk	S(22)	1.25	0.0206	Q12888	TP53BP1	tumor protein p53 binding protein 1	Nucleus	transcription regulator	Q12888	250.319	ATM Sigling	5.31	0.175	0.832	activation
LQSASPSTR	S148	lQsAsPSTR	S(3)	1.25	0.0119	A2A2Y8	COL17A1	collagen type XVII alpha 1 chain	Extracellular Space	other	A2A2Y8	134.886
LQSASPSTR	S150	lQsAsPSTR	S(5)	1.25	0.0119	A2A2Y8	COL17A1	collagen type XVII alpha 1 chain	Extracellular Space	other	A2A2Y8	134.886
ADHRSSPNVANQPPSPGGK	S1131	aDHRssPNVANQPPsPGGk	S(5)	1.25	0.0229	A8MQ02	AFDN	afadin, adherens junction formation factor	Nucleus	other	A8MQ02	170.875
ADHRSSPNVANQPPSPGGK	S1132	aDHRssPNVANQPPsPGGk	S(6)	1.25	0.0229	A8MQ02	AFDN	afadin, adherens junction formation factor	Nucleus	other	A8MQ02	170.875
ADHRSSPNVANQPPSPGGK	S1141	aDHRssPNVANQPPsPGGk	S(15)	1.25	0.0229	A8MQ02	AFDN	afadin, adherens junction formation factor	Nucleus	other	A8MQ02	170.875
FGEYNSNMSPEEK	S96	fGEYNSNmsPEEk	S(9)	1.25	0.00615	E9PFK5	NOP14	NOP14 nucleolar protein	Nucleus	other	E9PFK5	136.203
ATAPQTQHVSPMR	S109	aTAPQTQHVsPmR	S(10)	1.25	0.0263	E9PL71	EEF1D	eukaryotic translation elongation factor 1 delta	Cytoplasm	translation regulator	E9PL71	158.021
SDEGQLSPATR	S627	sDEGQLsPATR	S(7)	1.25	0.048	E9PMV1	PLEC	plectin	Cytoplasm	other	E9PMV1	275.918
AEPASPDSPKGSSETETEPPVALAPGPAPTR	S19	aEPAsPDsPkGsSETETEPPVALAPGPAPTR	S(5)	1.25	0.0251	F5GWT5	ESRRA	estrogen related receptor alpha	Nucleus	ligand-dependent nuclear receptor	F5GWT5	234.759
AEPASPDSPKGSSETETEPPVALAPGPAPTR	S22	aEPAsPDsPkGsSETETEPPVALAPGPAPTR	S(8)	1.25	0.0251	F5GWT5	ESRRA	estrogen related receptor alpha	Nucleus	ligand-dependent nuclear receptor	F5GWT5	234.759
SGDETPGSEVPGDK	S168	sGDEtPGsEVPGDk	S(8)	1.25	0.0252	H3BQZ7	HNRNPUL2-BSCL2	HNRNPUL2-BSCL2 readthrough (NMD candidate)	Other	other	H3BQZ7	347.112
SGDETPGSEVPGDK	T165	sGDEtPGsEVPGDk	T(5)	1.25	0.0252	H3BQZ7	HNRNPUL2-BSCL2	HNRNPUL2-BSCL2 readthrough (NMD candidate)	Other	other	H3BQZ7	347.112
GQVSESEDSITK	S815	gQVSESEDsITk	S(9)	1.25	0.0125	O95239	KIF4A	kinesin family member 4A	Nucleus	other	O95239	262.839
LPVDSVFNKFEDEDSDDVPR	S703	lPVDSVFNkFEDEDsDDVPR	S(15)	1.25	0.00652	P49756	RBM25	RNA binding motif protein 25	Nucleus	other	P49756	233.034
SDTPEVHPPLPISQSPENESNDR	S516	sDTPEVHPPLPIsQSPENESNDR	S(13)	1.25	0.0222	Q03164	KMT2A	lysine methyltransferase 2A	Nucleus	transcription regulator	Q03164	286.609
AIPVSPSAVEEDEDEDGHTVVATAR	S1617	aIPVsPSAVEEDEDEDGHTVVATAR	S(5)	1.25	0.00425	Q07157	TJP1	tight junction protein 1	Plasma Membrane	other	Q07157	242.934
EGALTPPPFPSSFELAQENGPGMQPPVSSPPLGALK	T191	eGALtPPPFPSSFELAQENGPGMQPPVsSPPLGALk	T(5)	1.25	0.0287	Q8N1G0	ZNF687	zinc finger protein 687	Nucleus	transcription regulator	Q8N1G0	152.882
IESDEEEDFENVGK	S1345	iEsDEEEDFENVGk	S(3)	1.25	0.00114	Q96T23	RSF1	remodeling and spacing factor 1	Nucleus	transcription regulator	Q96T23	461.484
AYLPDGYENENQLLNSQDC	S164	aYLPDGYENENQLLNsQDc	S(16)	1.25	0.00722	Q9UFW8	CGGBP1	CGG triplet repeat binding protein 1	Nucleus	transcription regulator	Q9UFW8	192.231
AEEKSPISINVK	S355	aEEksPIsINVk	S(8)	1.25	0.0393	Q9UK58	CCNL1	cyclin L1	Nucleus	other	Q9UK58	128.204
AQTPPGPSLSGSKSPCPQEK	S1014	aQtPPGPSLsGSksPcPQEk	S(14)	1.25	0.0133	Q9UQ35	SRRM2	serine/arginine repetitive matrix 2	Nucleus	other	Q9UQ35	259.702
SSSASSPEMK	S1423	sSSAssPEMk	S(5)	1.25	0.00588	Q9UQ35	SRRM2	serine/arginine repetitive matrix 2	Nucleus	other	Q9UQ35	219.657
AQTPPGPSLSGSKSPCPQEK	S1010	aQtPPGPSLsGSksPcPQEk	S(10)	1.25	0.0133	Q9UQ35	SRRM2	serine/arginine repetitive matrix 2	Nucleus	other	Q9UQ35	259.702
EQNSALPTSSQDEELMEVVEK	S1232	eQNSALPTssQDEELMEVVEk	S(9)	1.25	0.00131	Q9UQ35	SRRM2	serine/arginine repetitive matrix 2	Nucleus	other	Q9UQ35	144.43
ASAVSELSPR	S243	aSAVSELsPR	S(8)	1.25	0.0391	Q9Y2W1	THRAP3	thyroid hormone receptor associated protein 3	Nucleus	transcription regulator	Q9Y2W1	250.066
XSPQPK	S315	xsPQPk	S(2)	1.24	0.00857	I3L0W9	TP53	tumor protein p53	Nucleus	transcription regulator	I3L0W9	138.118	p53 Sigling	2.05	0.112	2.236	activation
LAELPAAAQPSAEDSDTEDDSEAEQTER	S1942	lAELPAAAQPSAEDsDtEDDsEAEQTER	S(15)	1.24	0.0164	O95714	HERC2	HECT and RLD domain containing E3 ubiquitin protein ligase 2	Cytoplasm	enzyme	O95714	392.091	ATM Sigling	5.31	0.175	0.832	activation
LAELPAAAQPSAEDSDTEDDSEAEQTER	T1944	lAELPAAAQPSAEDsDtEDDsEAEQTER	T(17)	1.24	0.0164	O95714	HERC2	HECT and RLD domain containing E3 ubiquitin protein ligase 2	Cytoplasm	enzyme	O95714	392.091	ATM Sigling	5.31	0.175	0.832	activation
LAELPAAAQPSAEDSDTEDDSEAEQTER	S1948	lAELPAAAQPSAEDsDtEDDsEAEQTER	S(21)	1.24	0.0164	O95714	HERC2	HECT and RLD domain containing E3 ubiquitin protein ligase 2	Cytoplasm	enzyme	O95714	392.091	ATM Sigling	5.31	0.175	0.832	activation
SQTTTERDSDTDVEEEELPVENR	S453	sQTTTERDsDtDVEEEELPVENR	S(9)	1.24	0.00261	Q14676	MDC1	mediator of DNA damage checkpoint 1	Nucleus	other	Q14676	400.594	Role of BRCA1 in D Damage Response	4.47	0.175	1.89	activation
AASEDMTSDEER	T435	aASEDMTsDEER	T(7)	1.24	0.00185	A0A0A0MQR4	CIC	capicua transcriptional repressor	Nucleus	transcription regulator	A0A0A0MQR4	170.67
ASPTPLASPGK	S634	asPTPLAsPGk	S(2)	1.24	0.0106	A0A1B0GTL5	RAB11FIP5	RAB11 family interacting protein 5	Cytoplasm	other	A0A1B0GTL5	213.011
ASPTPLASPGK	S640	asPTPLAsPGk	S(8)	1.24	0.0106	A0A1B0GTL5	RAB11FIP5	RAB11 family interacting protein 5	Cytoplasm	other	A0A1B0GTL5	213.011
ELLVPQHTVQLVGGLSPLSSPSDTKAESPAEK	S386	eLLVPQHTVQLVGGLSPLssPSDTkAESPAEk	S(22)	1.24	0.0148	B4DQZ7	ACIN1	apoptotic chromatin condensation inducer 1	Nucleus	enzyme	B4DQZ7	207.156
ISNLSPEEEQGLWK	S193	iSNLsPEEEQGLWk	S(5)	1.24	0.00449	F5GX09	FAM76B	family with sequence similarity 76 member B	Nucleus	other	F5GX09	326.266
SHTSSNYDSYK	S257	sHTssNYDSYk	S(5)	1.24	0.0149	Q9NYV4	CDK12	cyclin dependent kinase 12	Nucleus	kinase	Q9NYV4	222.405
SLSRSPLPR	S343	sLSRsPLPR	S(3)	1.24	0.0331	J3QSD7	CDK12	cyclin dependent kinase 12	Nucleus	kinase	J3QSD7	98.3138
SLSRSPLPR	S345	sLSRsPLPR	S(5)	1.24	0.0331	J3QSD7	CDK12	cyclin dependent kinase 12	Nucleus	kinase	J3QSD7	98.3138
SHTSSNYDSYK	S256	sHTssNYDSYk	S(4)	1.24	0.0149	Q9NYV4	CDK12	cyclin dependent kinase 12	Nucleus	kinase	Q9NYV4	222.405
GGDSIGETPTPGASK	S322	gGDsIGEtPtPGASk	S(4)	1.24	0.0141	O75533	SF3B1	splicing factor 3b subunit 1	Nucleus	other	O75533	229.031
GGDSIGETPTPGASK	T326	gGDsIGEtPtPGASk	T(8)	1.24	0.0141	O75533	SF3B1	splicing factor 3b subunit 1	Nucleus	other	O75533	229.031
GGDSIGETPTPGASK	T328	gGDsIGEtPtPGASk	T(10)	1.24	0.0141	O75533	SF3B1	splicing factor 3b subunit 1	Nucleus	other	O75533	229.031
EAETDSDSD	T2131	eAEtDsDsD	T(4)	1.24	0.0187	O75643	SNRNP200	small nuclear ribonucleoprotein U5 subunit 200	Nucleus	enzyme	O75643	148.508
GPGEPDSPTPLHPPTPPILSTDR	S1837	gPGEPDsPTPLHPPtPPILSTDR	S(7)	1.24	0.0228	Q03164	KMT2A	lysine methyltransferase 2A	Nucleus	transcription regulator	Q03164	197.579
GPGEPDSPTPLHPPTPPILSTDR	T1845	gPGEPDsPTPLHPPtPPILSTDR	T(15)	1.24	0.0228	Q03164	KMT2A	lysine methyltransferase 2A	Nucleus	transcription regulator	Q03164	197.579
EGMNPSYDEYADSDEDQHDAYLER	S444	eGMNPSYDEYADsDEDQHDAYLER	S(13)	1.24	0.00673	Q08945	SSRP1	structure specific recognition protein 1	Nucleus	transcription regulator	Q08945	537.685
SSPQLDPLRKSPTMEQAVQTASAHLPAPAAVGR	S183	ssPQLDPLRkSPtMEQAVQTASAHLPAPAAVGR	S(2)	1.24	0.0195	Q8ND56	LSM14A	LSM14A mRNA processing body assembly factor	Cytoplasm	other	Q8ND56	217.532
TFLEGDWTSPSK	S552	tFLEGDWTsPSk	S(9)	1.24	0.00462	Q8NDT2	RBM15B	RNA binding motif protein 15B	Nucleus	other	Q8NDT2	205.533
MQNTDDEERPQLSDDER	S197	mQNtDDEERPQLsDDER	S(13)	1.24	0.00691	Q8WVC0	LEO1	LEO1 homolog, Paf1/RNA polymerase II complex component	Nucleus	other	Q8WVC0	474.867
MQNTDDEERPQLSDDER	T188	mQNtDDEERPQLsDDER	T(4)	1.24	0.00691	Q8WVC0	LEO1	LEO1 homolog, Paf1/RNA polymerase II complex component	Nucleus	other	Q8WVC0	474.867
NQASDSENEELPKPR	S289	nQAsDsENEELPkPR	S(6)	1.24	0.00713	Q96ST2	IWS1	IWS1, SUPT6H interacting protein	Nucleus	enzyme	Q96ST2	447.265
VVSDADDSDSDAVSDKSGKR	S429	vVSDADDsDsDAVsDksGkR	S(17)	1.24	0.0086	Q96ST2	IWS1	IWS1, SUPT6H interacting protein	Nucleus	enzyme	Q96ST2	153.907
NQASDSENEELPKPR	S287	nQAsDsENEELPkPR	S(4)	1.24	0.00713	Q96ST2	IWS1	IWS1, SUPT6H interacting protein	Nucleus	enzyme	Q96ST2	447.265
YPLCSADAAVSTTPPGSPPPPPPLPEPPVLK	T1255	yPLcSADAAVStTPPGsPPPPPPLPEPPVLk	T(12)	1.24	0.00518	Q9BTC0	DIDO1	death inducer-obliterator 1	Nucleus	other	Q9BTC0	401.615
YPLCSADAAVSTTPPGSPPPPPPLPEPPVLK	S1260	yPLcSADAAVStTPPGsPPPPPPLPEPPVLk	S(17)	1.24	0.00518	Q9BTC0	DIDO1	death inducer-obliterator 1	Nucleus	other	Q9BTC0	401.615
FYDLSDSDSNLSGEDSK	S79	fYDLSDsDsNLsGEDSk	S(9)	1.24	0.0209	Q9H501	ESF1	ESF1 nucleolar pre-rRNA processing protein homolog	Nucleus	other	Q9H501	415.089
FYDLSDSDSNLSGEDSK	S77	fYDLSDsDsNLsGEDSk	S(7)	1.24	0.0209	Q9H501	ESF1	ESF1 nucleolar pre-rRNA processing protein homolog	Nucleus	other	Q9H501	415.089
FYDLSDSDSNLSGEDSK	S82	fYDLSDsDsNLsGEDSk	S(12)	1.24	0.0209	Q9H501	ESF1	ESF1 nucleolar pre-rRNA processing protein homolog	Nucleus	other	Q9H501	415.089
NSSPEDRYEEQERSPR	S27	nssPEDRYEEQERsPR	S(2)	1.24	0.0275	Q9HCG8	CWC22	CWC22 spliceosome associated protein homolog	Nucleus	other	Q9HCG8	183.006
NSSPEDRYEEQERSPR	S39	nssPEDRYEEQERsPR	S(14)	1.24	0.0275	Q9HCG8	CWC22	CWC22 spliceosome associated protein homolog	Nucleus	other	Q9HCG8	183.006
NSSPEDRYEEQERSPR	S28	nssPEDRYEEQERsPR	S(3)	1.24	0.0275	Q9HCG8	CWC22	CWC22 spliceosome associated protein homolog	Nucleus	other	Q9HCG8	183.006
DIYDKDNYELDEDTD	T1376	dIYDkDNYELDEDtD	T(14)	1.24	0.0265	Q9UBW7	ZMYM2	zinc finger MYM-type containing 2	Nucleus	transcription regulator	Q9UBW7	361.592
VPGEDGTLPPTQGSPLR	S255	vPGEDGTLPPTQGsPLR	S(14)	1.24	0.0269	Q9Y2F5	ICE1	interactor of little elongation complex ELL subunit 1	Nucleus	other	Q9Y2F5	183.199
ARSPTDDK	S257	aRsPTDDk	S(3)	1.23	0.038	Q13523	PRPF4B	pre-mRNA processing factor 4B	Nucleus	kinase	Q13523	132.878	Pyridoxal 5'-phosphate Salvage Pathway	4.84	0.2	-1.387	inhibition
MVIQGPSSPQGEAMVTDVLEDQK	S1114	mVIQGPSsPQGEAMVTDVLEDQk	S(8)	1.23	0.0193	Q12888	TP53BP1	tumor protein p53 binding protein 1	Nucleus	transcription regulator	Q12888	356.029	ATM Sigling	5.31	0.175	0.832	activation
SELGNQSPSTSSR	S194	sELGNQsPSTSSR	S(7)	1.23	0.00877	A0A0A0MSK5	TOR1AIP1	torsin 1A interacting protein 1	Nucleus	other	A0A0A0MSK5	158.885
GESDEPAPQVQPESPETVSPK	S866	gESDEPAPQVQPEsPETVsPk	S(14)	1.23	0.00284	A0A1B0GTL5	RAB11FIP5	RAB11 family interacting protein 5	Cytoplasm	other	A0A1B0GTL5	280.018
GESDEPAPQVQPESPETVSPK	S871	gESDEPAPQVQPEsPETVsPk	S(19)	1.23	0.00284	A0A1B0GTL5	RAB11FIP5	RAB11 family interacting protein 5	Cytoplasm	other	A0A1B0GTL5	280.018
NKEESSDDEDKESEEEPPK	S223	nkEEssDDEDkEsEEEPPk	S(13)	1.23	0.0396	B4DFG0	DEK	DEK proto-oncogene	Nucleus	transcription regulator	B4DFG0	280.666
ADVQLFMDDDSYSHHSGLEYADPEK	S20	aDVQLFmDDDSysHHSGLEYADPEk	S(13)	1.23	0.0108	E9PCT3	CAV2	caveolin 2	Plasma Membrane	other	E9PCT3	216.536
ANFDEENAYFEDEEEDSSNVDLPYIPAENSPTR	S96	aNFDEENAYFEDEEEDSSNVDLPYIPAENsPTR	S(30)	1.23	0.0146	Q86XP3	DDX42	DEAD-box helicase 42	Cytoplasm	enzyme	Q86XP3	113.477
THPYSPK	S64	tHPYsPk	S(5)	1.23	0.0142	M0QZ39	USF2	upstream transcription factor 2, c-fos interacting	Nucleus	transcription regulator	M0QZ39	140.573
KICSSSDEENLK	S884	kIcsssDEENLk	S(4)	1.23	0.00145	Q6RI45	BRWD3	bromodomain and WD repeat domain containing 3	Other	other	Q6RI45	250.944
KICSSSDEENLK	S885	kIcsssDEENLk	S(5)	1.23	0.00145	Q6RI45	BRWD3	bromodomain and WD repeat domain containing 3	Other	other	Q6RI45	250.944
KICSSSDEENLK	S886	kIcsssDEENLk	S(6)	1.23	0.00145	Q6RI45	BRWD3	bromodomain and WD repeat domain containing 3	Other	other	Q6RI45	250.944
DNLLDTYSADQGDSSEGGTLAR	S578	dNLLDTYSADQGDsSEGGTLAR	S(14)	1.23	0.00978	Q6ZRP7	QSOX2	quiescin sulfhydryl oxidase 2	Other	enzyme	Q6ZRP7	478.791
ASPGHSPHYFAASSPTSPNALPPAR	S1848	asPGHsPHYFAASsPtSPNALPPAR	S(2)	1.23	0.00621	Q8TEM1	NUP210	nucleoporin 210	Nucleus	transporter	Q8TEM1	191.615
ASPGHSPHYFAASSPTSPNALPPAR	S1852	asPGHsPHYFAASsPtSPNALPPAR	S(6)	1.23	0.00621	Q8TEM1	NUP210	nucleoporin 210	Nucleus	transporter	Q8TEM1	191.615
MAPPVDDLSPK	S1133	mAPPVDDLsPk	S(9)	1.23	3.33e-05	Q92576	PHF3	PHD finger protein 3	Nucleus	other	Q92576	338.894
QINYKEDSESDGSQK	S1221	qINYkEDsEsDGsQk	S(8)	1.23	0.0113	Q96T23	RSF1	remodeling and spacing factor 1	Nucleus	transcription regulator	Q96T23	174.49
QINYKEDSESDGSQK	S1223	qINYkEDsEsDGsQk	S(10)	1.23	0.0113	Q96T23	RSF1	remodeling and spacing factor 1	Nucleus	transcription regulator	Q96T23	174.49
QINYKEDSESDGSQK	S1226	qINYkEDsEsDGsQk	S(13)	1.23	0.0113	Q96T23	RSF1	remodeling and spacing factor 1	Nucleus	transcription regulator	Q96T23	174.49
ASPEPPGPESSSR	S672	asPEPPGPESSSR	S(2)	1.23	0.0226	Q9C0C2	TNKS1BP1	tankyrase 1 binding protein 1	Nucleus	other	Q9C0C2	167.718
SGKNSQEDSEDSEDKDVK	S61	sGkNsQEDSEDsEDkDVk	S(12)	1.23	0.000832	Q9H1E3	NUCKS1	nuclear casein kinase and cyclin dependent kinase substrate 1	Nucleus	kinase	Q9H1E3	345.214
SGKNSQEDSEDSEDKDVK	S54	sGkNsQEDSEDsEDkDVk	S(5)	1.23	0.000832	Q9H1E3	NUCKS1	nuclear casein kinase and cyclin dependent kinase substrate 1	Nucleus	kinase	Q9H1E3	345.214
LGGLRPESPESLTSVSR	S21	lGGLRPEsPEsLTSVSR	S(11)	1.23	0.0115	Q9H6F5	CCDC86	coiled-coil domain containing 86	Nucleus	other	Q9H6F5	267.888
EAPERPSLEDTEPSDSGDEMMDPASLEAEADQGLCR	S63	eAPERPSLEDTEPsDsGDEMMDPASLEAEADQGLcR	S(16)	1.23	0.0254	Q9NXX6	NSMCE4A	NSE4 homolog A, SMC5-SMC6 complex component	Nucleus	other	Q9NXX6	182.133
EAPERPSLEDTEPSDSGDEMMDPASLEAEADQGLCR	S61	eAPERPSLEDTEPsDsGDEMMDPASLEAEADQGLcR	S(14)	1.23	0.0254	Q9NXX6	NSMCE4A	NSE4 homolog A, SMC5-SMC6 complex component	Nucleus	other	Q9NXX6	182.133
DPAGAYRSPSPQGTK	S915	dPAGAYRsPsPQGTk	S(8)	1.23	0.00383	Q9ULL5	PRR12	proline rich 12	Extracellular Space	other	Q9ULL5	164.088
DPAGAYRSPSPQGTK	S917	dPAGAYRsPsPQGTk	S(10)	1.23	0.00383	Q9ULL5	PRR12	proline rich 12	Extracellular Space	other	Q9ULL5	164.088
HGGSPQPLATTPLSQEPVNPPSEASPTR	S377	hGGsPQPLATTPLSQEPVNPPSEASPtR	S(4)	1.23	0.00437	Q9UQ35	SRRM2	serine/arginine repetitive matrix 2	Nucleus	other	Q9UQ35	426.92
HGGSPQPLATTPLSQEPVNPPSEASPTR	T400	hGGsPQPLATTPLSQEPVNPPSEASPtR	T(27)	1.23	0.00437	Q9UQ35	SRRM2	serine/arginine repetitive matrix 2	Nucleus	other	Q9UQ35	426.92
EKTDDTSGEDNDEKEAVASK	T552	ekTDDtsGEDNDEkEAVASk	T(6)	1.22	0.00679	C9JE98	NCOR2	nuclear receptor corepressor 2	Nucleus	transcription regulator	C9JE98	378.111	PPARα/RXRα Activation	2.2	0.0947	1	activation
EKTDDTSGEDNDEKEAVASK	S553	ekTDDtsGEDNDEkEAVASk	S(7)	1.22	0.00679	C9JE98	NCOR2	nuclear receptor corepressor 2	Nucleus	transcription regulator	C9JE98	378.111	PPARα/RXRα Activation	2.2	0.0947	1	activation
QPNSLSSEEPPTSEDQVGR	S198	qPNsLssEEPPTSEDQVGR	S(4)	1.22	0.0346	O15013	ARHGEF10	Rho guanine nucleotide exchange factor 10	Cytoplasm	enzyme	O15013	330.889	Phospholipase C Sigling	2.05	0.0856	0.853	activation
QPNSLSSEEPPTSEDQVGR	S200	qPNsLssEEPPTSEDQVGR	S(6)	1.22	0.0346	O15013	ARHGEF10	Rho guanine nucleotide exchange factor 10	Cytoplasm	enzyme	O15013	330.889	Phospholipase C Sigling	2.05	0.0856	0.853	activation
QPNSLSSEEPPTSEDQVGR	S201	qPNsLssEEPPTSEDQVGR	S(7)	1.22	0.0346	O15013	ARHGEF10	Rho guanine nucleotide exchange factor 10	Cytoplasm	enzyme	O15013	330.889	Phospholipase C Sigling	2.05	0.0856	0.853	activation
GAASTLVPGVSETSASPGSPSVR	S2528	gAASTLVPGVSETSAsPGsPSVR	S(16)	1.22	0.00329	A0A0A0MS59	SRCAP	Snf2 related CREBBP activator protein	Cytoplasm	transcription regulator	A0A0A0MS59	447.872
ATAPQTQHVSPMR	T105	aTAPQtQHVsPMR	T(6)	1.22	0.0475	E9PL71	EEF1D	eukaryotic translation elongation factor 1 delta	Cytoplasm	translation regulator	E9PL71	158.268
SSTPLPTISSSAENTR	S168	sSTPLPTISSsAENTR	S(11)	1.22	0.0249	P42166	TMPO	thymopoietin	Nucleus	other	P42166	262.565
SHISDQSPLSSK	S351	sHISDQsPLSSk	S(7)	1.22	0.0235	P42166	TMPO	thymopoietin	Nucleus	other	P42166	214.684
AFSSRSYTSGPGSR	S21	aFsSRsYTSGPGSR	S(3)	1.22	0.0102	P05787	KRT8	keratin 8	Cytoplasm	other	P05787	363.132
AFSSRSYTSGPGSR	Y25	aFsSRsYTSGPGSR	Y(7)	1.22	0.0102	P05787	KRT8	keratin 8	Cytoplasm	other	P05787	363.132
SGVSSDNEDDDDEEDGNYLHPSLFASK	S283	sGVSsDNEDDDDEEDGNYLHPSLFASk	S(5)	1.22	0.0081	Q12872	SFSWAP	splicing factor SWAP	Nucleus	other	Q12872	495.099
GNIETTSEDGQVFSPK	S993	gNIETTSEDGQVFsPk	S(14)	1.22	0.0137	Q5T200	ZC3H13	zinc finger CCCH-type containing 13	Extracellular Space	other	Q5T200	329.043
LGSPVDNLEDMDRDDLTDDSVFTR	S173	lGsPVDNLEDMDRDDLTDDSVFTR	S(3)	1.22	0.00395	Q5VUA4	ZNF318	zinc finger protein 318	Nucleus	other	Q5VUA4	238.995
DKDVTLSPVK	S1531	dkDVTLsPVk	S(7)	1.22	0.0261	Q8NFC6	BOD1L1	biorientation of chromosomes in cell division 1 like 1	Nucleus	other	Q8NFC6	150.606
ADAPDAGAQSDSELPSYHQNDVSLDR	S1300	aDAPDAGAQsDSELPSYHQNDVsLDR	S(12)	1.22	0.0404	Q92538	GBF1	golgi brefeldin A resistant guanine nucleotide exchange factor 1	Cytoplasm	other	Q92538	245.251
ADAPDAGAQSDSELPSYHQNDVSLDR	S1311	aDAPDAGAQsDSELPSYHQNDVsLDR	S(23)	1.22	0.0404	Q92538	GBF1	golgi brefeldin A resistant guanine nucleotide exchange factor 1	Cytoplasm	other	Q92538	245.251
LADSGDGAGPSPEEKDFLK	S42	lADSGDGAGPsPEEkDFLk	S(11)	1.22	0.0232	Q92917	GPKOW	G-patch domain and KOW motifs	Nucleus	other	Q92917	239.762
HQASDSENEELPKPR	S235	hQAsDsENEELPkPR	S(4)	1.22	0.0267	Q96ST2	IWS1	IWS1, SUPT6H interacting protein	Nucleus	enzyme	Q96ST2	401.776
HQASDSENEELPKPR	S237	hQAsDsENEELPkPR	S(6)	1.22	0.0267	Q96ST2	IWS1	IWS1, SUPT6H interacting protein	Nucleus	enzyme	Q96ST2	401.776
RMNSTGGQTPR	S720	rMNsTGGQtPR	S(4)	1.22	0.0361	Q96ST2	IWS1	IWS1, SUPT6H interacting protein	Nucleus	enzyme	Q96ST2	154.661
RMNSTGGQTPR	T725	rMNsTGGQtPR	T(9)	1.22	0.0361	Q96ST2	IWS1	IWS1, SUPT6H interacting protein	Nucleus	enzyme	Q96ST2	154.661
DSELSDTDSGCCLGQSESDK	S95	dSELsDTDsGccLGQSESDk	S(9)	1.22	0.00697	Q96T88	UHRF1	ubiquitin like with PHD and ring finger domains 1	Nucleus	transcription regulator	Q96T88	169.571
LIPITGGNARSPEDQLGK	S927	lIPITGGNARsPEDQLGk	S(11)	1.22	0.0232	Q9UK61	TASOR	transcription activation suppressor	Nucleus	other	Q9UK61	205.597
NLETLPSFSSDEEDSVAK	S1382	nLETLPSFssDEEDSVAk	S(10)	1.22	0.0276	Q9ULL5	PRR12	proline rich 12	Extracellular Space	other	Q9ULL5	380.604
NLETLPSFSSDEEDSVAK	S1381	nLETLPSFssDEEDSVAk	S(9)	1.22	0.0276	Q9ULL5	PRR12	proline rich 12	Extracellular Space	other	Q9ULL5	380.604
SHSGSSSPSPSR	S934	sHSGSssPsPSR	S(6)	1.22	0.0465	Q9UQ35	SRRM2	serine/arginine repetitive matrix 2	Nucleus	other	Q9UQ35	110.341
SHSGSSSPSPSR	S931	sHSGSssPsPSR	S(3)	1.22	0.0465	Q9UQ35	SRRM2	serine/arginine repetitive matrix 2	Nucleus	other	Q9UQ35	110.341
SSSSPPPK	S818	ssSsPPPk	S(2)	1.22	0.0431	Q9UQ35	SRRM2	serine/arginine repetitive matrix 2	Nucleus	other	Q9UQ35	161.275
SHSGSSSPSPSR	S935	sHSGSssPsPSR	S(7)	1.22	0.0465	Q9UQ35	SRRM2	serine/arginine repetitive matrix 2	Nucleus	other	Q9UQ35	110.341
AKTQTPPVSPAPQPTEER	T33	aktQtPPVsPAPQPTEER	T(3)	1.21	0.00152	H0YEV2	CTTN	cortactin	Plasma Membrane	other	H0YEV2	308.892	Integrin Sigling	2.63	0.0977	-2.668	inhibition
ATSSSSGSLSATGR	S421	aTSSssGsLSATGR	S(5)	1.21	0.042	Q03252	LMNB2	lamin B2	Nucleus	other	Q03252	127.319	Granzyme B Sigling	2.17	0.25	-1	inhibition
ATSSSSGSLSATGR	S422	aTSSssGsLSATGR	S(6)	1.21	0.042	Q03252	LMNB2	lamin B2	Nucleus	other	Q03252	127.319	Granzyme B Sigling	2.17	0.25	-1	inhibition
ATSSSSGSLSATGR	S426	aTSSssGsLSATGR	S(10)	1.21	0.042	Q03252	LMNB2	lamin B2	Nucleus	other	Q03252	127.319	Granzyme B Sigling	2.17	0.25	-1	inhibition
HLAESESLLTSPPK	S942	hLAESEsLLTSPPk	S(11)	1.21	0.0439	Q14669	TRIP12	thyroid hormone receptor interactor 12	Cytoplasm	enzyme	Q14669	125.103	Cell Cycle: G2/M D Damage Checkpoint Regulation	2.01	0.143	1.89	activation
VASDTEEADR	S388	vAsDTEEADR	S(3)	1.21	0.0251	B1AKN3	RERE	arginine-glutamic acid dipeptide repeats	Nucleus	transcription regulator	B1AKN3	203.102
EAEEGEDDRDSANGEDDS	S285	eAEEGEDDRDsANGEDDS	S(11)	1.21	0.0209	G3V4C1	HNRNPC	heterogeneous nuclear ribonucleoprotein C (C1/C2)	Nucleus	other	G3V4C1	408.529
TDEVPAGGSRSEAEDEDDEDYVPYVPLR	S23	tDEVPAGGsRsEAEDEDDEDYVPYVPLR	S(11)	1.21	0.00664	D6RD33	DDX41	DEAD-box helicase 41	Nucleus	enzyme	D6RD33	492.074
TDEVPAGGSRSEAEDEDDEDYVPYVPLR	S21	tDEVPAGGsRsEAEDEDDEDYVPYVPLR	S(9)	1.21	0.00664	D6RD33	DDX41	DEAD-box helicase 41	Nucleus	enzyme	D6RD33	492.074
EEQRSPFNDR	S705	eEQRsPFNDR	S(5)	1.21	0.0341	E9PKN0	PCF11	PCF11 cleavage and polyadenylation factor subunit	Nucleus	other	E9PKN0	123.697
NVEFEPTYEEFPSLESDSLLDYSCMQR	S24	nVEFEPTYEEFPsLEsDSLLDYScMQR	S(13)	1.21	0.0227	F5H5F3	ATP6V0A2	ATPase H+ transporting V0 subunit a2	Cytoplasm	transporter	F5H5F3	177.639
NVEFEPTYEEFPSLESDSLLDYSCMQR	S27	nVEFEPTYEEFPsLEsDSLLDYScMQR	S(16)	1.21	0.0227	F5H5F3	ATP6V0A2	ATPase H+ transporting V0 subunit a2	Cytoplasm	transporter	F5H5F3	177.639
AAEEQGDDQDSEKSKPAGSDGER	S185	aAEEQGDDQDsEkskPAGsDGER	S(11)	1.21	0.0171	H3BQZ7	HNRNPUL2-BSCL2	HNRNPUL2-BSCL2 readthrough (NMD candidate)	Other	other	H3BQZ7	124.499
AAEEQGDDQDSEKSKPAGSDGER	S193	aAEEQGDDQDsEkskPAGsDGER	S(19)	1.21	0.0171	H3BQZ7	HNRNPUL2-BSCL2	HNRNPUL2-BSCL2 readthrough (NMD candidate)	Other	other	H3BQZ7	124.499
AAEEQGDDQDSEKSKPAGSDGER	S188	aAEEQGDDQDsEkskPAGsDGER	S(14)	1.21	0.0171	H3BQZ7	HNRNPUL2-BSCL2	HNRNPUL2-BSCL2 readthrough (NMD candidate)	Other	other	H3BQZ7	124.499
SADNLSCPSPLNVMEPVTELMQEQSYLK	S1055	sADNLscPsPLNVMEPVTELMQEQSYLk	S(1)	1.21	0.0306	P28290	ITPRID2	ITPR interacting domain containing 2	Plasma Membrane	other	P28290	145.25
SADNLSCPSPLNVMEPVTELMQEQSYLK	S1060	sADNLscPsPLNVMEPVTELMQEQSYLk	S(6)	1.21	0.0306	P28290	ITPRID2	ITPR interacting domain containing 2	Plasma Membrane	other	P28290	145.25
SADNLSCPSPLNVMEPVTELMQEQSYLK	S1063	sADNLscPsPLNVMEPVTELMQEQSYLk	S(9)	1.21	0.0306	P28290	ITPRID2	ITPR interacting domain containing 2	Plasma Membrane	other	P28290	145.25
LDSSPSVSSTLAAK	S1190	lDSsPSVSSTLAAk	S(4)	1.21	0.00021	J3KQ96	TCOF1	treacle ribosome biogenesis factor 1	Nucleus	transporter	J3KQ96	286.596
QDDSPSGASYGQDYDLSPSR	S249	qDDsPSGASYGQDYDLsPSR	S(17)	1.21	0.00203	Q9NYV4	CDK12	cyclin dependent kinase 12	Nucleus	kinase	Q9NYV4	682.236
QDDSPSGASYGQDYDLSPSR	S236	qDDsPSGASYGQDYDLsPSR	S(4)	1.21	0.00203	Q9NYV4	CDK12	cyclin dependent kinase 12	Nucleus	kinase	Q9NYV4	682.236
DMSLKDSGSDLSHRPK	S162	dMSLkDsGsDLSHRPk	S(7)	1.21	0.0217	O95251	KAT7	lysine acetyltransferase 7	Nucleus	enzyme	O95251	145.143
DMSLKDSGSDLSHRPK	S164	dMSLkDsGsDLSHRPk	S(9)	1.21	0.0217	O95251	KAT7	lysine acetyltransferase 7	Nucleus	enzyme	O95251	145.143
LGPQNFIDETSDIENLLK	S639	lGPQNFIDETsDIENLLk	S(11)	1.21	0.0385	Q14692	BMS1	BMS1 ribosome biogenesis factor	Nucleus	other	Q14692	272.682
GNIETTSEDGQVFSPK	S986	gNIETTsEDGQVFsPk	S(7)	1.21	0.0142	Q5T200	ZC3H13	zinc finger CCCH-type containing 13	Extracellular Space	other	Q5T200	346.157
EVKEECGDTALSSDEEDLSSWLPSSPAR	S209	eVkEEcGDTALssDEEDLsSWLPSSPAR	S(12)	1.21	0.0196	Q6P4R8	NFRKB	nuclear factor related to kappaB binding protein	Nucleus	transcription regulator	Q6P4R8	240.646
EVKEECGDTALSSDEEDLSSWLPSSPAR	S222	eVkEEcGDTALssDEEDLsSWLPSSPAR	S(25)	1.21	0.0196	Q6P4R8	NFRKB	nuclear factor related to kappaB binding protein	Nucleus	transcription regulator	Q6P4R8	240.646
EVKEECGDTALSSDEEDLSSWLPSSPAR	S210	eVkEEcGDTALssDEEDLsSWLPSSPAR	S(13)	1.21	0.0196	Q6P4R8	NFRKB	nuclear factor related to kappaB binding protein	Nucleus	transcription regulator	Q6P4R8	240.646
DNSNSDSEGEDR	S90	dNSNsDsEGEDR	S(5)	1.21	0.0271	Q8NCF5	NFATC2IP	nuclear factor of activated T cells 2 interacting protein	Nucleus	other	Q8NCF5	154.778
DNSNSDSEGEDR	S92	dNSNsDsEGEDR	S(7)	1.21	0.0271	Q8NCF5	NFATC2IP	nuclear factor of activated T cells 2 interacting protein	Nucleus	other	Q8NCF5	154.778
GPGGSQGSQGPSPQGAR	S64	gPGGsQGSQGPsPQGAR	S(12)	1.21	0.0364	Q96MG7	NSMCE3	NSE3 homolog, SMC5-SMC6 complex component	Nucleus	other	Q96MG7	179.748
GPGGSQGSQGPSPQGAR	S57	gPGGsQGSQGPsPQGAR	S(5)	1.21	0.0364	Q96MG7	NSMCE3	NSE3 homolog, SMC5-SMC6 complex component	Nucleus	other	Q96MG7	179.748
SVIEGVDEDSDISDDEPSVYSA	S528	sVIEGVDEDsDIsDDEPSVYSA	S(10)	1.21	9.7e-05	Q9NUN5	LMBRD1	LMBR1 domain containing 1	Cytoplasm	enzyme	Q9NUN5	291.292
SVIEGVDEDSDISDDEPSVYSA	S531	sVIEGVDEDsDIsDDEPSVYSA	S(13)	1.21	9.7e-05	Q9NUN5	LMBRD1	LMBR1 domain containing 1	Cytoplasm	enzyme	Q9NUN5	291.292
DQSPPPSPPPSYHPPPPPTK	S673	dQsPPPsPPPSYHPPPPPTk	S(7)	1.21	0.00252	Q9P206	KIAA1522	KIAA1522	Other	other	Q9P206	334.206
DQSPPPSPPPSYHPPPPPTK	S669	dQsPPPsPPPSYHPPPPPTk	S(3)	1.21	0.00252	Q9P206	KIAA1522	KIAA1522	Other	other	Q9P206	334.206
TFSFSDDENKPPSPK	T763	tFSFsDDENkPPsPk	T(1)	1.21	0.0301	Q9UHJ3	SFMBT1	Scm like with four mbt domains 1	Nucleus	transcription regulator	Q9UHJ3	329.36
TFSFSDDENKPPSPK	S775	tFSFsDDENkPPsPk	S(13)	1.21	0.0301	Q9UHJ3	SFMBT1	Scm like with four mbt domains 1	Nucleus	transcription regulator	Q9UHJ3	329.36
LPSDTDDSDASEDPGPGAER	S267	lPsDtDDsDAsEDPGPGAER	S(11)	1.21	0.00376	Q9UJK0	TSR3	TSR3, acp transferase ribosome maturation factor	Cytoplasm	enzyme	Q9UJK0	345.685
SCFESSPDPELK	S871	scFEssPDPELk	S(1)	1.21	0.00193	Q9UQ35	SRRM2	serine/arginine repetitive matrix 2	Nucleus	other	Q9UQ35	260.367
SCSSPAVSAVSQLPLSPK	S1891	scSsPAVSAVSQLPLsPk	S(4)	1.21	0.00284	Q9Y2F5	ICE1	interactor of little elongation complex ELL subunit 1	Nucleus	other	Q9Y2F5	404.615
SCSSPAVSAVSQLPLSPK	S1903	scSsPAVSAVSQLPLsPk	S(16)	1.21	0.00284	Q9Y2F5	ICE1	interactor of little elongation complex ELL subunit 1	Nucleus	other	Q9Y2F5	404.615
ASPSPPAHAEHGGVLAR	S477	asPsPPAHAEHGGVLAR	S(2)	-1.205	0.0172	O75385	ULK1	unc-51 like autophagy activating kinase 1	Cytoplasm	kinase	O75385	157.838	AMPK Sigling	4.69	0.122	-2.683	inhibition
ASPSPPAHAEHGGVLAR	S479	asPsPPAHAEHGGVLAR	S(4)	-1.205	0.0172	O75385	ULK1	unc-51 like autophagy activating kinase 1	Cytoplasm	kinase	O75385	157.838	AMPK Sigling	4.69	0.122	-2.683	inhibition
KGVSQTGTPVCEEDGDAGLGIR	S1368	kGVSQtGtPVcEEDGDAGLGIR	S(4)	-1.205	0.00553	Q12888	TP53BP1	tumor protein p53 binding protein 1	Nucleus	transcription regulator	Q12888	180.672	ATM Sigling	5.31	0.175	0.832	activation
KGVSQTGTPVCEEDGDAGLGIR	T1372	kGVSQtGtPVcEEDGDAGLGIR	T(8)	-1.205	0.00553	Q12888	TP53BP1	tumor protein p53 binding protein 1	Nucleus	transcription regulator	Q12888	180.672	ATM Sigling	5.31	0.175	0.832	activation
ILSTMDSPST	S2343	iLSTMDsPST	S(7)	-1.205	0.00832	Q13085	ACACA	acetyl-CoA carboxylase alpha	Cytoplasm	enzyme	Q13085	124.383	AMPK Sigling	4.69	0.122	-2.683	inhibition
AHSPALGVHSFSGVQR	S355	aHsPALGVHsFSGVQR	S(3)	-1.205	0.00399	Q9H1A4	ANAPC1	anaphase promoting complex subunit 1	Nucleus	other	Q9H1A4	358.03	Mitotic Roles of Polo-Like Kise	2.85	0.152	-0.816	inhibition
AHSPALGVHSFSGVQR	S364	aHsPALGVHsFSGVQR	S(12)	-1.205	0.00399	Q9H1A4	ANAPC1	anaphase promoting complex subunit 1	Nucleus	other	Q9H1A4	358.03	Mitotic Roles of Polo-Like Kise	2.85	0.152	-0.816	inhibition
RDTDSDTQDANDSSCK	S9	rDTDsDTQDANDSSck	S(5)	-1.205	0.0122	A0A087WWE6	DLGAP4	DLG associated protein 4	Plasma Membrane	other	A0A087WWE6	268.163
WRLSPGETPER	S195	wRLsPGEtPER	S(4)	-1.205	0.0168	A0A0G2JHC2	PPP1R18	protein phosphatase 1 regulatory subunit 18	Other	other	A0A0G2JHC2	190.536
WRLSPGETPER	T199	wRLsPGEtPER	T(8)	-1.205	0.0168	A0A0G2JHC2	PPP1R18	protein phosphatase 1 regulatory subunit 18	Other	other	A0A0G2JHC2	190.536
SSVAQEDSKSSGFGSPR	S617	sSVAQEDSkssGFGsPR	S(1)	-1.205	0.0128	A1L390	PLEKHG3	pleckstrin homology and RhoGEF domain containing G3	Other	other	A1L390	67.2044
SSVAQEDSKSSGFGSPR	S618	sSVAQEDSkssGFGsPR	S(2)	-1.205	0.0128	A1L390	PLEKHG3	pleckstrin homology and RhoGEF domain containing G3	Other	other	A1L390	67.2044
SSVAQEDSKSSGFGSPR	S631	sSVAQEDSkssGFGsPR	S(15)	-1.205	0.0128	A1L390	PLEKHG3	pleckstrin homology and RhoGEF domain containing G3	Other	other	A1L390	67.2044
EELSSGDSLSPDPWK	S1471	eELSSGDSLsPDPWk	S(10)	-1.205	0.00946	A8MQ02	AFDN	afadin, adherens junction formation factor	Nucleus	other	A8MQ02	244.283
VPPELLGGSPPWK	S723	vPPELLGGsPPWk	S(9)	-1.205	0.0485	E7EVA0	MAP4	microtubule associated protein 4	Cytoplasm	other	E7EVA0	318.221
EVAENQQNQSSDPEEEK	S39	eVAENQQNQSsDPEEEk	S(11)	-1.205	0.0026	E9PK52	EPB41L2	erythrocyte membrane protein band 4.1 like 2	Plasma Membrane	other	E9PK52	385.084
EVGSTETSQDGDASSSEGEMR	S187	eVGSTETSQDGDASssEGEMR	S(16)	-1.205	0.0161	I3L410	PHF23	PHD finger protein 23	Nucleus	other	I3L410	286.236
TTLASAVACLEGKSPGEK	S22	tTLASAVAcLEGksPGEk	S(14)	-1.205	0.00887	J3KNN7	BRAP	BRCA1 associated protein	Cytoplasm	enzyme	J3KNN7	258.74
VMDSDEDDDY	S81	vmDsDEDDDY	S(4)	-1.205	0.0411	K7EQA1	PDCD5	programmed cell death 5	Nucleus	other	K7EQA1	284.113
ALPASETPKAAESETPGKSPEK	S413	aLPAsETPkAAESETPGksPEk	S(5)	-1.205	0.0334	O76021	RSL1D1	ribosomal L1 domain containing 1	Nucleus	other	O76021	115.251
NLDLDSIIAEVK	S337	nLDLDsIIAEVk	S(6)	-1.205	0.0287	P13647	KRT5	keratin 5	Cytoplasm	other	P13647	330.691
ITETGAVKPTGECSGEQSPDTNYEPPGEDK	S1722	iTETGAVkPTGEcsGEQsPDTNYEPPGEDk	S(14)	-1.205	0.0295	P49454	CENPF	centromere protein F	Nucleus	other	P49454	187.587
ITETGAVKPTGECSGEQSPDTNYEPPGEDK	S1726	iTETGAVkPTGEcsGEQsPDTNYEPPGEDk	S(18)	-1.205	0.0295	P49454	CENPF	centromere protein F	Nucleus	other	P49454	187.587
FTSGAFLSPSVSVQECRTPR	S1060	fTSGAFLsPSVSVQEcRtPR	S(8)	-1.205	0.0146	P52948	NUP98	nucleoporin 98	Nucleus	transporter	P52948	187.121
FTSGAFLSPSVSVQECRTPR	T1070	fTSGAFLsPSVSVQEcRtPR	T(18)	-1.205	0.0146	P52948	NUP98	nucleoporin 98	Nucleus	transporter	P52948	187.121
EMDMSPEEVVASPRASPAK	S335	eMDMSPEEVVAsPRAsPAk	S(12)	-1.205	0.0038	Q13049	TRIM32	tripartite motif containing 32	Nucleus	transcription regulator	Q13049	251.682
EMDMSPEEVVASPRASPAK	S339	eMDMSPEEVVAsPRAsPAk	S(16)	-1.205	0.0038	Q13049	TRIM32	tripartite motif containing 32	Nucleus	transcription regulator	Q13049	251.682
SYSRSPPYPR	Y727	sysRSPPYPR	Y(2)	-1.205	0.0315	Q7Z6E9	RBBP6	RB binding protein 6, ubiquitin ligase	Nucleus	enzyme	Q7Z6E9	132.152
SYSRSPPYPR	S728	sysRSPPYPR	S(3)	-1.205	0.0315	Q7Z6E9	RBBP6	RB binding protein 6, ubiquitin ligase	Nucleus	enzyme	Q7Z6E9	132.152
GICDYFPSPSK	S259	gIcDYFPsPSk	S(8)	-1.205	0.0238	Q86XL3	ANKLE2	ankyrin repeat and LEM domain containing 2	Nucleus	transcription regulator	Q86XL3	206.275
KASPPSGLWSPAYASH	S1877	kAsPPsGLWsPAYASH	S(6)	-1.205	0.013	Q8TEM1	NUP210	nucleoporin 210	Nucleus	transporter	Q8TEM1	122.136
SKSPRDPDANWDSPSR	S222	sksPRDPDANWDsPSR	S(13)	-1.205	0.00549	Q9UHB7	AFF4	AF4/FMR2 family member 4	Nucleus	transcription regulator	Q9UHB7	196.337
SKSPRDPDANWDSPSR	S212	sksPRDPDANWDsPSR	S(3)	-1.205	0.00549	Q9UHB7	AFF4	AF4/FMR2 family member 4	Nucleus	transcription regulator	Q9UHB7	196.337
TGLSLWDTSPSYIDK	S331	tGLSLWDTsPSYIDk	S(9)	-1.22	0.0296	J3KN87	CHEK1	checkpoint kinase 1	Nucleus	kinase	J3KN87	162.015	p53 Sigling	2.05	0.112	2.236	activation
ASPPGDLQNPK	S315	asPPGDLQNPk	S(2)	-1.22	0.0325	O00273	DFFA	DNA fragmentation factor subunit alpha	Nucleus	enzyme	O00273	213.957	Granzyme B Sigling	2.17	0.25	-1	inhibition
TPESFVLASEHNTPVR	S689	tPESFVLAsEHNtPVR	S(9)	-1.22	0.00443	Q05209	PTPN12	protein tyrosine phosphatase, non-receptor type 12	Cytoplasm	phosphatase	Q05209	273.252	Superpathway of Inositol Phosphate Compounds	2	0.0905	-1.886	inhibition
TPESFVLASEHNTPVR	T693	tPESFVLAsEHNtPVR	T(13)	-1.22	0.00443	Q05209	PTPN12	protein tyrosine phosphatase, non-receptor type 12	Cytoplasm	phosphatase	Q05209	273.252	Superpathway of Inositol Phosphate Compounds	2	0.0905	-1.886	inhibition
LGGAVPFAPPEVSPEQAK	S217	lGGAVPFAPPEVsPEQAk	S(13)	-1.22	0.0235	A0A096LNZ0	AAK1	AP2 associated kinase 1	Cytoplasm	kinase	A0A096LNZ0	345.378
SFELPPYTPPPILSPVR	T655	sFELPPYtPPPILsPVR	T(8)	-1.22	0.0193	A0A0A0MSU2	ELMSAN1	ELM2 and Myb/SANT domain containing 1	Nucleus	transcription regulator	A0A0A0MSU2	380.038
SFELPPYTPPPILSPVR	S661	sFELPPYtPPPILsPVR	S(14)	-1.22	0.0193	A0A0A0MSU2	ELMSAN1	ELM2 and Myb/SANT domain containing 1	Nucleus	transcription regulator	A0A0A0MSU2	380.038
TDLQGSASPSKVEGVHTPR	S31	tDLQGSAsPSkVEGVHtPR	S(8)	-1.22	0.0143	B4DF77	PACS1	phosphofurin acidic cluster sorting protein 1	Cytoplasm	other	B4DF77	204.823
TDLQGSASPSKVEGVHTPR	T40	tDLQGSAsPSkVEGVHtPR	T(17)	-1.22	0.0143	B4DF77	PACS1	phosphofurin acidic cluster sorting protein 1	Cytoplasm	other	B4DF77	204.823
FGSADNIAHLK	S185	fGsADNIAHLk	S(3)	-1.22	0.0326	G3V207	TMCC3	transmembrane and coiled-coil domain family 3	Other	other	G3V207	249.009
FQETEFLSPPR	S424	fQETEFLsPPR	S(8)	-1.22	0.00805	P42166	TMPO	thymopoietin	Nucleus	other	P42166	224.627
QEASSDEEASPFSGEEDVSDPDALRPLLSLQWK	S378	qEAssDEEASPFSGEEDVSDPDALRPLLSLQWk	S(4)	-1.22	0.0385	K7EQ54	KDM4B	lysine demethylase 4B	Nucleus	enzyme	K7EQ54	214.399
QEASSDEEASPFSGEEDVSDPDALRPLLSLQWK	S379	qEAssDEEASPFSGEEDVSDPDALRPLLSLQWk	S(5)	-1.22	0.0385	K7EQ54	KDM4B	lysine demethylase 4B	Nucleus	enzyme	K7EQ54	214.399
LDSQPQETSPELPR	S415	lDSQPQETsPELPR	S(9)	-1.22	0.0292	O14545	TRAFD1	TRAF-type zinc finger domain containing 1	Other	other	O14545	359.617
SAIQNLHSFDPFADASK	S2	sAIQNLHSFDPFADASk	S(1)	-1.22	0.00212	P41567	EIF1	eukaryotic translation initiation factor 1	Cytoplasm	translation regulator	P41567	299.375
LSISDD	S490	lsISDD	S(2)	-1.22	0.0143	P47974	ZFP36L2	ZFP36 ring finger protein like 2	Nucleus	transcription regulator	P47974	132.264
AYSPTCSPTLGFK	S1399	aYsPtcSPTLGFk	S(3)	-1.22	0.0139	Q5TGY3	AHDC1	AT-hook DNA binding motif containing 1	Other	other	Q5TGY3	200.714
AYSPTCSPTLGFK	T1401	aYsPtcSPTLGFk	T(5)	-1.22	0.0139	Q5TGY3	AHDC1	AT-hook DNA binding motif containing 1	Other	other	Q5TGY3	200.714
AQVLHVPAPFPGTPGPASPPAFPAK	T14	aQVLHVPAPFPGtPGPAsPPAFPAk	T(13)	-1.22	0.00942	Q63ZY3	KANK2	KN motif and ankyrin repeat domains 2	Nucleus	transcription regulator	Q63ZY3	184.231
AQVLHVPAPFPGTPGPASPPAFPAK	S19	aQVLHVPAPFPGtPGPAsPPAFPAk	S(18)	-1.22	0.00942	Q63ZY3	KANK2	KN motif and ankyrin repeat domains 2	Nucleus	transcription regulator	Q63ZY3	184.231
TVLYNDDSDNDNFVSTEDPLNLGTSR	S1763	tVLYNDDsDNDNFVSTEDPLNLGTSR	S(8)	-1.22	0.00852	Q6RI45	BRWD3	bromodomain and WD repeat domain containing 3	Other	other	Q6RI45	348.34
IECPSPGELDQK	S1334	iEcPsPGELDQk	S(5)	-1.22	0.0177	Q7Z2Z1	TICRR	TOPBP1 interacting checkpoint and replication regulator	Nucleus	other	Q7Z2Z1	197.773
VPSSDEEVVEEPQSR	S1620	vPsSDEEVVEEPQSR	S(3)	-1.22	0.0363	Q9C0C2	TNKS1BP1	tankyrase 1 binding protein 1	Nucleus	other	Q9C0C2	238.575
SQEADVQDWEFR	S836	sQEADVQDWEFR	S(1)	-1.22	0.0039	Q9C0C2	TNKS1BP1	tankyrase 1 binding protein 1	Nucleus	other	Q9C0C2	302.757
KQSAGPNSPTGGGGGGGSGGTR	S48	kQsAGPNsPTGGGGGGGSGGTR	S(3)	-1.22	0.0483	S4R3H3	ZSWIM8	zinc finger SWIM-type containing 8	Extracellular Space	other	S4R3H3	292.579
KQSAGPNSPTGGGGGGGSGGTR	S53	kQsAGPNsPTGGGGGGGSGGTR	S(8)	-1.22	0.0483	S4R3H3	ZSWIM8	zinc finger SWIM-type containing 8	Extracellular Space	other	S4R3H3	292.579
VISDSESDIGGSDVEFKPDTK	S253	vISDSEsDIGGsDVEFkPDTk	S(5)	-1.235	0.00585	A0A087WWJ1	MSH6	mutS homolog 6	Nucleus	enzyme	A0A087WWJ1	196.751	Role of BRCA1 in D Damage Response	4.47	0.175	1.89	activation
VISDSESDIGGSDVEFKPDTK	S255	vISDSEsDIGGsDVEFkPDTk	S(7)	-1.235	0.00585	A0A087WWJ1	MSH6	mutS homolog 6	Nucleus	enzyme	A0A087WWJ1	196.751	Role of BRCA1 in D Damage Response	4.47	0.175	1.89	activation
LGMLSPEGTCK	S207	lGMLsPEGTck	S(5)	-1.235	0.00722	A0A0U1RQF0	FASN	fatty acid synthase	Cytoplasm	enzyme	A0A0U1RQF0	180.361	PPARα/RXRα Activation	2.2	0.0947	1	activation
ELEEEEENSDEDELDSHTMVK	S205	eLEEEEENsDEDELDSHTMVk	S(9)	-1.235	0.00338	E5RFQ9	STK3	serine/threonine kinase 3	Cytoplasm	kinase	E5RFQ9	419.025	HIPPO sigling	3.03	0.141	0.378	activation
SLPEEDVAEIQHAEEFLIKPESK	S21	sLPEEDVAEIQHAEEFLIkPESk	S(1)	-1.235	0.0314	O60832	DKC1	dyskerin pseudouridine synthase 1	Nucleus	enzyme	O60832	192.434	Telomerase Sigling	4.1	0.148	-0.577	inhibition
SGSTSPLGFAR	S467	sGsTsPLGFAR	S(3)	-1.235	0.0137	O75385	ULK1	unc-51 like autophagy activating kinase 1	Cytoplasm	kinase	O75385	155.642	AMPK Sigling	4.69	0.122	-2.683	inhibition
TIQEVLEEQSEDEDR	S141	tIQEVLEEQsEDEDR	S(10)	-1.235	0.00192	P18858	LIG1	DNA ligase 1	Nucleus	enzyme	P18858	410.435	NER Pathway	6.21	0.184	1.5	activation
VLGSEGEEEDEALSPAK	S66	vLGsEGEEEDEALsPAk	S(4)	-1.235	0.0243	P18858	LIG1	DNA ligase 1	Nucleus	enzyme	P18858	554.795	NER Pathway	6.21	0.184	1.5	activation
VLGSEGEEEDEALSPAK	S76	vLGsEGEEEDEALsPAk	S(14)	-1.235	0.0243	P18858	LIG1	DNA ligase 1	Nucleus	enzyme	P18858	554.795	NER Pathway	6.21	0.184	1.5	activation
VNFSDDSDLEDPVSAEAWLAEEPK	S1396	vNFsDDsDLEDPVSAEAWLAEEPk	S(4)	-1.235	0.0448	Q14674	ESPL1	extra spindle pole bodies like 1, separase	Nucleus	peptidase	Q14674	355.101	Mitotic Roles of Polo-Like Kise	2.85	0.152	-0.816	inhibition
VNFSDDSDLEDPVSAEAWLAEEPK	S1399	vNFsDDsDLEDPVSAEAWLAEEPk	S(7)	-1.235	0.0448	Q14674	ESPL1	extra spindle pole bodies like 1, separase	Nucleus	peptidase	Q14674	355.101	Mitotic Roles of Polo-Like Kise	2.85	0.152	-0.816	inhibition
RVSPLNLSSVTP	S588	rVsPLNLsSVtP	S(3)	-1.235	0.0363	Q9UJX2	CDC23	cell division cycle 23	Nucleus	enzyme	Q9UJX2	289.943	Mitotic Roles of Polo-Like Kise	2.85	0.152	-0.816	inhibition
RVSPLNLSSVTP	S593	rVsPLNLsSVtP	S(8)	-1.235	0.0363	Q9UJX2	CDC23	cell division cycle 23	Nucleus	enzyme	Q9UJX2	289.943	Mitotic Roles of Polo-Like Kise	2.85	0.152	-0.816	inhibition
RVSPLNLSSVTP	T596	rVsPLNLsSVtP	T(11)	-1.235	0.0363	Q9UJX2	CDC23	cell division cycle 23	Nucleus	enzyme	Q9UJX2	289.943	Mitotic Roles of Polo-Like Kise	2.85	0.152	-0.816	inhibition
VGSLTPPSSPK	T619	vGSLtPPSsPk	T(5)	-1.235	0.0468	D6W5G0	AAK1	AP2 associated kinase 1	Cytoplasm	kinase	D6W5G0	251.566
VGSLTPPSSPK	S623	vGSLtPPSsPk	S(9)	-1.235	0.0468	D6W5G0	AAK1	AP2 associated kinase 1	Cytoplasm	kinase	D6W5G0	251.566
SATTTPSGSPR	S677	sATTtPSGsPR	S(9)	-1.235	0.00553	D6W5G0	AAK1	AP2 associated kinase 1	Cytoplasm	kinase	D6W5G0	169.39
STPVPEVVQELPLTSPVDDFR	T357	sTPVPEVVQELPLtsPVDDFR	T(14)	-1.235	0.00836	A0A0G2JMZ8	OCLN	occludin	Plasma Membrane	other	A0A0G2JMZ8	321.477
STPVPEVVQELPLTSPVDDFR	S358	sTPVPEVVQELPLtsPVDDFR	S(15)	-1.235	0.00836	A0A0G2JMZ8	OCLN	occludin	Plasma Membrane	other	A0A0G2JMZ8	321.477
IEDSEPHIPLIDDTDAEDDAPTK	S235	iEDsEPHIPLIDDtDAEDDAPTk	S(4)	-1.235	0.037	A0A0U1RQU3	ATP2B1	ATPase plasma membrane Ca2+ transporting 1	Plasma Membrane	transporter	A0A0U1RQU3	422.19
IEDSEPHIPLIDDTDAEDDAPTK	T245	iEDsEPHIPLIDDtDAEDDAPTk	T(14)	-1.235	0.037	A0A0U1RQU3	ATP2B1	ATPase plasma membrane Ca2+ transporting 1	Plasma Membrane	transporter	A0A0U1RQU3	422.19
DQTASAPATPLVNK	T300	dQTAsAPAtPLVNk	T(9)	-1.235	0.00423	A0A0X1KG75	COBLL1	cordon-bleu WH2 repeat protein like 1	Extracellular Space	other	A0A0X1KG75	204.388
SVPAGLTLQSVSPQSLQGK	S365	sVPAGLTLQSVsPQSLQGk	S(12)	-1.235	0.0333	A0JP02	PLEKHA5	pleckstrin homology domain containing A5	Cytoplasm	other	A0JP02	211.201
LSLSPISLAESWEDGSPPPQAR	S249	lSLsPISLAESWEDGsPPPQAR	S(16)	-1.235	0.00366	A1L170	C1orf226	chromosome 1 open reading frame 226	Other	other	A1L170	228.738
LSLSPISLAESWEDGSPPPQAR	S237	lSLsPISLAESWEDGsPPPQAR	S(4)	-1.235	0.00366	A1L170	C1orf226	chromosome 1 open reading frame 226	Other	other	A1L170	228.738
VVITQSPGK	S155	vVITQsPGk	S(6)	-1.235	0.0115	B3KY49	TMEM185A	transmembrane protein 185A	Nucleus	other	B3KY49	183.721
TVEVAEGEAVRTPQSVTAK	T120	tVEVAEGEAVRtPQsVTAk	T(12)	-1.235	0.00344	E5RJU9	MTDH	metadherin	Cytoplasm	transcription regulator	E5RJU9	155.198
TVEVAEGEAVRTPQSVTAK	S123	tVEVAEGEAVRtPQsVTAk	S(15)	-1.235	0.00344	E5RJU9	MTDH	metadherin	Cytoplasm	transcription regulator	E5RJU9	155.198
GSLGISQEEQ	S150	gSLGIsQEEQ	S(6)	-1.235	0.0357	H3BRR0	SPG21	SPG21 abhydrolase domain containing, maspardin	Plasma Membrane	enzyme	H3BRR0	190.563
GPPQSPVFEGVYNNSR	S111	gPPQsPVFEGVYNNSR	S(5)	-1.235	0.0181	H3BUF6	ATXN2L	ataxin 2 like	Nucleus	other	H3BUF6	408.975
DFQDYMEPEEGCQGSPQR	S194	dFQDYMEPEEGcQGsPQR	S(15)	-1.235	0.048	O43237	DYNC1LI2	dynein cytoplasmic 1 light intermediate chain 2	Cytoplasm	other	O43237	449.113
TSFTSVSRSGGGGGGGFGR	S36	tSFTSVsRsGGGGGGGFGR	S(7)	-1.235	0.00628	P13647	KRT5	keratin 5	Cytoplasm	other	P13647	97.003
TSFTSVSRSGGGGGGGFGR	S38	tSFTSVsRsGGGGGGGFGR	S(9)	-1.235	0.00628	P13647	KRT5	keratin 5	Cytoplasm	other	P13647	97.003
AANMLQQSGSK	S634	aANMLQQsGSk	S(8)	-1.235	0.000537	P46063	RECQL	RecQ like helicase	Nucleus	enzyme	P46063	131.986
RTDALTSSPGR	S41	rTDALTssPGR	S(8)	-1.235	0.027	P49736	MCM2	minichromosome maintenance complex component 2	Nucleus	enzyme	P49736	157.685
SSGSPYGGGYGSGGGSGGYGSR	S356	ssGSPYGGGYGsGGGSGGYGSR	S(2)	-1.235	0.0259	P51991	HNRNPA3	heterogeneous nuclear ribonucleoprotein A3	Nucleus	other	P51991	258.82
MESDSDSDKSSDNSGLKR	S144	mEsDsDSDksSDNsGLkR	S(5)	-1.235	0.0482	Q7Z4V5	HDGFL2	HDGF like 2	Nucleus	other	Q7Z4V5	55.8132
KPSPAASPATK	S640	kPsPAAsPATk	S(3)	-1.235	0.0193	Q8N3F8	MICALL1	MICAL like 1	Cytoplasm	other	Q8N3F8	305.186
KPSPAASPATK	S644	kPsPAAsPATk	S(7)	-1.235	0.0193	Q8N3F8	MICALL1	MICAL like 1	Cytoplasm	other	Q8N3F8	305.186
LEGDSDVDSELEDR	S1970	lEGDsDVDsELEDR	S(5)	-1.235	0.0378	Q92614	MYO18A	myosin XVIIIA	Cytoplasm	other	Q92614	348.891
LEGDSDVDSELEDR	S1974	lEGDsDVDsELEDR	S(9)	-1.235	0.0378	Q92614	MYO18A	myosin XVIIIA	Cytoplasm	other	Q92614	348.891
SIPLECPLSSPK	S151	sIPLEcPLSsPk	S(10)	-1.235	0.00391	Q92667	AKAP1	A-kinase anchoring protein 1	Cytoplasm	other	Q92667	268.366
HPASDSEIEELQK	S157	hPAsDsEIEELQk	S(4)	-1.235	0.0457	Q96ST2	IWS1	IWS1, SUPT6H interacting protein	Nucleus	enzyme	Q96ST2	202.515
HPASDSEIEELQK	S159	hPAsDsEIEELQk	S(6)	-1.235	0.0457	Q96ST2	IWS1	IWS1, SUPT6H interacting protein	Nucleus	enzyme	Q96ST2	202.515
RESAASGLGGLLEEEGAGAGAAQEEVLEPGR	S1473	rEsAAsGLGGLLEEEGAGAGAAQEEVLEPGR	S(3)	-1.235	0.0436	Q9C0C2	TNKS1BP1	tankyrase 1 binding protein 1	Nucleus	other	Q9C0C2	412.124
RESAASGLGGLLEEEGAGAGAAQEEVLEPGR	S1476	rEsAAsGLGGLLEEEGAGAGAAQEEVLEPGR	S(6)	-1.235	0.0436	Q9C0C2	TNKS1BP1	tankyrase 1 binding protein 1	Nucleus	other	Q9C0C2	412.124
SLSPPQSQSK	S4	sLsPPQSQSk	S(1)	-1.25	0.000897	I3L3C6	BAIAP2	BAI1 associated protein 2	Plasma Membrane	kinase	I3L3C6	217.749	RhoA Sigling	2.52	0.114	-0.832	inhibition
SLSPPQSQSK	S6	sLsPPQSQSk	S(3)	-1.25	0.000897	I3L3C6	BAIAP2	BAI1 associated protein 2	Plasma Membrane	kinase	I3L3C6	217.749	RhoA Sigling	2.52	0.114	-0.832	inhibition
LNLGTDSDSSPQK	S47	lNLGTDsDSsPQk	S(9)	-1.25	0.0188	K7EN76	PKN1	protein kinase N1	Cytoplasm	kinase	K7EN76	133.301	RhoA Sigling	2.52	0.114	-0.832	inhibition
LNLGTDSDSSPQK	S48	lNLGTDsDSsPQk	S(10)	-1.25	0.0188	K7EN76	PKN1	protein kinase N1	Cytoplasm	kinase	K7EN76	133.301	RhoA Sigling	2.52	0.114	-0.832	inhibition
SNFSSGPGFPEYGYPADTVWPAMEQVSSRPTSPEK	S1436	sNFSSGPGFPEYGYPADTVWPAMEQVSSRPtsPEk	S(27)	-1.25	0.0258	O15027	SEC16A	SEC16 homolog A, endoplasmic reticulum export factor	Cytoplasm	phosphatase	O15027	230.929	Superpathway of Inositol Phosphate Compounds	2	0.0905	-1.886	inhibition
SNFSSGPGFPEYGYPADTVWPAMEQVSSRPTSPEK	S1441	sNFSSGPGFPEYGYPADTVWPAMEQVSSRPtsPEk	S(32)	-1.25	0.0258	O15027	SEC16A	SEC16 homolog A, endoplasmic reticulum export factor	Cytoplasm	phosphatase	O15027	230.929	Superpathway of Inositol Phosphate Compounds	2	0.0905	-1.886	inhibition
ATTPPNQGRPDSPVYANLQELK	T231	aTtPPNQGRPDsPVYANLQELk	T(3)	-1.25	0.0114	Q1RLN5	ARHGAP12	Rho GTPase activating protein 12	Cytoplasm	other	Q1RLN5	284.464	RhoA Sigling	2.52	0.114	-0.832	inhibition
ATTPPNQGRPDSPVYANLQELK	S240	aTtPPNQGRPDsPVYANLQELk	S(12)	-1.25	0.0114	Q1RLN5	ARHGAP12	Rho GTPase activating protein 12	Cytoplasm	other	Q1RLN5	284.464	RhoA Sigling	2.52	0.114	-0.832	inhibition
DEEQSEADAGSGPPTPGPTTLGPK	S365	dEEQsEADAGsGPPtPGPTTLGPk	S(5)	-1.25	0.00073	A0A0A0MS59	SRCAP	Snf2 related CREBBP activator protein	Cytoplasm	transcription regulator	A0A0A0MS59	353.435
DEEQSEADAGSGPPTPGPTTLGPK	S371	dEEQsEADAGsGPPtPGPTTLGPk	S(11)	-1.25	0.00073	A0A0A0MS59	SRCAP	Snf2 related CREBBP activator protein	Cytoplasm	transcription regulator	A0A0A0MS59	353.435
DEEQSEADAGSGPPTPGPTTLGPK	T375	dEEQsEADAGsGPPtPGPTTLGPk	T(15)	-1.25	0.00073	A0A0A0MS59	SRCAP	Snf2 related CREBBP activator protein	Cytoplasm	transcription regulator	A0A0A0MS59	353.435
TLEAEFNSPSPPTPEPGEGPR	S532	tLEAEFNsPSPPtPEPGEGPR	S(8)	-1.25	0.00279	A0MZ66	SHTN1	shootin 1	Plasma Membrane	other	A0MZ66	229.341
TLEAEFNSPSPPTPEPGEGPR	T537	tLEAEFNsPSPPtPEPGEGPR	T(13)	-1.25	0.00279	A0MZ66	SHTN1	shootin 1	Plasma Membrane	other	A0MZ66	229.341
TQEISRPNSPSEGEGESSDSR	S407	tQEIsRPNsPSEGEGESSDSR	S(5)	-1.25	0.0144	B1AKN3	RERE	arginine-glutamic acid dipeptide repeats	Nucleus	transcription regulator	B1AKN3	249.207
TQEISRPNSPSEGEGESSDSR	S411	tQEIsRPNsPSEGEGESSDSR	S(9)	-1.25	0.0144	B1AKN3	RERE	arginine-glutamic acid dipeptide repeats	Nucleus	transcription regulator	B1AKN3	249.207
GIVRSPCGSPTGSPK	S525	gIVRsPcGsPTGsPk	S(9)	-1.25	0.0298	B5MC15	CBLB	Cbl proto-oncogene B	Nucleus	enzyme	B5MC15	154.936
GIVRSPCGSPTGSPK	S521	gIVRsPcGsPTGsPk	S(5)	-1.25	0.0298	B5MC15	CBLB	Cbl proto-oncogene B	Nucleus	enzyme	B5MC15	154.936
GIVRSPCGSPTGSPK	S529	gIVRsPcGsPTGsPk	S(13)	-1.25	0.0298	B5MC15	CBLB	Cbl proto-oncogene B	Nucleus	enzyme	B5MC15	154.936
LQINSPPFDQPMSR	S165	lQINsPPFDQPMSR	S(5)	-1.25	0.0266	F8VQZ9	CDK17	cyclin dependent kinase 17	Cytoplasm	kinase	F8VQZ9	159.034
VDDSPSTSGGSSDGDQR	S18	vDDSPSTSGGsSDGDQR	S(11)	-1.25	0.00291	F8WF15	UBE2E2	ubiquitin conjugating enzyme E2 E2	Cytoplasm	enzyme	F8WF15	264.361
KGDDSDEEDLCISNK	S118	kGDDsDEEDLcISNk	S(5)	-1.25	0.0481	H3BRG5	STARD13	StAR related lipid transfer domain containing 13	Cytoplasm	other	H3BRG5	194.188
LSLTRSPVSPLAAQGIPLPAQLTK	T33	lsLtRSPVsPLAAQGIPLPAQLTk	T(4)	-1.25	0.0387	K7EIF1	KCTD15	potassium channel tetramerization domain containing 15	Other	ion channel	K7EIF1	268.15
LSLTRSPVSPLAAQGIPLPAQLTK	S31	lsLtRSPVsPLAAQGIPLPAQLTk	S(2)	-1.25	0.0387	K7EIF1	KCTD15	potassium channel tetramerization domain containing 15	Other	ion channel	K7EIF1	268.15
LSLTRSPVSPLAAQGIPLPAQLTK	S38	lsLtRSPVsPLAAQGIPLPAQLTk	S(9)	-1.25	0.0387	K7EIF1	KCTD15	potassium channel tetramerization domain containing 15	Other	ion channel	K7EIF1	268.15
RGEAAGSPVPTPPRSPAQEEPTDFLSR	T33	rGEAAGsPVPtPPRsPAQEEPTDFLSR	T(11)	-1.25	0.0278	M0R1Z8	BCL2L12	BCL2 like 12	Nucleus	other	M0R1Z8	244.541
RGEAAGSPVPTPPRSPAQEEPTDFLSR	S37	rGEAAGsPVPtPPRsPAQEEPTDFLSR	S(15)	-1.25	0.0278	M0R1Z8	BCL2L12	BCL2 like 12	Nucleus	other	M0R1Z8	244.541
RGEAAGSPVPTPPRSPAQEEPTDFLSR	S29	rGEAAGsPVPtPPRsPAQEEPTDFLSR	S(7)	-1.25	0.0278	M0R1Z8	BCL2L12	BCL2 like 12	Nucleus	other	M0R1Z8	244.541
RLSDSPVFDAPPSPPDSLSDR	S438	rLsDSPVFDAPPsPPDSLSDR	S(3)	-1.25	0.00513	P47974	ZFP36L2	ZFP36 ring finger protein like 2	Nucleus	transcription regulator	P47974	137.996
RLSDSPVFDAPPSPPDSLSDR	S448	rLsDSPVFDAPPsPPDSLSDR	S(13)	-1.25	0.00513	P47974	ZFP36L2	ZFP36 ring finger protein like 2	Nucleus	transcription regulator	P47974	137.996
MESPASSQPASMPQSK	S15	mEsPASSQPASMPQsk	S(15)	-1.266	0.0357	J3QL77	MAP2K3	mitogen-activated protein kinase kinase 3	Cytoplasm	kinase	J3QL77	279.023	PPARα/RXRα Activation	2.2	0.0947	1	activation
MESPASSQPASMPQSK	S3	mEsPASSQPASMPQsk	S(3)	-1.266	0.0357	J3QL77	MAP2K3	mitogen-activated protein kinase kinase 3	Cytoplasm	kinase	J3QL77	279.023	PPARα/RXRα Activation	2.2	0.0947	1	activation
RASSPSLIER	S223	rAssPSLIER	S(4)	-1.266	0.0353	A1L170	C1orf226	chromosome 1 open reading frame 226	Other	other	A1L170	157.651
RASSPSLIER	S222	rAssPSLIER	S(3)	-1.266	0.0353	A1L170	C1orf226	chromosome 1 open reading frame 226	Other	other	A1L170	157.651
EIESSPQYR	S306	eIESsPQYR	S(5)	-1.266	0.00862	H3BUF6	ATXN2L	ataxin 2 like	Nucleus	other	H3BUF6	121.53
IGSMSSVTSNK	S270	iGSMssVTSNk	S(3)	-1.266	0.000785	P28290	ITPRID2	ITPR interacting domain containing 2	Plasma Membrane	other	P28290	76.2992
IGSMSSVTSNK	S272	iGSMssVTSNk	S(5)	-1.266	0.000785	P28290	ITPRID2	ITPR interacting domain containing 2	Plasma Membrane	other	P28290	76.2992
LDSSPVSSPR	S949	lDSsPVSsPR	S(4)	-1.266	0.045	O60293	ZFC3H1	zinc finger C3H1-type containing	Extracellular Space	other	O60293	216.306
SYLLGNSSPR	S651	sYLLGNsSPR	S(7)	-1.266	0.00656	P02545	LMNA	lamin A/C	Nucleus	other	P02545	182.136
SYTSGPGSR	S24	sYtsGPGSR	S(1)	-1.266	0.0445	P05787	KRT8	keratin 8	Cytoplasm	other	P05787	82.5857
GNSPPSSGEACR	S186	gNsPPSSGEAcR	S(3)	-1.266	0.0279	P41227	NAA10	N(alpha)-acetyltransferase 10, NatA catalytic subunit	Nucleus	enzyme	P41227	253
QPSEGSSSREEEGPSTSCILESLFR	S77	qPsEGsSSREEEGPSTScILESLFR	S(3)	-1.266	0.0224	P43355	MAGEA1	MAGE family member A1	Plasma Membrane	other	P43355	379.407
QPSEGSSSREEEGPSTSCILESLFR	S80	qPsEGsSSREEEGPSTScILESLFR	S(6)	-1.266	0.0224	P43355	MAGEA1	MAGE family member A1	Plasma Membrane	other	P43355	379.407
YLLSQSSPAPLTAAEEELR	S143	yLLSQSsPAPLTAAEEELR	S(7)	-1.266	0.0117	Q12792	TWF1	twinfilin actin binding protein 1	Cytoplasm	kinase	Q12792	256.959
ALLSLRSPK	S229	aLLSLRsPk	S(7)	-1.266	0.0364	Q5H909	MAGED2	MAGE family member D2	Plasma Membrane	other	Q5H909	123.195
SLLFGAMSEMISPSEKGSAR	S1078	sLLFGAMSEMIsPsEkGSAR	S(12)	-1.266	0.00109	Q7Z2Z1	TICRR	TOPBP1 interacting checkpoint and replication regulator	Nucleus	other	Q7Z2Z1	356.576
SLLFGAMSEMISPSEKGSAR	S1080	sLLFGAMSEMIsPsEkGSAR	S(14)	-1.266	0.00109	Q7Z2Z1	TICRR	TOPBP1 interacting checkpoint and replication regulator	Nucleus	other	Q7Z2Z1	356.576
SESLSNCSIGK	S647	sEsLsNcSIGk	S(3)	-1.266	0.0253	Q92625	ANKS1A	ankyrin repeat and sterile alpha motif domain containing 1A	Cytoplasm	other	Q92625	244.841
SESLSNCSIGK	S649	sEsLsNcSIGk	S(5)	-1.266	0.0253	Q92625	ANKS1A	ankyrin repeat and sterile alpha motif domain containing 1A	Cytoplasm	other	Q92625	244.841
ILEPDDFLDDLDDEDYEEDTPK	T176	iLEPDDFLDDLDDEDYEEDtPk	T(20)	-1.266	0.0101	Q92785	DPF2	double PHD fingers 2	Nucleus	transcription regulator	Q92785	408.962
DSGSDEDFLMEDDDDSDYGSSK	S132	dSGsDEDFLMEDDDDsDYGSSk	S(4)	-1.266	0.00496	Q9H1E3	NUCKS1	nuclear casein kinase and cyclin dependent kinase substrate 1	Nucleus	kinase	Q9H1E3	572.7
DSGSDEDFLMEDDDDSDYGSSK	S144	dSGsDEDFLMEDDDDsDYGSSk	S(16)	-1.266	0.00496	Q9H1E3	NUCKS1	nuclear casein kinase and cyclin dependent kinase substrate 1	Nucleus	kinase	Q9H1E3	572.7
FLNRSPEESFDIK	S211	fLNRsPEEsFDIk	S(5)	-1.282	0.00663	F5H7T0	RPS6KC1	ribosomal protein S6 kinase C1	Cytoplasm	kinase	F5H7T0	309.912	p38 MAPK Sigling	2.25	0.11	-0.333	inhibition
FLNRSPEESFDIK	S215	fLNRsPEEsFDIk	S(9)	-1.282	0.00663	F5H7T0	RPS6KC1	ribosomal protein S6 kinase C1	Cytoplasm	kinase	F5H7T0	309.912	p38 MAPK Sigling	2.25	0.11	-0.333	inhibition
DLVLPTQALPASPALK	S109	dLVLPTQALPAsPALk	S(12)	-1.282	0.0102	J3KSZ6	TERF2	telomeric repeat binding factor 2	Nucleus	transcription regulator	J3KSZ6	281.057	Telomerase Sigling	4.1	0.148	-0.577	inhibition
SNFSSGPGFPEYGYPALGFLEPSGPGLPPGVPPLQERR	Y117	sNFSSGPGFPEyGyPALGFLEPsGPGLPPGVPPLQERR	Y(12)	-1.282	0.0094	Q9BV84	SEC16A	SEC16 homolog A, endoplasmic reticulum export factor	Cytoplasm	phosphatase	Q9BV84	84.3857	Superpathway of Inositol Phosphate Compounds	2	0.0905	-1.886	inhibition
SNFSSGPGFPEYGYPALGFLEPSGPGLPPGVPPLQERR	Y119	sNFSSGPGFPEyGyPALGFLEPsGPGLPPGVPPLQERR	Y(14)	-1.282	0.0094	Q9BV84	SEC16A	SEC16 homolog A, endoplasmic reticulum export factor	Cytoplasm	phosphatase	Q9BV84	84.3857	Superpathway of Inositol Phosphate Compounds	2	0.0905	-1.886	inhibition
SNFSSGPGFPEYGYPALGFLEPSGPGLPPGVPPLQERR	S128	sNFSSGPGFPEyGyPALGFLEPsGPGLPPGVPPLQERR	S(23)	-1.282	0.0094	Q9BV84	SEC16A	SEC16 homolog A, endoplasmic reticulum export factor	Cytoplasm	phosphatase	Q9BV84	84.3857	Superpathway of Inositol Phosphate Compounds	2	0.0905	-1.886	inhibition
KGSGDYMPMSPK	S629	kGsGDYMPMsPk	S(3)	-1.282	0.0034	P35568	IRS1	insulin receptor substrate 1	Cytoplasm	enzyme	P35568	260.67	PPARα/RXRα Activation	2.2	0.0947	1	activation
KGSGDYMPMSPK	S636	kGsGDYMPMsPk	S(10)	-1.282	0.0034	P35568	IRS1	insulin receptor substrate 1	Cytoplasm	enzyme	P35568	260.67	PPARα/RXRα Activation	2.2	0.0947	1	activation
YIASVQGSTPSPR	S21	yIASVQGStPsPR	S(11)	-1.282	0.0153	P49792	RANBP2	RAN binding protein 2	Nucleus	enzyme	P49792	311.037	Sumoylation Pathway	2.31	0.117	1.265	activation
YIASVQGSTPSPR	T19	yIASVQGStPsPR	T(9)	-1.282	0.0153	P49792	RANBP2	RAN binding protein 2	Nucleus	enzyme	P49792	311.037	Sumoylation Pathway	2.31	0.117	1.265	activation
DELTESPK	S234	dELTEsPk	S(6)	-1.282	0.0167	Q8NC51	SERBP1	SERPINE1 mRNA binding protein 1	Cytoplasm	other	Q8NC51	176.014	Sumoylation Pathway	2.31	0.117	1.265	activation
SLSPGGAALGYR	S248	sLsPGGAALGYR	S(1)	-1.282	0.0256	A0A087WWP4	RBM15	RNA binding motif protein 15	Nucleus	other	A0A087WWP4	142.743
SLSPGGAALGYR	S250	sLsPGGAALGYR	S(3)	-1.282	0.0256	A0A087WWP4	RBM15	RNA binding motif protein 15	Nucleus	other	A0A087WWP4	142.743
LASDSDAESDSR	S820	lASDsDAESDSR	S(5)	-1.282	0.0372	A0A0A0MRB5	MADD	MAP kinase activating death domain	Cytoplasm	other	A0A0A0MRB5	231.761
GLNVIGASDQSPLQSPSNLR	S695	gLNVIGASDQsPLQsPSNLR	S(15)	-1.282	0.0385	A0JP02	PLEKHA5	pleckstrin homology domain containing A5	Cytoplasm	other	A0JP02	383.293
GLNVIGASDQSPLQSPSNLR	S691	gLNVIGASDQsPLQsPSNLR	S(11)	-1.282	0.0385	A0JP02	PLEKHA5	pleckstrin homology domain containing A5	Cytoplasm	other	A0JP02	383.293
DSSEESDSSEESDIDSEASSALFMAK	S275	dSSEESDSSEESDIDSEAssALFMAk	S(20)	-1.282	0.0395	M0QXD6	GTF2F1	general transcription factor IIF subunit 1	Nucleus	transcription regulator	M0QXD6	140.893
NLEQILNGGESPK	S110	nLEQILNGGEsPk	S(11)	-1.282	0.0263	G3V3G7	STRN3	striatin 3	Nucleus	transcription regulator	G3V3G7	237.74
EVHDELEDLPSPPPPLSPPPTTSPHK	S121	eVHDELEDLPsPPPPLSPPPTtsPHk	S(11)	-1.282	0.0146	H0YJ30	GPHN	gephyrin	Plasma Membrane	enzyme	H0YJ30	216.232
EVHDELEDLPSPPPPLSPPPTTSPHK	S127	eVHDELEDLPsPPPPLSPPPTtsPHk	S(17)	-1.282	0.0146	H0YJ30	GPHN	gephyrin	Plasma Membrane	enzyme	H0YJ30	216.232
RGPAETAAADSEPDTDPEEER	S33	rGPAETAAADsEPDtDPEEER	S(11)	-1.282	0.0165	H3BQG7	FBXO31	F-box protein 31	Extracellular Space	enzyme	H3BQG7	337.261
RGPAETAAADSEPDTDPEEER	T37	rGPAETAAADsEPDtDPEEER	T(15)	-1.282	0.0165	H3BQG7	FBXO31	F-box protein 31	Extracellular Space	enzyme	H3BQG7	337.261
EAYNDSSDEESSSHHGPGVQCAHQ	S394	eAYNDssDEESSSHHGPGVQcAHQ	S(6)	-1.282	0.0112	O60884	DNAJA2	DnaJ heat shock protein family (Hsp40) member A2	Nucleus	enzyme	O60884	310.408
EAYNDSSDEESSSHHGPGVQCAHQ	S395	eAYNDssDEESSSHHGPGVQcAHQ	S(7)	-1.282	0.0112	O60884	DNAJA2	DnaJ heat shock protein family (Hsp40) member A2	Nucleus	enzyme	O60884	310.408
VDHGAEIITQSPGRSSVASPR	T1780	vDHGAEIItQSPGRssVAsPR	T(9)	-1.282	0.00877	P11137	MAP2	microtubule associated protein 2	Plasma Membrane	other	P11137	306.014
VDHGAEIITQSPGRSSVASPR	S1786	vDHGAEIItQSPGRssVAsPR	S(15)	-1.282	0.00877	P11137	MAP2	microtubule associated protein 2	Plasma Membrane	other	P11137	306.014
VDHGAEIITQSPGRSSVASPR	S1787	vDHGAEIItQSPGRssVAsPR	S(16)	-1.282	0.00877	P11137	MAP2	microtubule associated protein 2	Plasma Membrane	other	P11137	306.014
VDHGAEIITQSPGRSSVASPR	S1790	vDHGAEIItQSPGRssVAsPR	S(19)	-1.282	0.00877	P11137	MAP2	microtubule associated protein 2	Plasma Membrane	other	P11137	306.014
VDSLVSLSEEDLESDQR	S1642	vDsLVsLSEEDLESDQR	S(3)	-1.282	0.0216	Q12802	AKAP13	A-kinase anchoring protein 13	Cytoplasm	other	Q12802	396.57
VDSLVSLSEEDLESDQR	S1645	vDsLVsLSEEDLESDQR	S(6)	-1.282	0.0216	Q12802	AKAP13	A-kinase anchoring protein 13	Cytoplasm	other	Q12802	396.57
LSLTSDPEEGDPLALGPESPGEPQPPQLK	S1114	lSLTsDPEEGDPLALGPEsPGEPQPPQLk	S(19)	-1.282	0.00438	Q5T1M5	FKBP15	FKBP prolyl isomerase 15	Plasma Membrane	enzyme	Q5T1M5	269.216
LSLTSDPEEGDPLALGPESPGEPQPPQLK	S1100	lSLTsDPEEGDPLALGPEsPGEPQPPQLk	S(5)	-1.282	0.00438	Q5T1M5	FKBP15	FKBP prolyl isomerase 15	Plasma Membrane	enzyme	Q5T1M5	269.216
TSAVSSPLLDQQR	S241	tSAVsSPLLDQQR	S(5)	-1.282	0.0081	Q5T200	ZC3H13	zinc finger CCCH-type containing 13	Extracellular Space	other	Q5T200	137.381
TLMLPLTEGSLR	S276	tLMLPLTEGsLR	S(10)	-1.282	0.011	Q7L4E1	MIGA2	mitoguardin 2	Plasma Membrane	other	Q7L4E1	244.62
AVPTWASVQVVDDPGSLASVESPGTPK	S284	aVPTWASVQVVDDPGSLASVEsPGtPk	S(22)	-1.282	0.00212	Q8IVT2	MISP	mitotic spindle positioning	Plasma Membrane	other	Q8IVT2	442.038
SSVSSVGAR	S24	ssVSsVGAR	S(5)	-1.282	0.00537	Q8N4M4	FRMD8	FERM domain containing 8	Other	other	Q8N4M4	139.431
SSVSSVGAR	S21	ssVSsVGAR	S(2)	-1.282	0.00537	Q8N4M4	FRMD8	FERM domain containing 8	Other	other	Q8N4M4	139.431
VLTANSNPSSPSAAK	S195	vLTANsNPSsPSAAk	S(10)	-1.282	0.011	Q9NV56	MRGBP	MRG domain binding protein	Nucleus	other	Q9NV56	232.967
VLTANSNPSSPSAAK	S191	vLTANsNPSsPSAAk	S(6)	-1.282	0.011	Q9NV56	MRGBP	MRG domain binding protein	Nucleus	other	Q9NV56	232.967
LPSDTDDSDASEDPGPGAER	S259	lPsDtDDsDASEDPGPGAER	S(3)	-1.282	0.0463	Q9UJK0	TSR3	TSR3, acp transferase ribosome maturation factor	Cytoplasm	enzyme	Q9UJK0	486.179
LPSDTDDSDASEDPGPGAER	S264	lPsDtDDsDASEDPGPGAER	S(8)	-1.282	0.0463	Q9UJK0	TSR3	TSR3, acp transferase ribosome maturation factor	Cytoplasm	enzyme	Q9UJK0	486.179
LPSDTDDSDASEDPGPGAER	T261	lPsDtDDsDASEDPGPGAER	T(5)	-1.282	0.0463	Q9UJK0	TSR3	TSR3, acp transferase ribosome maturation factor	Cytoplasm	enzyme	Q9UJK0	486.179
SPGNTSQPPAFFSK	S2248	sPGNTSQPPAFFSk	S(1)	-1.299	0.0126	C9JE98	NCOR2	nuclear receptor corepressor 2	Nucleus	transcription regulator	C9JE98	147.32	PPARα/RXRα Activation	2.2	0.0947	1	activation
SPHQLLSPSSFSPSATPSQK	S101	sPHQLLsPsSFSPSATPSQk	S(1)	-1.299	0.0249	E9PIQ6	POLA2	DNA polymerase alpha 2, accessory subunit	Nucleus	enzyme	E9PIQ6	329.989	NER Pathway	6.21	0.184	1.5	activation
SPHQLLSPSSFSPSATPSQK	S107	sPHQLLsPsSFSPSATPSQk	S(7)	-1.299	0.0249	E9PIQ6	POLA2	DNA polymerase alpha 2, accessory subunit	Nucleus	enzyme	E9PIQ6	329.989	NER Pathway	6.21	0.184	1.5	activation
SPHQLLSPSSFSPSATPSQK	S109	sPHQLLsPsSFSPSATPSQk	S(9)	-1.299	0.0249	E9PIQ6	POLA2	DNA polymerase alpha 2, accessory subunit	Nucleus	enzyme	E9PIQ6	329.989	NER Pathway	6.21	0.184	1.5	activation
LGAGGGSPEKSPSAQELK	S19	lGAGGGsPEksPSAQELk	S(7)	-1.299	0.00249	H3BS86	STUB1	STIP1 homology and U-box containing protein 1	Cytoplasm	enzyme	H3BS86	225.668	Sumoylation Pathway	2.31	0.117	1.265	activation
LGAGGGSPEKSPSAQELK	S23	lGAGGGsPEksPSAQELk	S(11)	-1.299	0.00249	H3BS86	STUB1	STIP1 homology and U-box containing protein 1	Cytoplasm	enzyme	H3BS86	225.668	Sumoylation Pathway	2.31	0.117	1.265	activation
QIDSSPVGGETDETTVSQNYR	S568	qIDSsPVGGETDETTVSQNYR	S(4)	-1.299	0.00904	O15027	SEC16A	SEC16 homolog A, endoplasmic reticulum export factor	Cytoplasm	phosphatase	O15027	225.531	Superpathway of Inositol Phosphate Compounds	2	0.0905	-1.886	inhibition
IKNENTEGSPQEDGVELEGLK	T1244	ikNENtEGsPQEDGVELEGLk	T(6)	-1.299	0.0266	P11388	TOP2A	DNA topoisomerase II alpha	Nucleus	enzyme	P11388	277.901	Cell Cycle: G2/M D Damage Checkpoint Regulation	2.01	0.143	1.89	activation
IKNENTEGSPQEDGVELEGLK	S1247	ikNENtEGsPQEDGVELEGLk	S(9)	-1.299	0.0266	P11388	TOP2A	DNA topoisomerase II alpha	Nucleus	enzyme	P11388	277.901	Cell Cycle: G2/M D Damage Checkpoint Regulation	2.01	0.143	1.89	activation
GEAAAERPGEAAVASSPSK	S27	gEAAAERPGEAAVASsPSk	S(16)	-1.299	0.0295	P29966	MARCKS	myristoylated alanine rich protein kinase C substrate	Plasma Membrane	other	P29966	256.617	Phospholipase C Sigling	2.05	0.0856	0.853	activation
TPKDSPGIPPSAGAHQLFR	S27	tPkDsPGIPPsAGAHQLFR	S(11)	-1.299	0.0102	Q5SVM6	RPS6KA1	ribosomal protein S6 kinase A1	Cytoplasm	kinase	Q5SVM6	308.2	Cell Cycle: G2/M D Damage Checkpoint Regulation	2.01	0.143	1.89	activation
TPKDSPGIPPSAGAHQLFR	S21	tPkDsPGIPPsAGAHQLFR	S(5)	-1.299	0.0102	Q5SVM6	RPS6KA1	ribosomal protein S6 kinase A1	Cytoplasm	kinase	Q5SVM6	308.2	Cell Cycle: G2/M D Damage Checkpoint Regulation	2.01	0.143	1.89	activation
MENLKEEEDDDSSTASDSDVLIR	S103	mENLkEEEDDDsStASDSDVLIR	S(12)	-1.299	0.0369	B4DKL7	TMEM104	transmembrane protein 104	Other	transporter	B4DKL7	273.576
MENLKEEEDDDSSTASDSDVLIR	T105	mENLkEEEDDDsStASDSDVLIR	T(14)	-1.299	0.0369	B4DKL7	TMEM104	transmembrane protein 104	Other	transporter	B4DKL7	273.576
RNSSEASSGDFLDLK	S42	rNssEASSGDFLDLk	S(4)	-1.299	0.017	J3KSH8	JPT1	Jupiter microtubule associated homolog 1	Nucleus	other	J3KSH8	297.022
TLYSFFSPSPAR	S14	tLYSFFsPsPAR	S(9)	-1.299	0.00444	P13051	UNG	uracil DNA glycosylase	Nucleus	enzyme	P13051	300.325
TLYSFFSPSPAR	S12	tLYSFFsPsPAR	S(7)	-1.299	0.00444	P13051	UNG	uracil DNA glycosylase	Nucleus	enzyme	P13051	300.325
RVSRSSFSSDPDEK	S125	rVsRSsFSSDPDEk	S(3)	-1.299	0.00554	P46013	MKI67	marker of proliferation Ki-67	Nucleus	other	P46013	94.5991
RVSRSSFSSDPDEK	S127	rVsRSsFSSDPDEk	S(5)	-1.299	0.00554	P46013	MKI67	marker of proliferation Ki-67	Nucleus	other	P46013	94.5991
EGVIEAGAFQGSPAPPLPSVMSPSR	S79	eGVIEAGAFQGsPAPPLPSVMsPSR	S(22)	-1.299	0.00146	P53367	ARFIP1	ADP ribosylation factor interacting protein 1	Cytoplasm	other	P53367	286.268
EGVIEAGAFQGSPAPPLPSVMSPSR	S69	eGVIEAGAFQGsPAPPLPSVMsPSR	S(12)	-1.299	0.00146	P53367	ARFIP1	ADP ribosylation factor interacting protein 1	Cytoplasm	other	P53367	286.268
LNQSSPDNVTDTK	S598	lNQssPDNVTDTk	S(4)	-1.299	0.00119	Q08AD1	CAMSAP2	calmodulin regulated spectrin associated protein family member 2	Cytoplasm	other	Q08AD1	124.786
LNQSSPDNVTDTK	S599	lNQssPDNVTDTk	S(5)	-1.299	0.00119	Q08AD1	CAMSAP2	calmodulin regulated spectrin associated protein family member 2	Cytoplasm	other	Q08AD1	124.786
EYVSNDAAQSDDEEK	S403	eYVSNDAAQsDDEEk	S(10)	-1.299	0.0337	Q5JSH3	WDR44	WD repeat domain 44	Cytoplasm	other	Q5JSH3	261.369
TTSFFLNSPEKEHQEMDEGSQSLEK	S1297	tTSFFLNsPEkEHQEMDEGSQsLEk	S(22)	-1.299	0.00408	Q8WYP5	AHCTF1	AT-hook containing transcription factor 1	Nucleus	transcription regulator	Q8WYP5	228.877
TTSFFLNSPEKEHQEMDEGSQSLEK	S1283	tTSFFLNsPEkEHQEMDEGSQsLEk	S(8)	-1.299	0.00408	Q8WYP5	AHCTF1	AT-hook containing transcription factor 1	Nucleus	transcription regulator	Q8WYP5	228.877
AASDDGSLK	S1998	aAsDDGsLk	S(3)	-1.299	0.0322	Q92614	MYO18A	myosin XVIIIA	Cytoplasm	other	Q92614	223.398
AASDDGSLK	S2002	aAsDDGsLk	S(7)	-1.299	0.0322	Q92614	MYO18A	myosin XVIIIA	Cytoplasm	other	Q92614	223.398
ADLNQGIGEPQSPSRR	S74	aDLNQGIGEPQSPsRR	S(12)	-1.299	0.00668	Q96C19	EFHD2	EF-hand domain family member D2	Other	other	Q96C19	100.618
DTQSPSTCSEGLLGWSQK	S712	dTQsPSTcSEGLLGWSQk	S(4)	-1.299	0.00658	Q9C0C2	TNKS1BP1	tankyrase 1 binding protein 1	Nucleus	other	Q9C0C2	198.453
IGNEESDLEEACILPHSPINVDK	S1588	iGNEESDLEEAcILPHsPINVDk	S(17)	-1.316	0.00608	O95714	HERC2	HECT and RLD domain containing E3 ubiquitin protein ligase 2	Cytoplasm	enzyme	O95714	400.439	ATM Sigling	5.31	0.175	0.832	activation
AGPDLPSLPSHALEDEGWAAAAPSPGSAR	S292	aGPDLPSLPSHALEDEGWAAAAPsPGsAR	S(24)	-1.316	0.0413	Q9H3Q1	CDC42EP4	CDC42 effector protein 4	Cytoplasm	other	Q9H3Q1	417.104	RhoA Sigling	2.52	0.114	-0.832	inhibition
AGPDLPSLPSHALEDEGWAAAAPSPGSAR	S295	aGPDLPSLPSHALEDEGWAAAAPsPGsAR	S(27)	-1.316	0.0413	Q9H3Q1	CDC42EP4	CDC42 effector protein 4	Cytoplasm	other	Q9H3Q1	417.104	RhoA Sigling	2.52	0.114	-0.832	inhibition
GFSVVADTPELQR	T68	gFSVVADtPELQR	T(8)	-1.316	0.00953	C9J9W2	LASP1	LIM and SH3 protein 1	Cytoplasm	transporter	C9J9W2	304.71
GENLENIEPLQVSFAVLSSPNK	S455	gENLENIEPLQVSFAVLSsPNk	S(19)	-1.316	0.0426	E9PEI0	CDCA2	cell division cycle associated 2	Nucleus	other	E9PEI0	309.118
EFITGDVEPTDAESEWHSENEEEEK	S125	eFITGDVEPTDAESEWHsENEEEEk	S(18)	-1.316	0.0434	E9PS34	NAP1L4	nucleosome assembly protein 1 like 4	Cytoplasm	other	E9PS34	488.193
EVDGLLTSEPMGSPVSSK	S600	eVDGLLTSEPmGsPVSSk	S(13)	-1.316	0.00818	H3BUF6	ATXN2L	ataxin 2 like	Nucleus	other	H3BUF6	136.114
SASSDTSEELNSQDSPPK	S171	sAsSDTSEELNSQDSPPk	S(3)	-1.316	0.0212	J3QRP6	SLC9A3R1	SLC9A3 regulator 1	Plasma Membrane	other	J3QRP6	468.822
LTSPGALLFQ	S1043	lTsPGALLFQ	S(3)	-1.316	0.0028	O60566	BUB1B	BUB1 mitotic checkpoint serine/threonine kinase B	Nucleus	kinase	O60566	326.088
EPSEVPTPK	T42	ePSEVPtPk	T(7)	-1.316	0.0359	Q5T6U8	HMGA1	high mobility group AT-hook 1	Nucleus	transcription regulator	Q5T6U8	333.44
VDSTTCLFPVEEK	S261	vDsTTcLFPVEEk	S(3)	-1.316	0.0395	Q06210	GFPT1	glutamine--fructose-6-phosphate transaminase 1	Cytoplasm	enzyme	Q06210	343.554
KSYESSEDCSEAAGSPAR	S384	kSYEsSEDcSEAAGsPAR	S(15)	-1.316	0.0336	Q6P6C2	ALKBH5	alkB homolog 5, RNA demethylase	Nucleus	enzyme	Q6P6C2	197.881
KSYESSEDCSEAAGSPAR	S374	kSYEsSEDcSEAAGsPAR	S(5)	-1.316	0.0336	Q6P6C2	ALKBH5	alkB homolog 5, RNA demethylase	Nucleus	enzyme	Q6P6C2	197.881
GPPSSSDSEPEAELER	S397	gPPSssDsEPEAELER	S(6)	-1.316	0.00988	Q7Z4V5	HDGFL2	HDGF like 2	Nucleus	other	Q7Z4V5	329.041
GPPSSSDSEPEAELER	S396	gPPSssDsEPEAELER	S(5)	-1.316	0.00988	Q7Z4V5	HDGFL2	HDGF like 2	Nucleus	other	Q7Z4V5	329.041
GPPSSSDSEPEAELER	S399	gPPSssDsEPEAELER	S(8)	-1.316	0.00988	Q7Z4V5	HDGFL2	HDGF like 2	Nucleus	other	Q7Z4V5	329.041
ADLNQGIGEPQSPSR	S76	aDLNQGIGEPQsPSR	S(14)	-1.316	0.0171	Q96C19	EFHD2	EF-hand domain family member D2	Other	other	Q96C19	307.302
QIQELEEVLSGLTLSPEQGTNEK	S460	qIQELEEVLSGLTLsPEQGTNEk	S(15)	-1.316	0.0118	Q9UNY4	TTF2	transcription termination factor 2	Cytoplasm	transcription regulator	Q9UNY4	324.466
GLEFPMTDLDMLSPIHTPQR	S127	gLEFPMTDLDMLsPIHtPQR	S(13)	-1.316	0.0143	V9GYF4	TOM1	target of myb1 membrane trafficking protein	Cytoplasm	transporter	V9GYF4	377.546
GLEFPMTDLDMLSPIHTPQR	T131	gLEFPMTDLDMLsPIHtPQR	T(17)	-1.316	0.0143	V9GYF4	TOM1	target of myb1 membrane trafficking protein	Cytoplasm	transporter	V9GYF4	377.546
AADISLDNLVEGK	S1618	aADIsLDNLVEGk	S(5)	-1.333	0.0181	Q12888	TP53BP1	tumor protein p53 binding protein 1	Nucleus	transcription regulator	Q12888	373.362	ATM Sigling	5.31	0.175	0.832	activation
LGSVDSFER	S100	lGsVDsFER	S(3)	-1.333	0.0106	Q5JU47	TBC1D4	TBC1 domain family member 4	Cytoplasm	other	Q5JU47	203.414
LGSVDSFER	S103	lGsVDsFER	S(6)	-1.333	0.0106	Q5JU47	TBC1D4	TBC1 domain family member 4	Cytoplasm	other	Q5JU47	203.414
VSSPLPSPSAMTDAANSQAAAK	S322	vSsPLPsPSAMTDAANSQAAAk	S(7)	-1.333	0.0161	A0A0U1RRM1	GATAD2B	GATA zinc finger domain containing 2B	Nucleus	transcription regulator	A0A0U1RRM1	198.179
VTSFSTPPTPER	T175	vTSFsTPPtPER	T(6)	-1.333	0.00531	B0QY16	KIAA0930	KIAA0930	Other	other	B0QY16	157.887
VTSFSTPPTPER	T178	vTSFsTPPtPER	T(9)	-1.333	0.00531	B0QY16	KIAA0930	KIAA0930	Other	other	B0QY16	157.887
ITSEAEDLVANFFPK	S24	iTsEAEDLVANFFPk	S(3)	-1.333	0.00887	B7Z8D3	PSME3	proteasome activator subunit 3	Cytoplasm	peptidase	B7Z8D3	432.726
VGSLDNVGHLPAGGAVK	S2218	vGsLDNVGHLPAGGAVk	S(3)	-1.333	0.0322	E7EVA0	MAP4	microtubule associated protein 4	Cytoplasm	other	E7EVA0	227.463
VGSTENIK	S2086	vGsTENIk	S(3)	-1.333	0.0326	E7EVA0	MAP4	microtubule associated protein 4	Cytoplasm	other	E7EVA0	188.663
YQESPGIQMK	S322	yQEsPGIQMk	S(4)	-1.333	0.00852	E9PJ60	DDX20	DEAD-box helicase 20	Nucleus	transcription regulator	E9PJ60	157.671
ADHSFSDGVPSDSVEAAK	S7	aDHsFsDGVPSDSVEAAk	S(6)	-1.333	0.00619	E9PS34	NAP1L4	nucleosome assembly protein 1 like 4	Cytoplasm	other	E9PS34	359.397
TVDSQGPTPVCTPTFLER	S39	tVDsQGPtPVctPTFLER	S(4)	-1.333	0.0107	H7BZL0	NIFK	nucleolar protein interacting with the FHA domain of MKI67	Nucleus	other	H7BZL0	349.442
TVDSQGPTPVCTPTFLER	T43	tVDsQGPtPVctPTFLER	T(8)	-1.333	0.0107	H7BZL0	NIFK	nucleolar protein interacting with the FHA domain of MKI67	Nucleus	other	H7BZL0	349.442
RESCGSSVLTDFEGK	S468	rEscGsSVLTDFEGk	S(3)	-1.333	0.0296	H7BZT5	ZNF185	zinc finger protein 185 with LIM domain	Plasma Membrane	other	H7BZT5	322.573
RESCGSSVLTDFEGK	S471	rEscGsSVLTDFEGk	S(6)	-1.333	0.0296	H7BZT5	ZNF185	zinc finger protein 185 with LIM domain	Plasma Membrane	other	H7BZT5	322.573
SSSSESEDEDVIPATQCLTPGIR	S999	sSssEsEDEDVIPATQcLTPGIR	S(4)	-1.333	0.036	J3KQ96	TCOF1	treacle ribosome biogenesis factor 1	Nucleus	transporter	J3KQ96	145.889
SSSSESEDEDVIPATQCLTPGIR	S1001	sSssEsEDEDVIPATQcLTPGIR	S(6)	-1.333	0.036	J3KQ96	TCOF1	treacle ribosome biogenesis factor 1	Nucleus	transporter	J3KQ96	145.889
TVFPGAVPVLPASPPPK	S75	tVFPGAVPVLPAsPPPk	S(13)	-1.333	0.00753	M0R2S2	EPS15L1	epidermal growth factor receptor pathway substrate 15 like 1	Plasma Membrane	other	M0R2S2	271.187
LQGQVSAK	S825	lQGQVsAk	S(6)	-1.333	0.0469	O95235	KIF20A	kinesin family member 20A	Cytoplasm	transporter	O95235	159.816
EQQSWVISPPQPSPQK	S931	eQQSWVIsPPQPsPQk	S(8)	-1.333	0.016	Q08AD1	CAMSAP2	calmodulin regulated spectrin associated protein family member 2	Cytoplasm	other	Q08AD1	282.325
EQQSWVISPPQPSPQK	S936	eQQSWVIsPPQPsPQk	S(13)	-1.333	0.016	Q08AD1	CAMSAP2	calmodulin regulated spectrin associated protein family member 2	Cytoplasm	other	Q08AD1	282.325
SSGSEGSSPNWLQALK	S1711	sSGsEGsSPNWLQALk	S(4)	-1.333	0.00213	Q9C0C2	TNKS1BP1	tankyrase 1 binding protein 1	Nucleus	other	Q9C0C2	194.858
SSGSEGSSPNWLQALK	S1714	sSGsEGsSPNWLQALk	S(7)	-1.333	0.00213	Q9C0C2	TNKS1BP1	tankyrase 1 binding protein 1	Nucleus	other	Q9C0C2	194.858
GDNWYSEDEDTDTEEYK	S468	gDNWYsEDEDtDTEEYk	S(6)	-1.333	0.0383	Q9NVN3	RIC8B	RIC8 guanine nucleotide exchange factor B	Cytoplasm	other	Q9NVN3	351.896
GDNWYSEDEDTDTEEYK	T473	gDNWYsEDEDtDTEEYk	T(11)	-1.333	0.0383	Q9NVN3	RIC8B	RIC8 guanine nucleotide exchange factor B	Cytoplasm	other	Q9NVN3	351.896
TDNSSLSSPLNPK	S330	tDNSSLSsPLNPk	S(8)	-1.333	0.0185	Q9UIG0	BAZ1B	bromodomain adjacent to zinc finger domain 1B	Nucleus	transcription regulator	Q9UIG0	138.872
NFSDNQLQEGK	S163	nFsDNQLQEGk	S(3)	-1.333	0.00856	X6RJP6	TAGLN2	transgelin 2	Cytoplasm	other	X6RJP6	205.189
MVEPENAVTITPLRPEDDYSPR	T745	mVEPENAVTItPLRPEDDYsPR	T(11)	-1.351	0.00187	A0A0G2JMS7	SCRIB	scribble planar cell polarity protein	Cytoplasm	other	A0A0G2JMS7	357.444	HIPPO sigling	3.03	0.141	0.378	activation
TVSDNSLSNSR	S296	tVsDNSLSNSR	S(3)	-1.351	0.00842	B7ZL14	FNBP1	formin binding protein 1	Nucleus	enzyme	B7ZL14	301.855	Sumoylation Pathway	2.31	0.117	1.265	activation
APSDSSLGTPSDGRPELR	S296	aPsDSsLGTPSDGRPELR	S(3)	-1.351	0.00485	M0R2H7	TRIP10	thyroid hormone receptor interactor 10	Cytoplasm	other	M0R2H7	250.98	Insulin Receptor Sigling	3.72	0.129	-1.698	inhibition
TDDEDFVPSDASPPK	S1351	tDDEDFVPsDAsPPk	S(9)	-1.351	0.0248	P11388	TOP2A	DNA topoisomerase II alpha	Nucleus	enzyme	P11388	363.442	Cell Cycle: G2/M D Damage Checkpoint Regulation	2.01	0.143	1.89	activation
TDDEDFVPSDASPPK	S1354	tDDEDFVPsDAsPPk	S(12)	-1.351	0.0248	P11388	TOP2A	DNA topoisomerase II alpha	Nucleus	enzyme	P11388	363.442	Cell Cycle: G2/M D Damage Checkpoint Regulation	2.01	0.143	1.89	activation
FKNEDLTDELSLNK	T33	fkNEDLtDELSLNk	T(7)	-1.351	0.0187	P33981	TTK	TTK protein kinase	Nucleus	kinase	P33981	200.115	Pyridoxal 5'-phosphate Salvage Pathway	4.84	0.2	-1.387	inhibition
YVLGQLVGLNSPNSILK	S821	yVLGQLVGLNsPNSILk	S(11)	-1.351	0.0106	P33981	TTK	TTK protein kinase	Nucleus	kinase	P33981	341.984	Pyridoxal 5'-phosphate Salvage Pathway	4.84	0.2	-1.387	inhibition
NVALLSQLYHSPAR	S202	nVALLSQLYHsPAR	S(11)	-1.351	0.00685	Q15717	ELAVL1	ELAV like RNA binding protein 1	Cytoplasm	other	Q15717	391.151	AMPK Sigling	4.69	0.122	-2.683	inhibition
GRSVEQSPPR	S162	gRsVEQsPPR	S(3)	-1.351	0.0164	A0A0C4DFP1	DACT3	dishevelled binding antagonist of beta catenin 3	Cytoplasm	other	A0A0C4DFP1	169.859
GRSVEQSPPR	S166	gRsVEQsPPR	S(7)	-1.351	0.0164	A0A0C4DFP1	DACT3	dishevelled binding antagonist of beta catenin 3	Cytoplasm	other	A0A0C4DFP1	169.859
SSPSTGSLDSGNESK	S391	sSPStGsLDSGNESk	S(7)	-1.351	0.0103	A0A0U1RQT1	ACAP2	ArfGAP with coiled-coil, ankyrin repeat and PH domains 2	Nucleus	other	A0A0U1RQT1	226.974
SSPSTGSLDSGNESK	S388	sSPStGsLDSGNESk	S(4)	-1.351	0.0103	A0A0U1RQT1	ACAP2	ArfGAP with coiled-coil, ankyrin repeat and PH domains 2	Nucleus	other	A0A0U1RQT1	226.974
AHSPAEGASVESSSPGPK	S9	aHsPAEGASVEsSSPGPk	S(3)	-1.351	0.0324	C9J4C4	FLCN	folliculin	Cytoplasm	other	C9J4C4	295.891
SQMALTGISPPLAQSPPEVPK	S129	sQMALTGIsPPLAQsPPEVPk	S(15)	-1.351	0.0119	C9J6I8	SMARCAL1	SWI/SNF related, matrix associated, actin dependent regulator of chromatin, subfamily a like 1	Nucleus	enzyme	C9J6I8	253.48
SQMALTGISPPLAQSPPEVPK	S123	sQMALTGIsPPLAQsPPEVPk	S(9)	-1.351	0.0119	C9J6I8	SMARCAL1	SWI/SNF related, matrix associated, actin dependent regulator of chromatin, subfamily a like 1	Nucleus	enzyme	C9J6I8	253.48
EVYQQQQYGSGGR	S242	eVYQQQQYGsGGR	S(10)	-1.351	0.00343	D6R9P3	HNRNPAB	heterogeneous nuclear ribonucleoprotein A/B	Nucleus	enzyme	D6R9P3	304.367
RDSQSSNEFLTISDSK	S722	rDsQssNEFLTISDSk	S(3)	-1.351	0.0063	H0Y9P1	BMP2K	BMP2 inducible kinase	Nucleus	kinase	H0Y9P1	353.637
RDSQSSNEFLTISDSK	S724	rDsQssNEFLTISDSk	S(5)	-1.351	0.0063	H0Y9P1	BMP2K	BMP2 inducible kinase	Nucleus	kinase	H0Y9P1	353.637
RDSQSSNEFLTISDSK	S725	rDsQssNEFLTISDSk	S(6)	-1.351	0.0063	H0Y9P1	BMP2K	BMP2 inducible kinase	Nucleus	kinase	H0Y9P1	353.637
LASVLLYSDYGIGEVPVEPLDVPLPSTIRPASPVAGSPK	S183	lASVLLYSDYGIGEVPVEPLDVPLPSTIRPAsPVAGsPk	S(37)	-1.351	0.0184	K7EN91	COASY	Coenzyme A synthase	Cytoplasm	kinase	K7EN91	483.92
LASVLLYSDYGIGEVPVEPLDVPLPSTIRPASPVAGSPK	S178	lASVLLYSDYGIGEVPVEPLDVPLPSTIRPAsPVAGsPk	S(32)	-1.351	0.0184	K7EN91	COASY	Coenzyme A synthase	Cytoplasm	kinase	K7EN91	483.92
EFCNSPDCSAWK	S368	eFcNsPDcSAWk	S(5)	-1.351	0.0137	O14524	NEMP1	nuclear envelope integral membrane protein 1	Nucleus	other	O14524	215.451
SLDMDSIIAEVK	S253	sLDMDsIIAEVk	S(1)	-1.351	0.00254	P05787	KRT8	keratin 8	Cytoplasm	other	P05787	278.129
SLDMDSIIAEVK	S258	sLDMDsIIAEVk	S(6)	-1.351	0.00254	P05787	KRT8	keratin 8	Cytoplasm	other	P05787	278.129
DLIDNSFNR	S688	dLIDNsFNR	S(6)	-1.351	0.044	Q8IY81	FTSJ3	FtsJ RNA 2'-O-methyltransferase 3	Nucleus	enzyme	Q8IY81	251.421
AEGDEEGPSGASEEEDT	S339	aEGDEEGPsGAsEEEDT	S(12)	-1.351	0.0497	Q96DX7	TRIM44	tripartite motif containing 44	Cytoplasm	other	Q96DX7	229.166
AEGDEEGPSGASEEEDT	S336	aEGDEEGPsGAsEEEDT	S(9)	-1.351	0.0497	Q96DX7	TRIM44	tripartite motif containing 44	Cytoplasm	other	Q96DX7	229.166
RLSLPGLLSQVSPR	S483	rLsLPGLLSQVsPR	S(3)	-1.351	0.00159	Q96Q42	ALS2	alsin Rho guanine nucleotide exchange factor ALS2	Cytoplasm	other	Q96Q42	362.636
RLSLPGLLSQVSPR	S492	rLsLPGLLSQVsPR	S(12)	-1.351	0.00159	Q96Q42	ALS2	alsin Rho guanine nucleotide exchange factor ALS2	Cytoplasm	other	Q96Q42	362.636
FFTFDSPAELPSRTPR	S81	fFTFDsPAELPSRtPR	S(6)	-1.351	0.02	Q9NXH8	TOR4A	torsin family 4 member A	Other	other	Q9NXH8	246.557
FFTFDSPAELPSRTPR	T89	fFTFDsPAELPSRtPR	T(14)	-1.351	0.02	Q9NXH8	TOR4A	torsin family 4 member A	Other	other	Q9NXH8	246.557
GPSPEGSSSTESSPEHPPK	S1657	gPSPEGSSSTEssPEHPPk	S(12)	-1.351	0.0406	Q9UQ35	SRRM2	serine/arginine repetitive matrix 2	Nucleus	other	Q9UQ35	362.713
GPSPEGSSSTESSPEHPPK	S1658	gPSPEGSSSTEssPEHPPk	S(13)	-1.351	0.0406	Q9UQ35	SRRM2	serine/arginine repetitive matrix 2	Nucleus	other	Q9UQ35	362.713
TWTLCGTPEYLAPEIILSK	T179	tWTLcGTPEYLAPEIILSk	T(1)	-1.37	0.00915	Q15136	PRKACA	protein kinase cAMP-activated catalytic subunit alpha	Cytoplasm	kinase	Q15136	331.956	PPARα/RXRα Activation	2.2	0.0947	1	activation
QNFSSQSLEHVEK	S845	qNFssQSLEHVEk	S(4)	-1.37	0.00129	B5MDQ0	ERCC6L	ERCC excision repair 6 like, spindle assembly checkpoint helicase	Nucleus	enzyme	B5MDQ0	113.843
GAAEELASTPNDK	T189	gAAEELAStPNDk	T(9)	-1.37	6.38e-05	D6RJ87	FAM117A	family with sequence similarity 117 member A	Other	transporter	D6RJ87	191.133
EWSLESSPAQNWTPPQPR	S55	eWSLESsPAQNWtPPQPR	S(7)	-1.37	0.00902	E5RHT6	ARFGAP1	ADP ribosylation factor GTPase activating protein 1	Cytoplasm	transporter	E5RHT6	232.163
EWSLESSPAQNWTPPQPR	T61	eWSLESsPAQNWtPPQPR	T(13)	-1.37	0.00902	E5RHT6	ARFGAP1	ADP ribosylation factor GTPase activating protein 1	Cytoplasm	transporter	E5RHT6	232.163
AGTDSPVSCASVTEER	S695	aGTDsPVScASVTEER	S(5)	-1.37	0.0166	E9PEI0	CDCA2	cell division cycle associated 2	Nucleus	other	E9PEI0	344.26
RSSSPAELDLKDDLQQTQGK	S637	rSssPAELDLkDDLQQTQGk	S(3)	-1.37	0.0273	H7C1F9	RALGAPA2	Ral GTPase activating protein catalytic alpha subunit 2	Cytoplasm	other	H7C1F9	196.646
RSSSPAELDLKDDLQQTQGK	S638	rSssPAELDLkDDLQQTQGk	S(4)	-1.37	0.0273	H7C1F9	RALGAPA2	Ral GTPase activating protein catalytic alpha subunit 2	Cytoplasm	other	H7C1F9	196.646
AGKPEEDSESSSEESSDSEEETPAAK	S341	aGkPEEDSESssEEssDSEEETPAAk	S(10)	-1.37	0.0148	J3KQ96	TCOF1	treacle ribosome biogenesis factor 1	Nucleus	transporter	J3KQ96	166.922
MASNIFGTPEENQASWAK	T8	mASNIFGtPEENQASWAk	T(8)	-1.37	0.00248	J3KSH8	JPT1	Jupiter microtubule associated homolog 1	Nucleus	other	J3KSH8	245.39
SPARTPPSEEDSAEAER	S77	sPARtPPSEEDSAEAER	S(1)	-1.37	0.00168	O43765	SGTA	small glutamine rich tetratricopeptide repeat containing alpha	Cytoplasm	other	O43765	92.1993
SPARTPPSEEDSAEAER	T81	sPARtPPSEEDSAEAER	T(5)	-1.37	0.00168	O43765	SGTA	small glutamine rich tetratricopeptide repeat containing alpha	Cytoplasm	other	O43765	92.1993
LSGINEIPRPFSPPVTSNTSPPPAAPLAR	S496	lSGINEIPRPFsPPVTSNTsPPPAAPLAR	S(20)	-1.37	0.0102	Q0JRZ9	FCHO2	FCH domain only 2	Cytoplasm	other	Q0JRZ9	318.427
LSGINEIPRPFSPPVTSNTSPPPAAPLAR	S488	lSGINEIPRPFsPPVTSNTsPPPAAPLAR	S(12)	-1.37	0.0102	Q0JRZ9	FCHO2	FCH domain only 2	Cytoplasm	other	Q0JRZ9	318.427
FDGSENRPFSPSPLNNISSTVTVK	S1236	fDGSENRPFsPsPLNNISSTVTVk	S(10)	-1.37	0.0374	Q5UIP0	RIF1	replication timing regulatory factor 1	Nucleus	other	Q5UIP0	164.543
FDGSENRPFSPSPLNNISSTVTVK	S1238	fDGSENRPFsPsPLNNISSTVTVk	S(12)	-1.37	0.0374	Q5UIP0	RIF1	replication timing regulatory factor 1	Nucleus	other	Q5UIP0	164.543
RGSSPGSLEIPK	S860	rGssPGsLEIPk	S(3)	-1.37	0.00505	Q6GYQ0	RALGAPA1	Ral GTPase activating protein catalytic alpha subunit 1	Cytoplasm	other	Q6GYQ0	354.818
RGSSPGSLEIPK	S861	rGssPGsLEIPk	S(4)	-1.37	0.00505	Q6GYQ0	RALGAPA1	Ral GTPase activating protein catalytic alpha subunit 1	Cytoplasm	other	Q6GYQ0	354.818
RGSSPGSLEIPK	S864	rGssPGsLEIPk	S(7)	-1.37	0.00505	Q6GYQ0	RALGAPA1	Ral GTPase activating protein catalytic alpha subunit 1	Cytoplasm	other	Q6GYQ0	354.818
NDSGEENVPLDLTR	S21	nDsGEENVPLDLTR	S(3)	-1.37	0.0151	Q6R327	RICTOR	RPTOR independent companion of MTOR complex 2	Cytoplasm	other	Q6R327	321.627
ILDPEGLALGAVIASSK	S676	iLDPEGLALGAVIAsSk	S(15)	-1.37	0.0213	Q8IY81	FTSJ3	FtsJ RNA 2'-O-methyltransferase 3	Nucleus	enzyme	Q8IY81	393.189
FRSPAAPSPLALR	S467	fRsPAAPsPLALR	S(8)	-1.37	0.00696	Q9P270	SLAIN2	SLAIN motif family member 2	Cytoplasm	other	Q9P270	237.916
FRSPAAPSPLALR	S462	fRsPAAPsPLALR	S(3)	-1.37	0.00696	Q9P270	SLAIN2	SLAIN motif family member 2	Cytoplasm	other	Q9P270	237.916
AVPIAVADEGESESEDDDLKPR	S134	aVPIAVADEGEsEsEDDDLkPR	S(14)	-1.37	0.00361	Q9Y2K6	USP20	ubiquitin specific peptidase 20	Cytoplasm	peptidase	Q9Y2K6	544.871
AVPIAVADEGESESEDDDLKPR	S132	aVPIAVADEGEsEsEDDDLkPR	S(12)	-1.37	0.00361	Q9Y2K6	USP20	ubiquitin specific peptidase 20	Cytoplasm	peptidase	Q9Y2K6	544.871
VSNLQVSPK	S259	vSNLQVsPk	S(7)	-1.389	0.0338	A0A0C4DGF9	PIK3C2A	phosphatidylinositol-4-phosphate 3-kinase catalytic subunit type 2 alpha	Cytoplasm	kinase	A0A0C4DGF9	179.522	p53 Sigling	2.05	0.112	2.236	activation
TAVIPINGSPRTPR	S249	tAVIPINGsPRtPR	S(9)	-1.389	0.0178	P06400	RB1	RB transcriptional corepressor 1	Nucleus	transcription regulator	P06400	199.731	p53 Sigling	2.05	0.112	2.236	activation
TAVIPINGSPRTPR	T252	tAVIPINGsPRtPR	T(12)	-1.389	0.0178	P06400	RB1	RB transcriptional corepressor 1	Nucleus	transcription regulator	P06400	199.731	p53 Sigling	2.05	0.112	2.236	activation
TQMAEVLPSPR	S1213	tQMAEVLPsPR	S(9)	-1.389	0.0322	P11388	TOP2A	DNA topoisomerase II alpha	Nucleus	enzyme	P11388	358.734	Cell Cycle: G2/M D Damage Checkpoint Regulation	2.01	0.143	1.89	activation
SIQDLTVTGTEPGQVSSR	S93	sIQDLTVTGTEPGQVsSR	S(1)	-1.389	0.0485	Q9UG54	MAP3K7	mitogen-activated protein kinase kinase kinase 7	Cytoplasm	kinase	Q9UG54	386.353	PPARα/RXRα Activation	2.2	0.0947	1	activation
AAQQAASSSGQGQQAQTPTGK	T81	aAQQAASSSGQGQQAQtPTGk	T(17)	-1.389	0.00319	U3KQ83	CSNK1A1	casein kinase 1 alpha 1	Cytoplasm	kinase	U3KQ83	340.166	Pyridoxal 5'-phosphate Salvage Pathway	4.84	0.2	-1.387	inhibition
TQVLSPDSLFTAK	S1678	tQVLsPDSLFTAk	S(5)	-1.389	0.0365	A8MQ02	AFDN	afadin, adherens junction formation factor	Nucleus	other	A8MQ02	228.95
SAGGSSPEGGEDSDREDGNYCPPVK	S32	sAGGsSPEGGEDsDREDGNYcPPVk	S(5)	-1.389	0.0487	B7Z7F3	RANBP3	RAN binding protein 3	Nucleus	other	B7Z7F3	288.712
SAGGSSPEGGEDSDREDGNYCPPVK	S40	sAGGsSPEGGEDsDREDGNYcPPVk	S(13)	-1.389	0.0487	B7Z7F3	RANBP3	RAN binding protein 3	Nucleus	other	B7Z7F3	288.712
WNSVSPASAGK	S285	wNSVsPAsAGk	S(5)	-1.389	0.0035	E5RJU9	MTDH	metadherin	Cytoplasm	transcription regulator	E5RJU9	247.238
WNSVSPASAGK	S288	wNSVsPAsAGk	S(8)	-1.389	0.0035	E5RJU9	MTDH	metadherin	Cytoplasm	transcription regulator	E5RJU9	247.238
IAQLSESPVILTPNAK	S31	iAQLSEsPVILtPNAk	S(7)	-1.389	0.0278	H3BQ41	ARHGAP11A	Rho GTPase activating protein 11A	Cytoplasm	other	H3BQ41	298.976
IAQLSESPVILTPNAK	T36	iAQLSEsPVILtPNAk	T(12)	-1.389	0.0278	H3BQ41	ARHGAP11A	Rho GTPase activating protein 11A	Cytoplasm	other	H3BQ41	298.976
SPGSTPTTPTSSQAPQK	S433	sPGstPTTPTSSQAPQk	S(4)	-1.389	0.000904	P35658	NUP214	nucleoporin 214	Nucleus	transporter	P35658	201.662
SPGSTPTTPTSSQAPQK	S430	sPGstPTTPTSSQAPQk	S(1)	-1.389	0.000904	P35658	NUP214	nucleoporin 214	Nucleus	transporter	P35658	201.662
SPGSTPTTPTSSQAPQK	T434	sPGstPTTPTSSQAPQk	T(5)	-1.389	0.000904	P35658	NUP214	nucleoporin 214	Nucleus	transporter	P35658	201.662
KIPEFEVENSPLSDVAK	S371	kIPEFEVENsPLsDVAk	S(10)	-1.389	0.0164	Q5VY60	HAUS6	HAUS augmin like complex subunit 6	Cytoplasm	other	Q5VY60	320.973
KIPEFEVENSPLSDVAK	S374	kIPEFEVENsPLsDVAk	S(13)	-1.389	0.0164	Q5VY60	HAUS6	HAUS augmin like complex subunit 6	Cytoplasm	other	Q5VY60	320.973
IEVLDSPASK	S178	iEVLDsPASk	S(6)	-1.389	0.0277	Q8N5I9	C12orf45	chromosome 12 open reading frame 45	Other	other	Q8N5I9	205.861
TEFLDLDNSPLSPPSPR	S198	tEFLDLDNsPLsPPsPR	S(9)	-1.389	0.0489	Q8NCF5	NFATC2IP	nuclear factor of activated T cells 2 interacting protein	Nucleus	other	Q8NCF5	313.37
TEFLDLDNSPLSPPSPR	S201	tEFLDLDNsPLsPPsPR	S(12)	-1.389	0.0489	Q8NCF5	NFATC2IP	nuclear factor of activated T cells 2 interacting protein	Nucleus	other	Q8NCF5	313.37
TEFLDLDNSPLSPPSPR	S204	tEFLDLDNsPLsPPsPR	S(15)	-1.389	0.0489	Q8NCF5	NFATC2IP	nuclear factor of activated T cells 2 interacting protein	Nucleus	other	Q8NCF5	313.37
RFSLSPSLGPQASR	S234	rFsLsPSLGPQASR	S(5)	-1.389	0.0172	Q9NYF3	FAM53C	family with sequence similarity 53 member C	Other	other	Q9NYF3	252.308
RFSLSPSLGPQASR	S232	rFsLsPSLGPQASR	S(3)	-1.389	0.0172	Q9NYF3	FAM53C	family with sequence similarity 53 member C	Other	other	Q9NYF3	252.308
GDSPENR	S342	gDsPENR	S(3)	-1.408	2.38e-05	O15027	SEC16A	SEC16 homolog A, endoplasmic reticulum export factor	Cytoplasm	phosphatase	O15027	189.775	Superpathway of Inositol Phosphate Compounds	2	0.0905	-1.886	inhibition
SVVSDLEADDVK	S1374	sVVsDLEADDVk	S(1)	-1.408	0.0197	P11388	TOP2A	DNA topoisomerase II alpha	Nucleus	enzyme	P11388	341.173	Cell Cycle: G2/M D Damage Checkpoint Regulation	2.01	0.143	1.89	activation
SVVSDLEADDVK	S1377	sVVsDLEADDVk	S(4)	-1.408	0.0197	P11388	TOP2A	DNA topoisomerase II alpha	Nucleus	enzyme	P11388	341.173	Cell Cycle: G2/M D Damage Checkpoint Regulation	2.01	0.143	1.89	activation
NPWSDSESDR	S1295	nPWsDsESDR	S(4)	-1.408	0.000533	P11388	TOP2A	DNA topoisomerase II alpha	Nucleus	enzyme	P11388	177.1	Cell Cycle: G2/M D Damage Checkpoint Regulation	2.01	0.143	1.89	activation
NPWSDSESDR	S1297	nPWsDsESDR	S(6)	-1.408	0.000533	P11388	TOP2A	DNA topoisomerase II alpha	Nucleus	enzyme	P11388	177.1	Cell Cycle: G2/M D Damage Checkpoint Regulation	2.01	0.143	1.89	activation
GPAFNMASPESDFGINLK	S5552	gPAFNMAsPESDFGINLk	S(8)	-1.408	0.0124	Q09666	AHNAK	AHNAK nucleoprotein	Nucleus	other	Q09666	324.441	Phospholipase C Sigling	2.05	0.0856	0.853	activation
VFTASPASIAATSFSEDTLKK	S382	vFTASPASIAATsFsEDTLkk	S(13)	-1.408	0.00842	A2A2Y8	COL17A1	collagen type XVII alpha 1 chain	Extracellular Space	other	A2A2Y8	216.672
VFTASPASIAATSFSEDTLKK	S384	vFTASPASIAATsFsEDTLkk	S(15)	-1.408	0.00842	A2A2Y8	COL17A1	collagen type XVII alpha 1 chain	Extracellular Space	other	A2A2Y8	216.672
DYEIESQNPLASPTNTLLGSAK	S629	dYEIESQNPLAsPTNTLLGSAk	S(12)	-1.408	0.0254	Q7Z417	NUFIP2	nuclear FMR1 interacting protein 2	Cytoplasm	other	Q7Z417	400.665
AVPTWASVQVVDDPGSLASVESPGTPK	T287	aVPTWASVQVVDDPGSLASVESPGtPk	T(25)	-1.408	0.00515	Q8IVT2	MISP	mitotic spindle positioning	Plasma Membrane	other	Q8IVT2	124.494
GPSWDPFR	S15	gPsWDPFR	S(3)	-1.429	0.0137	F8WE04	HSPB1	heat shock protein family B (small) member 1	Cytoplasm	other	F8WE04	132.714	p38 MAPK Sigling	2.25	0.11	-0.333	inhibition
SSSTGNLLDKDDLAIPPPDYGAASR	S136	sSsTGNLLDkDDLAIPPPDYGAASR	S(3)	-1.429	0.022	I3L3C6	BAIAP2	BAI1 associated protein 2	Plasma Membrane	kinase	I3L3C6	465.298	RhoA Sigling	2.52	0.114	-0.832	inhibition
AEDGATPSPSNETPKK	T143	aEDGAtPsPSNEtPkk	T(6)	-1.429	0.0244	P29966	MARCKS	myristoylated alanine rich protein kinase C substrate	Plasma Membrane	other	P29966	153.595	Phospholipase C Sigling	2.05	0.0856	0.853	activation
AEDGATPSPSNETPKK	S145	aEDGAtPsPSNEtPkk	S(8)	-1.429	0.0244	P29966	MARCKS	myristoylated alanine rich protein kinase C substrate	Plasma Membrane	other	P29966	153.595	Phospholipase C Sigling	2.05	0.0856	0.853	activation
AEDGATPSPSNETPKK	T150	aEDGAtPsPSNEtPkk	T(13)	-1.429	0.0244	P29966	MARCKS	myristoylated alanine rich protein kinase C substrate	Plasma Membrane	other	P29966	153.595	Phospholipase C Sigling	2.05	0.0856	0.853	activation
QFSPTMSPTLSSITQGVPLDTSK	S136	qFsPtMSPTLSSITQGVPLDTSk	S(3)	-1.429	0.0284	Q5T4K5	CRTC2	CREB regulated transcription coactivator 2	Nucleus	other	Q5T4K5	206.565	AMPK Sigling	4.69	0.122	-2.683	inhibition
QFSPTMSPTLSSITQGVPLDTSK	T138	qFsPtMSPTLSSITQGVPLDTSk	T(5)	-1.429	0.0284	Q5T4K5	CRTC2	CREB regulated transcription coactivator 2	Nucleus	other	Q5T4K5	206.565	AMPK Sigling	4.69	0.122	-2.683	inhibition
EFTGSPPSSATK	S532	eFTGsPPsSATk	S(9)	-1.429	0.011	C9J3F6	TBC1D5	TBC1 domain family member 5	Extracellular Space	other	C9J3F6	247.482
EFTGSPPSSATK	S528	eFTGsPPsSATk	S(5)	-1.429	0.011	C9J3F6	TBC1D5	TBC1 domain family member 5	Extracellular Space	other	C9J3F6	247.482
DMSPLSETEMALGK	S524	dMsPLsETEMALGk	S(3)	-1.429	0.022	E7EVA0	MAP4	microtubule associated protein 4	Cytoplasm	other	E7EVA0	380.719
DMSPLSETEMALGK	S527	dMsPLsETEMALGk	S(6)	-1.429	0.022	E7EVA0	MAP4	microtubule associated protein 4	Cytoplasm	other	E7EVA0	380.719
ISPDLNIK	S741	isPDLNIk	S(2)	-1.429	0.0153	E9PEI0	CDCA2	cell division cycle associated 2	Nucleus	other	E9PEI0	165.607
AAPQSPSVPK	S928	aAPQsPSVPk	S(5)	-1.429	0.00118	E9PF10	NUP155	nucleoporin 155	Nucleus	transporter	E9PF10	256.932
KSLSPSGLK	S467	ksLsPSGLk	S(2)	-1.429	0.0216	F6VUX8	CENPJ	centromere protein J	Nucleus	transcription regulator	F6VUX8	123.96
KSLSPSGLK	S469	ksLsPSGLk	S(4)	-1.429	0.0216	F6VUX8	CENPJ	centromere protein J	Nucleus	transcription regulator	F6VUX8	123.96
EQSELDQDLDDVEEVEEEETGEETK	S10	eQsELDQDLDDVEEVEEEETGEETk	S(3)	-1.429	0.0435	F8W020	NAP1L1	nucleosome assembly protein 1 like 1	Nucleus	other	F8W020	393.903
KYQEDSDPERSDYEEQQLQK	S64	kYQEDsDPERsDYEEQQLQk	S(6)	-1.429	0.0117	Q6P6C2	ALKBH5	alkB homolog 5, RNA demethylase	Nucleus	enzyme	Q6P6C2	280.63
KYQEDSDPERSDYEEQQLQK	S69	kYQEDsDPERsDYEEQQLQk	S(11)	-1.429	0.0117	Q6P6C2	ALKBH5	alkB homolog 5, RNA demethylase	Nucleus	enzyme	Q6P6C2	280.63
QNSDDEEQPQLSDEEK	S238	qNSDDEEQPQLsDEEk	S(12)	-1.429	0.0297	Q8WVC0	LEO1	LEO1 homolog, Paf1/RNA polymerase II complex component	Nucleus	other	Q8WVC0	216.699
SSGSEGSSPNWLQALK	S1715	sSGSEGSsPNWLQALk	S(8)	-1.429	0.00574	Q9C0C2	TNKS1BP1	tankyrase 1 binding protein 1	Nucleus	other	Q9C0C2	147.381
ILGEESGAPSPSPQK	S825	iLGEESGAPsPsPQk	S(10)	-1.429	0.0115	Q9UL54	TAOK2	TAO kinase 2	Cytoplasm	kinase	Q9UL54	231.831
ILGEESGAPSPSPQK	S827	iLGEESGAPsPsPQk	S(12)	-1.429	0.0115	Q9UL54	TAOK2	TAO kinase 2	Cytoplasm	kinase	Q9UL54	231.831
RVSQNSLGEMTK	S882	rVsQNsLGEMTk	S(3)	-1.429	0.00421	Q9ULH0	KIDINS220	kinase D interacting substrate 220	Nucleus	transcription regulator	Q9ULH0	240.602
RVSQNSLGEMTK	S885	rVsQNsLGEMTk	S(6)	-1.429	0.00421	Q9ULH0	KIDINS220	kinase D interacting substrate 220	Nucleus	transcription regulator	Q9ULH0	240.602
TKPPRPDSPATTPNISVK	S187	tkPPRPDsPAtTPNISVk	S(8)	-1.449	0.0242	A0A0U1RRL5	ELF1	E74 like ETS transcription factor 1	Nucleus	transcription regulator	A0A0U1RRL5	111.832	Telomerase Sigling	4.1	0.148	-0.577	inhibition
TKPPRPDSPATTPNISVK	T190	tkPPRPDsPAtTPNISVk	T(11)	-1.449	0.0242	A0A0U1RRL5	ELF1	E74 like ETS transcription factor 1	Nucleus	transcription regulator	A0A0U1RRL5	111.832	Telomerase Sigling	4.1	0.148	-0.577	inhibition
AIGNNSATSPR	S163	aIGNNSATsPR	S(6)	-1.449	0.00151	A0A1B0GV57	TAB2	TGF-beta activated kinase 1 (MAP3K7) binding protein 2	Cytoplasm	other	A0A1B0GV57	134.77	p38 MAPK Sigling	2.25	0.11	-0.333	inhibition
SLYASSPGGVYATR	S56	sLYASsPGGVYATR	S(6)	-1.449	0.0462	P08670	VIM	vimentin	Cytoplasm	other	P08670	270.803	Sigling by Rho Family GTPases	3.33	0.102	-2.6	inhibition
SLSSSPVK	S141	sLSSsPVk	S(4)	-1.449	0.0288	Q9H3Q1	CDC42EP4	CDC42 effector protein 4	Cytoplasm	other	Q9H3Q1	156.021	RhoA Sigling	2.52	0.114	-0.832	inhibition
SLSSSPVK	S138	sLSSsPVk	S(1)	-1.449	0.0288	Q9H3Q1	CDC42EP4	CDC42 effector protein 4	Cytoplasm	other	Q9H3Q1	156.021	RhoA Sigling	2.52	0.114	-0.832	inhibition
APSSDEECFFDLLTK	S525	aPssDEEcFFDLLTk	S(4)	-1.449	0.0432	A0A0A0MRC4	GPSM1	G protein signaling modulator 1	Cytoplasm	other	A0A0A0MRC4	383.374
APSSDEECFFDLLTK	S524	aPssDEEcFFDLLTk	S(3)	-1.449	0.0432	A0A0A0MRC4	GPSM1	G protein signaling modulator 1	Cytoplasm	other	A0A0A0MRC4	383.374
LDTGPQSLSGK	S349	lDTGPQSLsGk	S(9)	-1.449	0.0235	M0QXD6	GTF2F1	general transcription factor IIF subunit 1	Nucleus	transcription regulator	M0QXD6	208.314
TLDRSGDLGDMEPLK	S920	tLDRsGDLGDMEPLk	S(5)	-1.449	0.0257	C9JZR2	CTNND1	catenin delta 1	Nucleus	other	C9JZR2	327.053
TLDRSGDLGDMEPLK	T916	tLDRsGDLGDMEPLk	T(1)	-1.449	0.0257	C9JZR2	CTNND1	catenin delta 1	Nucleus	other	C9JZR2	327.053
TASGSSVTSLDGTR	S41	tASGssVtSLDGTR	S(5)	-1.449	0.0491	E5RJY1	NDRG1	N-myc downstream regulated 1	Nucleus	kinase	E5RJY1	233.809
TASGSSVTSLDGTR	S42	tASGssVtSLDGTR	S(6)	-1.449	0.0491	E5RJY1	NDRG1	N-myc downstream regulated 1	Nucleus	kinase	E5RJY1	233.809
TASGSSVTSLDGTR	T44	tASGssVtSLDGTR	T(8)	-1.449	0.0491	E5RJY1	NDRG1	N-myc downstream regulated 1	Nucleus	kinase	E5RJY1	233.809
KPATPAEDDEDDDIDLFGSDNEEEDKEAAQLR	T123	kPAtPAEDDEDDDIDLFGsDNEEEDkEAAQLR	T(4)	-1.449	0.0167	E9PL71	EEF1D	eukaryotic translation elongation factor 1 delta	Cytoplasm	translation regulator	E9PL71	466.308
ALSVGNIDDALQCYSEAIK	S16	aLsVGNIDDALQcYSEAIk	S(3)	-1.449	0.0329	F5GXD8	STIP1	stress induced phosphoprotein 1	Cytoplasm	other	F5GXD8	323.799
AGKPEEDSESSSEESSDSEEETPAAK	S349	aGkPEEDSESSSEEssDsEEETPAAk	S(18)	-1.449	0.00108	J3KQ96	TCOF1	treacle ribosome biogenesis factor 1	Nucleus	transporter	J3KQ96	335.625
AGKPEEDSESSSEESSDSEEETPAAK	S346	aGkPEEDSESSSEEssDsEEETPAAk	S(15)	-1.449	0.00108	J3KQ96	TCOF1	treacle ribosome biogenesis factor 1	Nucleus	transporter	J3KQ96	335.625
AGKPEEDSESSSEESSDSEEETPAAK	S347	aGkPEEDSESSSEEssDsEEETPAAk	S(16)	-1.449	0.00108	J3KQ96	TCOF1	treacle ribosome biogenesis factor 1	Nucleus	transporter	J3KQ96	335.625
RLSNVSSSGSINLLESPQLATLAEDVTAALAK	S1798	rLsNVssSGSINLLESPQLATLAEDVTAALAk	S(6)	-1.449	0.0365	P11137	MAP2	microtubule associated protein 2	Plasma Membrane	other	P11137	281.955
FLSHSTDSLNK	S1929	fLSHsTDsLNk	S(5)	-1.449	0.00185	Q12802	AKAP13	A-kinase anchoring protein 13	Cytoplasm	other	Q12802	353.002
FLSHSTDSLNK	S1932	fLSHsTDsLNk	S(8)	-1.449	0.00185	Q12802	AKAP13	A-kinase anchoring protein 13	Cytoplasm	other	Q12802	353.002
EAAFSPGQQDWSR	S1103	eAAFsPGQQDWSR	S(5)	-1.449	3.49e-05	Q9C0C2	TNKS1BP1	tankyrase 1 binding protein 1	Nucleus	other	Q9C0C2	209.223
HSPIAPSSPSPQVLAQK	S306	hsPIAPsSPsPQVLAQk	S(2)	-1.449	0.0131	Q9NQS7	INCENP	inner centromere protein	Nucleus	other	Q9NQS7	312.582
HSPIAPSSPSPQVLAQK	S311	hsPIAPsSPsPQVLAQk	S(7)	-1.449	0.0131	Q9NQS7	INCENP	inner centromere protein	Nucleus	other	Q9NQS7	312.582
HSPIAPSSPSPQVLAQK	S314	hsPIAPsSPsPQVLAQk	S(10)	-1.449	0.0131	Q9NQS7	INCENP	inner centromere protein	Nucleus	other	Q9NQS7	312.582
TTNVLGAVNKPLSSAGK	S1140	tTNVLGAVNkPLSsAGk	S(14)	-1.449	0.00161	Q9NTI5	PDS5B	PDS5 cohesin associated factor B	Nucleus	other	Q9NTI5	232.293
SQAPLESSLDSLGDVFLDSGRK	S1772	sQAPLEsSLDSLGDVFLDsGRk	S(7)	-1.471	0.0215	A0A087WY61	NUMA1	nuclear mitotic apparatus protein 1	Nucleus	other	A0A087WY61	323.747	Granzyme B Sigling	2.17	0.25	-1	inhibition
SQAPLESSLDSLGDVFLDSGRK	S1784	sQAPLEsSLDSLGDVFLDsGRk	S(19)	-1.471	0.0215	A0A087WY61	NUMA1	nuclear mitotic apparatus protein 1	Nucleus	other	A0A087WY61	323.747	Granzyme B Sigling	2.17	0.25	-1	inhibition
FESPATGILSPR	S948	fEsPATGILsPR	S(3)	-1.471	0.00328	P49792	RANBP2	RAN binding protein 2	Nucleus	enzyme	P49792	276.827	Sumoylation Pathway	2.31	0.117	1.265	activation
FESPATGILSPR	S955	fEsPATGILsPR	S(10)	-1.471	0.00328	P49792	RANBP2	RAN binding protein 2	Nucleus	enzyme	P49792	276.827	Sumoylation Pathway	2.31	0.117	1.265	activation
TASFSESR	S455	tAsFSESR	S(3)	-1.471	0.0205	P53396	ACLY	ATP citrate lyase	Cytoplasm	enzyme	P53396	175.323	Insulin Receptor Sigling	3.72	0.129	-1.698	inhibition
AEAPLPSPK	S5110	aEAPLPsPk	S(7)	-1.471	0.00596	Q09666	AHNAK	AHNAK nucleoprotein	Nucleus	other	Q09666	236.679	Phospholipase C Sigling	2.05	0.0856	0.853	activation
LSPPHSPR	S956	lsPPHsPR	S(2)	-1.471	0.0465	Q92974	ARHGEF2	Rho/Rac guanine nucleotide exchange factor 2	Cytoplasm	other	Q92974	243.322	Phospholipase C Sigling	2.05	0.0856	0.853	activation
LSPPHSPR	S960	lsPPHsPR	S(6)	-1.471	0.0465	Q92974	ARHGEF2	Rho/Rac guanine nucleotide exchange factor 2	Cytoplasm	other	Q92974	243.322	Phospholipase C Sigling	2.05	0.0856	0.853	activation
QVSASELHTSGILGPETLR	S2693	qVsASELHTSGILGPETLR	S(3)	-1.471	0.00776	A0A075B730	EPPK1	epiplakin 1	Cytoplasm	other	A0A075B730	301.694
ADHSFSDGVPSDSVEAAK	S5	aDHsFSDGVPSDSVEAAk	S(4)	-1.471	0.0254	E9PS34	NAP1L4	nucleosome assembly protein 1 like 4	Cytoplasm	other	E9PS34	423.917
SRSPPTSELMMK	S857	sRsPPTSELMMk	S(1)	-1.471	0.00462	F6VUX8	CENPJ	centromere protein J	Nucleus	transcription regulator	F6VUX8	231.793
SRSPPTSELMMK	S859	sRsPPTSELMMk	S(3)	-1.471	0.00462	F6VUX8	CENPJ	centromere protein J	Nucleus	transcription regulator	F6VUX8	231.793
SCGTDSQSENEASPVK	S101	scGTDsQsENEAsPVk	S(8)	-1.471	0.0333	H0Y398	ZFAND3	zinc finger AN1-type containing 3	Other	other	H0Y398	281.091
SCGTDSQSENEASPVK	S99	scGTDsQsENEAsPVk	S(6)	-1.471	0.0333	H0Y398	ZFAND3	zinc finger AN1-type containing 3	Other	other	H0Y398	281.091
SCGTDSQSENEASPVK	S106	scGTDsQsENEAsPVk	S(13)	-1.471	0.0333	H0Y398	ZFAND3	zinc finger AN1-type containing 3	Other	other	H0Y398	281.091
NVSTGSAENEEK	S332	nVSTGsAENEEk	S(6)	-1.471	0.0333	O60271	SPAG9	sperm associated antigen 9	Cytoplasm	other	O60271	266.189
IACKSPPPESVDTPTSTK	S1131	iAcksPPPESVDtPTSTk	S(5)	-1.471	0.0418	P46013	MKI67	marker of proliferation Ki-67	Nucleus	other	P46013	258.334
IACKSPPPESVDTPTSTK	T1139	iAcksPPPESVDtPTSTk	T(13)	-1.471	0.0418	P46013	MKI67	marker of proliferation Ki-67	Nucleus	other	P46013	258.334
LGASNSPGQPNSVK	S677	lGASNsPGQPNsVk	S(6)	-1.471	0.0125	P49756	RBM25	RNA binding motif protein 25	Nucleus	other	P49756	272.282
LGASNSPGQPNSVKR	S683	lGASNsPGQPNsVkR	S(12)	-1.471	0.0263	P49756	RBM25	RNA binding motif protein 25	Nucleus	other	P49756	170.014
AAALSLSTLASPK	S281	aAALsLSTLAsPk	S(5)	-1.471	0.0282	P98172	EFNB1	ephrin B1	Plasma Membrane	other	P98172	222.885
AAALSLSTLASPK	S287	aAALSLSTLAsPk	S(11)	-1.471	0.0291	P98172	EFNB1	ephrin B1	Plasma Membrane	other	P98172	164.431
QLSESFK	S659	qLSEsFk	S(5)	-1.471	0.0492	Q08945	SSRP1	structure specific recognition protein 1	Nucleus	transcription regulator	Q08945	143.797
EIDCLSPEAQK	S16	eIDcLsPEAQk	S(6)	-1.471	0.0263	Q32MZ4	LRRFIP1	LRR binding FLII interacting protein 1	Cytoplasm	transcription regulator	Q32MZ4	326.411
LEGQATAVTPNK	T27	lEGQATAVtPNk	T(9)	-1.471	0.0061	Q9BXB4	OSBPL11	oxysterol binding protein like 11	Cytoplasm	other	Q9BXB4	251.638
EKTPSPKEEDEEPESPPEK	S214	ekTPsPkEEDEEPEsPPEk	S(15)	-1.471	0.00991	Q9H1E3	NUCKS1	nuclear casein kinase and cyclin dependent kinase substrate 1	Nucleus	kinase	Q9H1E3	127.33
EKTPSPKEEDEEPESPPEK	T202	ekTPsPkEEDEEPEsPPEk	T(3)	-1.471	0.00991	Q9H1E3	NUCKS1	nuclear casein kinase and cyclin dependent kinase substrate 1	Nucleus	kinase	Q9H1E3	127.33
ESVDSRDSSHSR	S746	eSVDsRDssHSR	S(8)	-1.471	0.00935	Q9Y2W1	THRAP3	thyroid hormone receptor associated protein 3	Nucleus	transcription regulator	Q9Y2W1	314.385
RASGQAFELILSPR	S16	rAsGQAFELILsPR	S(3)	-1.493	0.0154	A2A2D0	STMN1	stathmin 1	Cytoplasm	other	A2A2D0	492.945	Sigling by Rho Family GTPases	3.33	0.102	-2.6	inhibition
RASGQAFELILSPR	S25	rAsGQAFELILsPR	S(12)	-1.493	0.0154	A2A2D0	STMN1	stathmin 1	Cytoplasm	other	A2A2D0	492.945	Sigling by Rho Family GTPases	3.33	0.102	-2.6	inhibition
SDQEAKPSTEDLGDK	S2	sDQEAkPSTEDLGDk	S(1)	-1.493	0.0065	B8ZZJ0	SUMO1	small ubiquitin-like modifier 1	Nucleus	enzyme	B8ZZJ0	369.173	Sumoylation Pathway	2.31	0.117	1.265	activation
MEVSPLQPVNENMQVNK	S4	mEVsPLQPVNENMQVNk	S(4)	-1.493	0.0163	P11388	TOP2A	DNA topoisomerase II alpha	Nucleus	enzyme	P11388	279.467	Cell Cycle: G2/M D Damage Checkpoint Regulation	2.01	0.143	1.89	activation
ELPSLSPAPDTGLSPSKR	S266	eLPsLSPAPDTGLsPSkR	S(14)	-1.493	0.00359	Q9UBF8	PI4KB	phosphatidylinositol 4-kinase beta	Cytoplasm	kinase	Q9UBF8	312.827	Superpathway of Inositol Phosphate Compounds	2	0.0905	-1.886	inhibition
VLPSFWIPSLTPEAK	T148	vLPSFWIPSLtPEAk	T(11)	-1.493	0.0328	A0A075B797	NOSIP	nitric oxide synthase interacting protein	Cytoplasm	other	A0A075B797	263.577
SLDNNYSTPNER	T906	sLDNNYStPNER	T(8)	-1.493	0.00993	C9JZR2	CTNND1	catenin delta 1	Nucleus	other	C9JZR2	235.32
IQEQESSGEEDSDLSPEER	S95	iQEQEssGEEDSDLSPEER	S(6)	-1.493	0.0462	E7EMN6	PPP1R2	protein phosphatase 1 regulatory inhibitor subunit 2	Cytoplasm	phosphatase	E7EMN6	421.052
IQEQESSGEEDSDLSPEER	S96	iQEQEssGEEDSDLSPEER	S(7)	-1.493	0.0462	E7EMN6	PPP1R2	protein phosphatase 1 regulatory inhibitor subunit 2	Cytoplasm	phosphatase	E7EMN6	421.052
LPSPTSPFSSLSQDQAATSK	T555	lPSPtsPFSSLSQDQAATSk	T(5)	-1.493	0.00433	E9PMS6	LMO7	LIM domain 7	Cytoplasm	enzyme	E9PMS6	353.417
LPSPTSPFSSLSQDQAATSK	S556	lPSPtsPFSSLSQDQAATSk	S(6)	-1.493	0.00433	E9PMS6	LMO7	LIM domain 7	Cytoplasm	enzyme	E9PMS6	353.417
GGETPGSEQWK	T226	gGEtPGsEQWk	T(4)	-1.493	0.0119	O60271	SPAG9	sperm associated antigen 9	Cytoplasm	other	O60271	244.844
GGETPGSEQWK	S229	gGEtPGsEQWk	S(7)	-1.493	0.0119	O60271	SPAG9	sperm associated antigen 9	Cytoplasm	other	O60271	244.844
RLSNVSSSGSINLLESPQLATLAEDVTAALAK	S1795	rLsNVsssGSINLLESPQLATLAEDVTAALAk	S(3)	-1.493	0.0362	P11137	MAP2	microtubule associated protein 2	Plasma Membrane	other	P11137	128.728
RLSNVSSSGSINLLESPQLATLAEDVTAALAK	S1802	rLsNVsssGSINLLESPQLATLAEDVTAALAk	S(10)	-1.493	0.0362	P11137	MAP2	microtubule associated protein 2	Plasma Membrane	other	P11137	128.728
GLPLGSAVSSPVLFSPVGR	S41	gLPLGsAVSsPVLFsPVGR	S(6)	-1.493	0.0365	Q8WUM0	NUP133	nucleoporin 133	Nucleus	other	Q8WUM0	415.287
SRESSPSHGLLK	S997	sREssPSHGLLk	S(4)	-1.493	0.0257	Q96JH7	VCPIP1	valosin containing protein interacting protein 1	Cytoplasm	peptidase	Q96JH7	220.65
SRESSPSHGLLK	S998	sREssPSHGLLk	S(5)	-1.493	0.0257	Q96JH7	VCPIP1	valosin containing protein interacting protein 1	Cytoplasm	peptidase	Q96JH7	220.65
GLLTPPASPLELLEAKPK	S248	gLLtPPAsPLELLEAkPk	S(8)	-1.493	0.0214	Q9Y5W3	KLF2	Kruppel like factor 2	Nucleus	transcription regulator	Q9Y5W3	235.544
GLLTPPASPLELLEAKPK	T244	gLLtPPAsPLELLEAkPk	T(4)	-1.493	0.0214	Q9Y5W3	KLF2	Kruppel like factor 2	Nucleus	transcription regulator	Q9Y5W3	235.544
AGAASPLNSPLSSAVPSLGK	S2188	aGAAsPLNsPLSSAVPSLGk	S(5)	-1.515	0.000695	E7EPJ7	TRIO	trio Rho guanine nucleotide exchange factor	Cytoplasm	kinase	E7EPJ7	318.644	NGF Sigling	3.27	0.13	-1.604	inhibition
AGAASPLNSPLSSAVPSLGK	S2192	aGAAsPLNsPLSSAVPSLGk	S(9)	-1.515	0.000695	E7EPJ7	TRIO	trio Rho guanine nucleotide exchange factor	Cytoplasm	kinase	E7EPJ7	318.644	NGF Sigling	3.27	0.13	-1.604	inhibition
LPSSPVYEDAASFK	S52	lPSsPVYEDAASFk	S(4)	-1.515	0.0118	H0YEV2	CTTN	cortactin	Plasma Membrane	other	H0YEV2	406.007	Integrin Sigling	2.63	0.0977	-2.668	inhibition
SLSPILPGR	S740	sLsPILPGR	S(1)	-1.515	0.00648	M0QZS0	ARHGEF18	Rho/Rac guanine nucleotide exchange factor 18	Cytoplasm	other	M0QZS0	248.227	Phospholipase C Sigling	2.05	0.0856	0.853	activation
SLSPILPGR	S742	sLsPILPGR	S(3)	-1.515	0.00648	M0QZS0	ARHGEF18	Rho/Rac guanine nucleotide exchange factor 18	Cytoplasm	other	M0QZS0	248.227	Phospholipase C Sigling	2.05	0.0856	0.853	activation
YSSSGSPANSFHFK	S71	ySssGSPANSFHFk	S(3)	-1.515	0.0113	O00418	EEF2K	eukaryotic elongation factor 2 kinase	Cytoplasm	kinase	O00418	278.321	p38 MAPK Sigling	2.25	0.11	-0.333	inhibition
ETAVPGPLGIEDISPNLSPDDKSFSR	S1426	eTAVPGPLGIEDIsPNLsPDDksFSR	S(14)	-1.515	0.0144	Q12888	TP53BP1	tumor protein p53 binding protein 1	Nucleus	transcription regulator	Q12888	295.813	ATM Sigling	5.31	0.175	0.832	activation
ETAVPGPLGIEDISPNLSPDDKSFSR	S1430	eTAVPGPLGIEDIsPNLsPDDksFSR	S(18)	-1.515	0.0144	Q12888	TP53BP1	tumor protein p53 binding protein 1	Nucleus	transcription regulator	Q12888	295.813	ATM Sigling	5.31	0.175	0.832	activation
ETAVPGPLGIEDISPNLSPDDKSFSR	S1435	eTAVPGPLGIEDIsPNLsPDDksFSR	S(23)	-1.515	0.0144	Q12888	TP53BP1	tumor protein p53 binding protein 1	Nucleus	transcription regulator	Q12888	295.813	ATM Sigling	5.31	0.175	0.832	activation
LQEDPNYSPQR	S1062	lQEDPNYsPQR	S(8)	-1.515	0.0217	A0A0G2JL47	BAG6	BCL2 associated athanogene 6	Nucleus	enzyme	A0A0G2JL47	266.272
NWGAVVRSPEGTPQK	S24	nWGAVVRsPEGtPQk	S(8)	-1.515	0.00595	C9J0I9	ZC3HC1	zinc finger C3HC-type containing 1	Nucleus	other	C9J0I9	244.777
NWGAVVRSPEGTPQK	T28	nWGAVVRsPEGtPQk	T(12)	-1.515	0.00595	C9J0I9	ZC3HC1	zinc finger C3HC-type containing 1	Nucleus	other	C9J0I9	244.777
DVTPPPETEVVLIK	T538	dVtPPPETEVVLIk	T(3)	-1.515	0.00644	E7EVA0	MAP4	microtubule associated protein 4	Cytoplasm	other	E7EVA0	172.215
SPSTLLPK	S1970	sPSTLLPk	S(1)	-1.515	0.00172	E7EVA0	MAP4	microtubule associated protein 4	Cytoplasm	other	E7EVA0	122.55
EVSSRPSTPGLSVVSGISATSEDIPNK	S620	eVSsRPsTPGLSVVSGISATSEDIPNk	S(3)	-1.515	0.031	H0Y7I9	GAPVD1	GTPase activating protein and VPS9 domains 1	Cytoplasm	other	H0Y7I9	417.847
EVSSRPSTPGLSVVSGISATSEDIPNK	T625	eVSsRPsTPGLSVVSGISATSEDIPNk	T(8)	-1.515	0.031	H0Y7I9	GAPVD1	GTPase activating protein and VPS9 domains 1	Cytoplasm	other	H0Y7I9	417.847
FSLCSDNLEGISEGPSNR	S429	fsLcsDNLEGISEGPSNR	S(2)	-1.515	0.00541	H0Y7I9	GAPVD1	GTPase activating protein and VPS9 domains 1	Cytoplasm	other	H0Y7I9	267.891
FSLCSDNLEGISEGPSNR	S432	fsLcsDNLEGISEGPSNR	S(5)	-1.515	0.00541	H0Y7I9	GAPVD1	GTPase activating protein and VPS9 domains 1	Cytoplasm	other	H0Y7I9	267.891
DGPSSAPATPTK	S757	dGPSsAPAtPTk	S(5)	-1.515	0.0393	Q96JH7	VCPIP1	valosin containing protein interacting protein 1	Cytoplasm	peptidase	Q96JH7	179.171
DGPSSAPATPTK	T761	dGPSsAPAtPTk	T(9)	-1.515	0.0393	Q96JH7	VCPIP1	valosin containing protein interacting protein 1	Cytoplasm	peptidase	Q96JH7	179.171
YTVAPTSLVVSPGQQTLLGLK	S98	yTVAPTSLVVsPGQQTLLGLk	S(11)	-1.515	0.0224	Q96SK2	TMEM209	transmembrane protein 209	Other	other	Q96SK2	343.697
DVSLGDWEFGK	S882	dVsLGDWEFGk	S(3)	-1.515	0.0237	Q9C0C2	TNKS1BP1	tankyrase 1 binding protein 1	Nucleus	other	Q9C0C2	249.416
VNLFPGLSPSALK	S1652	vNLFPGLsPSALk	S(8)	-1.515	0.0263	Q9C0C2	TNKS1BP1	tankyrase 1 binding protein 1	Nucleus	other	Q9C0C2	317.769
GTQSTEGSPVSK	S458	gTQsTEGsPVSk	S(4)	-1.515	0.0269	Q9H4H8	FAM83D	family with sequence similarity 83 member D	Cytoplasm	other	Q9H4H8	237.273
GTQSTEGSPVSK	S462	gTQsTEGsPVSk	S(8)	-1.515	0.0269	Q9H4H8	FAM83D	family with sequence similarity 83 member D	Cytoplasm	other	Q9H4H8	237.273
TQTPPVSPAPQPTEER	S39	tQTPPVsPAPQPTEER	S(7)	-1.538	0.00202	H0YEV2	CTTN	cortactin	Plasma Membrane	other	H0YEV2	405.435	Integrin Sigling	2.63	0.0977	-2.668	inhibition
VPVNLLNSPDCDVK	S281	vPVNLLNsPDcDVk	S(8)	-1.538	0.0259	P33981	TTK	TTK protein kinase	Nucleus	kinase	P33981	348.134	Pyridoxal 5'-phosphate Salvage Pathway	4.84	0.2	-1.387	inhibition
SPLSPTETFSWPDVR	S1037	sPLsPTETFSWPDVR	S(1)	-1.538	0.0233	A1L390	PLEKHG3	pleckstrin homology and RhoGEF domain containing G3	Other	other	A1L390	354.871
SPLSPTETFSWPDVR	S1040	sPLsPTETFSWPDVR	S(4)	-1.538	0.0233	A1L390	PLEKHG3	pleckstrin homology and RhoGEF domain containing G3	Other	other	A1L390	354.871
GNSRPGTPSAEGGSTSSTLR	S301	gNsRPGtPSAEGGSTSSTLR	S(3)	-1.538	0.0146	M0QXD6	GTF2F1	general transcription factor IIF subunit 1	Nucleus	transcription regulator	M0QXD6	267.376
GNSRPGTPSAEGGSTSSTLR	T305	gNsRPGtPSAEGGSTSSTLR	T(7)	-1.538	0.0146	M0QXD6	GTF2F1	general transcription factor IIF subunit 1	Nucleus	transcription regulator	M0QXD6	267.376
ELVSSSSSGSDSDSEVDKK	S17	eLVSSSSsGsDsDSEVDkk	S(12)	-1.538	0.0477	D6RC37	SUB1	SUB1 homolog, transcriptional regulator	Nucleus	transcription regulator	D6RC37	245.78
IGSPLSPK	S309	iGsPLsPk	S(3)	-1.538	0.00328	H0Y9K3	LARP1B	La ribonucleoprotein domain family member 1B	Extracellular Space	other	H0Y9K3	232.935
IGSPLSPK	S312	iGsPLsPk	S(6)	-1.538	0.00328	H0Y9K3	LARP1B	La ribonucleoprotein domain family member 1B	Extracellular Space	other	H0Y9K3	232.935
NVSSFPDDATSPLQENR	S62	nVSSFPDDATsPLQENR	S(11)	-1.538	0.00267	J3QLL0	KPNA2	karyopherin subunit alpha 2	Nucleus	transporter	J3QLL0	448.574
TPHTPGTPK	T1628	tPHtPGtPk	T(4)	-1.538	0.0221	P11137	MAP2	microtubule associated protein 2	Plasma Membrane	other	P11137	151.276
TPHTPGTPK	T1631	tPHtPGtPk	T(7)	-1.538	0.0221	P11137	MAP2	microtubule associated protein 2	Plasma Membrane	other	P11137	151.276
IPSFFPSPEEPPSPSAPSIAK	S2703	iPSFFPsPEEPPsPSAPSIAk	S(7)	-1.538	0.00655	Q12802	AKAP13	A-kinase anchoring protein 13	Cytoplasm	other	Q12802	142.561
IPSFFPSPEEPPSPSAPSIAK	S2709	iPSFFPsPEEPPsPSAPSIAk	S(13)	-1.538	0.00655	Q12802	AKAP13	A-kinase anchoring protein 13	Cytoplasm	other	Q12802	142.561
SDVEENNFEGRESRSQSK	S14	sDVEENNFEGREsRsQSk	S(13)	-1.538	0.00707	Q13595	TRA2A	transformer 2 alpha homolog	Nucleus	other	Q13595	213.991
SDVEENNFEGRESRSQSK	S16	sDVEENNFEGREsRsQSk	S(15)	-1.538	0.00707	Q13595	TRA2A	transformer 2 alpha homolog	Nucleus	other	Q13595	213.991
SDVEENNFEGRESRSQSK	S2	sDVEENNFEGREsRsQSk	S(1)	-1.538	0.00707	Q13595	TRA2A	transformer 2 alpha homolog	Nucleus	other	Q13595	213.991
VVIDSDTEDSGSDENLDQELLSLAK	S58	vVIDSDTEDsGsDENLDQELLSLAk	S(10)	-1.538	0.00914	Q92541	RTF1	RTF1 homolog, Paf1/RNA polymerase II complex component	Nucleus	other	Q92541	430.087
GLSHSPWAVK	S59	gLSHsPWAVk	S(5)	-1.538	0.00996	Q96KB5	PBK	PDZ binding kinase	Cytoplasm	kinase	Q96KB5	143.13
EGPTDHLESACPLNLPLQNNHTAADMYLSPVRSPK	S612	eGPTDHLESAcPLNLPLQNNHtAADMYLSPVRsPk	S(33)	-1.562	0.0271	P06400	RB1	RB transcriptional corepressor 1	Nucleus	transcription regulator	P06400	161.874	p53 Sigling	2.05	0.112	2.236	activation
TAPSSPLTSPSDTR	S266	tAPSsPLtSPSDTR	S(5)	-1.562	0.00542	A0A087WVA8	TEX2	testis expressed 2	Other	other	A0A087WVA8	293.784
TLDRSGDLGDMEPLKGTTPLMQK	S811	tLDRsGDLGDMEPLkGTtPLMQk	S(5)	-1.562	0.00591	Q96FS1	CTNND1	catenin delta 1	Nucleus	other	Q96FS1	169.558
TLDRSGDLGDMEPLKGTTPLMQK	T824	tLDRsGDLGDMEPLkGTtPLMQk	T(18)	-1.562	0.00591	Q96FS1	CTNND1	catenin delta 1	Nucleus	other	Q96FS1	169.558
EALAEAALESPRPALVR	S161	eALAEAALEsPRPALVR	S(10)	-1.562	0.0081	J3QRP6	SLC9A3R1	SLC9A3 regulator 1	Plasma Membrane	other	J3QRP6	265.392
SGAQASSTPLSPTR	S12	sGAQASSTPLsPTR	S(1)	-1.562	0.0135	P02545	LMNA	lamin A/C	Nucleus	other	P02545	332.71
SGAQASSTPLSPTR	S22	sGAQASSTPLsPTR	S(11)	-1.562	0.0135	P02545	LMNA	lamin A/C	Nucleus	other	P02545	332.71
VAASPKSPTAALNESLVECPK	S428	vAAsPksPTAALNEsLVEcPk	S(7)	-1.562	0.00171	Q53EZ4	CEP55	centrosomal protein 55	Cytoplasm	other	Q53EZ4	352.121
VAASPKSPTAALNESLVECPK	S436	vAAsPksPTAALNEsLVEcPk	S(15)	-1.562	0.00171	Q53EZ4	CEP55	centrosomal protein 55	Cytoplasm	other	Q53EZ4	352.121
VAASPKSPTAALNESLVECPK	S425	vAAsPksPTAALNEsLVEcPk	S(4)	-1.562	0.00171	Q53EZ4	CEP55	centrosomal protein 55	Cytoplasm	other	Q53EZ4	352.121
MESDSDSDKSSDNSGLK	S146	mESDsDsDksSDNSGLk	S(7)	-1.562	0.00264	Q7Z4V5	HDGFL2	HDGF like 2	Nucleus	other	Q7Z4V5	68.9866
MESDSDSDKSSDNSGLK	S153	mESDsDsDksSDNSGLk	S(14)	-1.562	0.00264	Q7Z4V5	HDGFL2	HDGF like 2	Nucleus	other	Q7Z4V5	68.9866
MEDLVQDGVASPATPGTGK	S11	mEDLVQDGVAsPAtPGTGk	S(11)	-1.562	0.000107	Q8IWJ2	GCC2	GRIP and coiled-coil domain containing 2	Cytoplasm	other	Q8IWJ2	161.913
MEDLVQDGVASPATPGTGK	T14	mEDLVQDGVAsPAtPGTGk	T(14)	-1.562	0.000107	Q8IWJ2	GCC2	GRIP and coiled-coil domain containing 2	Cytoplasm	other	Q8IWJ2	161.913
GPLAGLGPGSTPRTASR	S27	gPLAGLGPGstPRtASR	S(10)	-1.562	0.024	Q8WUM0	NUP133	nucleoporin 133	Nucleus	other	Q8WUM0	194.991
GPLAGLGPGSTPRTASR	T28	gPLAGLGPGstPRtASR	T(11)	-1.562	0.024	Q8WUM0	NUP133	nucleoporin 133	Nucleus	other	Q8WUM0	194.991
GPLAGLGPGSTPRTASR	T31	gPLAGLGPGstPRtASR	T(14)	-1.562	0.024	Q8WUM0	NUP133	nucleoporin 133	Nucleus	other	Q8WUM0	194.991
VVIDSDTEDSGSDENLDQELLSLAK	S60	vVIDSDTEDSGsDENLDQELLSLAk	S(12)	-1.562	0.0115	Q92541	RTF1	RTF1 homolog, Paf1/RNA polymerase II complex component	Nucleus	other	Q92541	343.924
ELSKEDLSPAFDHSPNK	S13	eLSkEDLsPAFDHsPNk	S(8)	-1.587	0.00871	K7EIY0	PTPN2	protein tyrosine phosphatase, non-receptor type 2	Cytoplasm	phosphatase	K7EIY0	204.35	Superpathway of Inositol Phosphate Compounds	2	0.0905	-1.886	inhibition
ELSKEDLSPAFDHSPNK	S19	eLSkEDLsPAFDHsPNk	S(14)	-1.587	0.00871	K7EIY0	PTPN2	protein tyrosine phosphatase, non-receptor type 2	Cytoplasm	phosphatase	K7EIY0	204.35	Superpathway of Inositol Phosphate Compounds	2	0.0905	-1.886	inhibition
ISMQDVDLSLGSPK	S511	iSMQDVDLSLGsPk	S(12)	-1.587	0.000439	Q09666	AHNAK	AHNAK nucleoprotein	Nucleus	other	Q09666	328.227	Phospholipase C Sigling	2.05	0.0856	0.853	activation
HRGSEEDPLLSPVETWK	S1195	hRGsEEDPLLsPVETWk	S(4)	-1.587	0.00466	Q13017	ARHGAP5	Rho GTPase activating protein 5	Cytoplasm	enzyme	Q13017	183.552	RhoA Sigling	2.52	0.114	-0.832	inhibition
HRGSEEDPLLSPVETWK	S1202	hRGsEEDPLLsPVETWk	S(11)	-1.587	0.00466	Q13017	ARHGAP5	Rho GTPase activating protein 5	Cytoplasm	enzyme	Q13017	183.552	RhoA Sigling	2.52	0.114	-0.832	inhibition
ASQSRPNSSALETLGGEK	S454	aSQsRPNsSALETLGGEk	S(8)	-1.587	0.0206	O94804	STK10	serine/threonine kinase 10	Cytoplasm	kinase	O94804	204.456
TPTCQSSTDCSPYAR	S867	tPTcQSSTDcsPYAR	S(11)	-1.587	0.0182	O95235	KIF20A	kinesin family member 20A	Cytoplasm	transporter	O95235	166.866
TPTCQSSTDCSPYAR	T857	tPTcQSSTDcsPYAR	T(1)	-1.587	0.0182	O95235	KIF20A	kinesin family member 20A	Cytoplasm	transporter	O95235	166.866
APSPSGLMSPSR	S1080	aPsPSGLMsPSR	S(9)	-1.587	0.0124	Q9P1Y5	CAMSAP3	calmodulin regulated spectrin associated protein family member 3	Cytoplasm	other	Q9P1Y5	183.98
APSPSGLMSPSR	S1074	aPsPSGLMsPSR	S(3)	-1.587	0.0124	Q9P1Y5	CAMSAP3	calmodulin regulated spectrin associated protein family member 3	Cytoplasm	other	Q9P1Y5	183.98
GPSTPKSPGASNFSTLPK	S229	gPsTPksPGASNFSTLPk	S(7)	-1.587	0.0164	Q9Y4E8	USP15	ubiquitin specific peptidase 15	Cytoplasm	peptidase	Q9Y4E8	296.668
GPSTPKSPGASNFSTLPK	S225	gPsTPksPGASNFSTLPk	S(3)	-1.587	0.0164	Q9Y4E8	USP15	ubiquitin specific peptidase 15	Cytoplasm	peptidase	Q9Y4E8	296.668
TLSDPPSPLPHGPPNK	S660	tLsDPPsPLPHGPPNk	S(3)	-1.613	0.000715	H0YBF7	ASAP1	ArfGAP with SH3 domain, ankyrin repeat and PH domain 1	Plasma Membrane	other	H0YBF7	362.69	Integrin Sigling	2.63	0.0977	-2.668	inhibition
TLSDPPSPLPHGPPNK	S664	tLsDPPsPLPHGPPNk	S(7)	-1.613	0.000715	H0YBF7	ASAP1	ArfGAP with SH3 domain, ankyrin repeat and PH domain 1	Plasma Membrane	other	H0YBF7	362.69	Integrin Sigling	2.63	0.0977	-2.668	inhibition
RPMEFEAALLSPGSPK	S19	rPMEFEAALLsPGsPk	S(11)	-1.613	0.00744	B4DQP0	AKIRIN1	akirin 1	Cytoplasm	enzyme	B4DQP0	373.847
RPMEFEAALLSPGSPK	S22	rPMEFEAALLsPGsPk	S(14)	-1.613	0.00744	B4DQP0	AKIRIN1	akirin 1	Cytoplasm	enzyme	B4DQP0	373.847
SRTASGSSVTSLDGTR	S39	sRtAsGSSVTSLDGTR	S(5)	-1.613	0.000528	E5RJY1	NDRG1	N-myc downstream regulated 1	Nucleus	kinase	E5RJY1	313.593
SRTASGSSVTSLDGTR	T37	sRtAsGSSVTSLDGTR	T(3)	-1.613	0.000528	E5RJY1	NDRG1	N-myc downstream regulated 1	Nucleus	kinase	E5RJY1	313.593
GAPSSPATGVLPSPQGK	S1709	gAPSsPATGVLPsPQGk	S(5)	-1.613	0.00274	Q5SRE5	NUP188	nucleoporin 188	Nucleus	other	Q5SRE5	543.09
GAPSSPATGVLPSPQGK	S1717	gAPSsPATGVLPsPQGk	S(13)	-1.613	0.00274	Q5SRE5	NUP188	nucleoporin 188	Nucleus	other	Q5SRE5	543.09
LISPLASPADGVK	S2222	lIsPLAsPADGVk	S(3)	-1.613	0.0259	Q8WYP5	AHCTF1	AT-hook containing transcription factor 1	Nucleus	transcription regulator	Q8WYP5	340.581
LISPLASPADGVK	S2226	lIsPLAsPADGVk	S(7)	-1.613	0.0259	Q8WYP5	AHCTF1	AT-hook containing transcription factor 1	Nucleus	transcription regulator	Q8WYP5	340.581
SPALSDANK	S14	sPALSDANk	S(1)	-1.639	0.0203	A0A087WWJ1	MSH6	mutS homolog 6	Nucleus	enzyme	A0A087WWJ1	167.401	Role of BRCA1 in D Damage Response	4.47	0.175	1.89	activation
ATSNVFAMFDQSQIQEFK	S19	atsNVFAmFDQSQIQEFk	S(3)	-1.639	0.0389	J3KTJ1	MYL12A	myosin light chain 12A	Cytoplasm	other	J3KTJ1	323.113	Phospholipase C Sigling	2.05	0.0856	0.853	activation
ATSNVFAMFDQSQIQEFK	T18	atsNVFAmFDQSQIQEFk	T(2)	-1.639	0.0389	J3KTJ1	MYL12A	myosin light chain 12A	Cytoplasm	other	J3KTJ1	323.113	Phospholipase C Sigling	2.05	0.0856	0.853	activation
NISSSPSVESLPGGR	S515	nISSSPsVEsLPGGR	S(7)	-1.639	0.00542	C9J3F6	TBC1D5	TBC1 domain family member 5	Extracellular Space	other	C9J3F6	246.295
NISSSPSVESLPGGR	S518	nISSSPsVEsLPGGR	S(10)	-1.639	0.00542	C9J3F6	TBC1D5	TBC1 domain family member 5	Extracellular Space	other	C9J3F6	246.295
LDVTILSPSR	S814	lDVTILsPSR	S(7)	-1.639	0.0461	E7EN95	FLNB	filamin B	Cytoplasm	other	E7EN95	225.274
ERPISLGIFPLPAGDGLLTPDAQK	S203	eRPIsLGIFPLPAGDGLLtPDAQk	S(5)	-1.639	0.0364	O60271	SPAG9	sperm associated antigen 9	Cytoplasm	other	O60271	364.997
ERPISLGIFPLPAGDGLLTPDAQK	T217	eRPIsLGIFPLPAGDGLLtPDAQk	T(19)	-1.639	0.0364	O60271	SPAG9	sperm associated antigen 9	Cytoplasm	other	O60271	364.997
GLPLGSAVSSPVLFSPVGR	S50	gLPLGSAVsSPVLFsPVGR	S(15)	-1.639	0.00272	Q8WUM0	NUP133	nucleoporin 133	Nucleus	other	Q8WUM0	459.495
GLPLGSAVSSPVLFSPVGR	S44	gLPLGSAVsSPVLFsPVGR	S(9)	-1.639	0.00272	Q8WUM0	NUP133	nucleoporin 133	Nucleus	other	Q8WUM0	459.495
KGLPLGSAVSSPVLFSPVGR	S45	kGLPLGSAVSsPVLFsPVGR	S(11)	-1.639	0.00164	Q8WUM0	NUP133	nucleoporin 133	Nucleus	other	Q8WUM0	468.242
WLDDLLASPPPSGGGAR	S695	wLDDLLAsPPPsGGGAR	S(12)	-1.639	0.0156	Q9C0C2	TNKS1BP1	tankyrase 1 binding protein 1	Nucleus	other	Q9C0C2	395.096
WLDDLLASPPPSGGGAR	S691	wLDDLLAsPPPsGGGAR	S(8)	-1.639	0.0156	Q9C0C2	TNKS1BP1	tankyrase 1 binding protein 1	Nucleus	other	Q9C0C2	395.096
QLSSGVSEIR	S82	qLsSGVSEIR	S(3)	-1.667	0.00667	F8WE04	HSPB1	heat shock protein family B (small) member 1	Cytoplasm	other	F8WE04	209.452	p38 MAPK Sigling	2.25	0.11	-0.333	inhibition
HRSNSFSDER	S5780	hRsNsFSDER	S(3)	-1.667	0.034	Q09666	AHNAK	AHNAK nucleoprotein	Nucleus	other	Q09666	134.542	Phospholipase C Sigling	2.05	0.0856	0.853	activation
HRSNSFSDER	S5782	hRsNsFSDER	S(5)	-1.667	0.034	Q09666	AHNAK	AHNAK nucleoprotein	Nucleus	other	Q09666	134.542	Phospholipase C Sigling	2.05	0.0856	0.853	activation
LKSEDGVEGDLGETQSR	S135	lksEDGVEGDLGETQSR	S(3)	-1.667	0.0211	Q09666	AHNAK	AHNAK nucleoprotein	Nucleus	other	Q09666	292.985	Phospholipase C Sigling	2.05	0.0856	0.853	activation
ASEAASPLPDSPGDK	S1149	aSEAAsPLPDsPGDk	S(6)	-1.667	0.00851	Q68CZ2	TNS3	tensin 3	Plasma Membrane	phosphatase	Q68CZ2	376.606	Superpathway of Inositol Phosphate Compounds	2	0.0905	-1.886	inhibition
ASEAASPLPDSPGDK	S1154	aSEAAsPLPDsPGDk	S(11)	-1.667	0.00851	Q68CZ2	TNS3	tensin 3	Plasma Membrane	phosphatase	Q68CZ2	376.606	Superpathway of Inositol Phosphate Compounds	2	0.0905	-1.886	inhibition
FAELPEFRPEEVLPSPTLQSLATSPR	S1371	fAELPEFRPEEVLPsPTLQSLATsPR	S(15)	-1.667	0.0231	A0A0A0MQR4	CIC	capicua transcriptional repressor	Nucleus	transcription regulator	A0A0A0MQR4	211.154
YFQSPSRSRSR	S198	yFQSPsRsRsR	S(10)	-1.667	0.025	Q16629	SRSF7	serine and arginine rich splicing factor 7	Nucleus	other	Q16629	152.669
YFQSPSRSRSR	S194	yFQSPsRsRsR	S(6)	-1.667	0.025	Q16629	SRSF7	serine and arginine rich splicing factor 7	Nucleus	other	Q16629	152.669
YFQSPSRSRSR	S196	yFQSPsRsRsR	S(8)	-1.667	0.025	Q16629	SRSF7	serine and arginine rich splicing factor 7	Nucleus	other	Q16629	152.669
GLMAGGRPEGQYSEDEDTDTDEYK	S22	gLMAGGRPEGQYsEDEDtDTDEYk	S(13)	-1.667	0.0245	H0YC88	RIC8A	RIC8 guanine nucleotide exchange factor A	Cytoplasm	other	H0YC88	311.924
GLMAGGRPEGQYSEDEDTDTDEYK	T27	gLMAGGRPEGQYsEDEDtDTDEYk	T(18)	-1.667	0.0245	H0YC88	RIC8A	RIC8 guanine nucleotide exchange factor A	Cytoplasm	other	H0YC88	311.924
EIPSATQSPISK	S1083	eIPsATQsPISk	S(8)	-1.667	0.0123	I3L1L3	MYBBP1A	MYB binding protein 1a	Nucleus	transcription regulator	I3L1L3	325.863
EIPSATQSPISK	S1079	eIPsATQsPISk	S(4)	-1.667	0.0123	I3L1L3	MYBBP1A	MYB binding protein 1a	Nucleus	transcription regulator	I3L1L3	325.863
GSPLLGPVVPGPSPIPSVTEK	S2900	gsPLLGPVVPGPsPIPSVTEk	S(2)	-1.667	0.00305	P49454	CENPF	centromere protein F	Nucleus	other	P49454	323.782
GSPLLGPVVPGPSPIPSVTEK	S2911	gsPLLGPVVPGPsPIPSVTEk	S(13)	-1.667	0.00305	P49454	CENPF	centromere protein F	Nucleus	other	P49454	323.782
RPSESDKEDELDK	S629	rPsEsDkEDELDk	S(5)	-1.667	0.00843	Q02952	AKAP12	A-kinase anchoring protein 12	Cytoplasm	transporter	Q02952	256.984
RPSESDKEDELDK	S627	rPsEsDkEDELDk	S(3)	-1.667	0.00843	Q02952	AKAP12	A-kinase anchoring protein 12	Cytoplasm	transporter	Q02952	256.984
KASPPSGLWSPAYASH	S1874	kAsPPSGLWsPAYASH	S(3)	-1.667	0.0139	Q8TEM1	NUP210	nucleoporin 210	Nucleus	transporter	Q8TEM1	359.257
KASPPSGLWSPAYASH	S1881	kAsPPSGLWsPAYASH	S(10)	-1.667	0.0139	Q8TEM1	NUP210	nucleoporin 210	Nucleus	transporter	Q8TEM1	359.257
TIASDSEEEAGK	S440	tIASDsEEEAGk	S(6)	-1.667	0.00495	Q96ST2	IWS1	IWS1, SUPT6H interacting protein	Nucleus	enzyme	Q96ST2	257.808
LFQGYSFVAPSILFK	S376	lFQGYsFVAPsILFk	S(6)	-1.695	0.0248	O75582	RPS6KA5	ribosomal protein S6 kinase A5	Nucleus	kinase	O75582	271.72	p38 MAPK Sigling	2.25	0.11	-0.333	inhibition
LFQGYSFVAPSILFK	S381	lFQGYsFVAPsILFk	S(11)	-1.695	0.0248	O75582	RPS6KA5	ribosomal protein S6 kinase A5	Nucleus	kinase	O75582	271.72	p38 MAPK Sigling	2.25	0.11	-0.333	inhibition
TAATAAAAAAEPPAPPPPPPPEEDPEQDSGPEDLPLVR	S37	tAATAAAAAAEPPAPPPPPPPEEDPEQDsGPEDLPLVR	S(29)	-1.695	0.023	P06400	RB1	RB transcriptional corepressor 1	Nucleus	transcription regulator	P06400	188.687	p53 Sigling	2.05	0.112	2.236	activation
IYSYMSPNK	S50	iYSYMsPNk	S(6)	-1.695	0.0162	C9JKQ0	KMT5A	lysine methyltransferase 5A	Nucleus	enzyme	C9JKQ0	201.377
NNMTASMFDLSMK	S8	nNMTAsMFDLSMk	S(6)	-1.695	0.0117	E7EX40	RAB11FIP1	RAB11 family interacting protein 1	Cytoplasm	other	E7EX40	190.246
SRESLNVDVVK	S24	sREsLNVDVVk	S(4)	-1.695	0.0285	H0YGB8	KLC1	kinesin light chain 1	Cytoplasm	other	H0YGB8	304.733
SRESLNVDVVK	S21	sREsLNVDVVk	S(1)	-1.695	0.0285	H0YGB8	KLC1	kinesin light chain 1	Cytoplasm	other	H0YGB8	304.733
NLNNSNLFSPVNR	S612	nLNNsNLFsPVNR	S(9)	-1.695	0.0164	P52948	NUP98	nucleoporin 98	Nucleus	transporter	P52948	356.561
NLNNSNLFSPVNR	S608	nLNNsNLFsPVNR	S(5)	-1.695	0.0164	P52948	NUP98	nucleoporin 98	Nucleus	transporter	P52948	356.561
ELSSPISPK	S2019	eLSsPIsPk	S(4)	-1.695	0.00212	P78559	MAP1A	microtubule associated protein 1A	Cytoplasm	other	P78559	113.639
VAFDPEQKPLHGVLKTPTSSPASSPLVAK	S736	vAFDPEQkPLHGVLkTPTSsPAssPLVAk	S(24)	-1.695	0.0434	Q14684	RRP1B	ribosomal RNA processing 1B	Nucleus	transcription regulator	Q14684	58.2054
VAFDPEQKPLHGVLKTPTSSPASSPLVAK	S735	vAFDPEQkPLHGVLkTPTSsPAssPLVAk	S(23)	-1.695	0.0434	Q14684	RRP1B	ribosomal RNA processing 1B	Nucleus	transcription regulator	Q14684	58.2054
SPSFASEWDEIEK	S663	sPsFAsEWDEIEk	S(3)	-1.695	0.0455	Q92625	ANKS1A	ankyrin repeat and sterile alpha motif domain containing 1A	Cytoplasm	other	Q92625	377.994
SPSFASEWDEIEK	S666	sPsFAsEWDEIEk	S(6)	-1.695	0.0455	Q92625	ANKS1A	ankyrin repeat and sterile alpha motif domain containing 1A	Cytoplasm	other	Q92625	377.994
QLSLPLTQSK	S564	qLsLPLTQSk	S(3)	-1.695	0.0274	Q9C0I1	MTMR12	myotubularin related protein 12	Plasma Membrane	other	Q9C0I1	150.423
VESEESGDEEGKK	S24	vEsEEsGDEEGkk	S(3)	-1.724	0.033	C9JRC4	PPP1R7	protein phosphatase 1 regulatory subunit 7	Nucleus	phosphatase	C9JRC4	318.339	HIPPO sigling	3.03	0.141	0.378	activation
VESEESGDEEGKK	S27	vEsEEsGDEEGkk	S(6)	-1.724	0.033	C9JRC4	PPP1R7	protein phosphatase 1 regulatory subunit 7	Nucleus	phosphatase	C9JRC4	318.339	HIPPO sigling	3.03	0.141	0.378	activation
SVPVNNLPERSPTDSPR	S3079	sVPVNNLPERsPTDsPR	S(11)	-1.724	0.00608	P49454	CENPF	centromere protein F	Nucleus	other	P49454	231.02
SVPVNNLPERSPTDSPR	S3083	sVPVNNLPERsPTDsPR	S(15)	-1.724	0.00608	P49454	CENPF	centromere protein F	Nucleus	other	P49454	231.02
ISMPDLDLHLKSPK	S2397	iSMPDLDLHLksPk	S(12)	-1.754	0.00634	Q09666	AHNAK	AHNAK nucleoprotein	Nucleus	other	Q09666	256.556	Phospholipase C Sigling	2.05	0.0856	0.853	activation
GEIKDSSPSSSPSPK	S194	gEIkDsSPSSsPsPk	S(10)	-1.754	0.0135	E7EX40	RAB11FIP1	RAB11 family interacting protein 1	Cytoplasm	other	E7EX40	239.159
GEIKDSSPSSSPSPK	S195	gEIkDsSPSSsPsPk	S(11)	-1.754	0.0135	E7EX40	RAB11FIP1	RAB11 family interacting protein 1	Cytoplasm	other	E7EX40	239.159
GEIKDSSPSSSPSPK	S197	gEIkDsSPSSsPsPk	S(13)	-1.754	0.0135	E7EX40	RAB11FIP1	RAB11 family interacting protein 1	Cytoplasm	other	E7EX40	239.159
EAEALLQSMGLTPESPIVPPPMSPSSK	S73	eAEALLQSMGLTPEsPIVPPPMsPSSk	S(15)	-1.754	0.0176	E9PGG1	DYNC1I2	dynein cytoplasmic 1 intermediate chain 2	Cytoplasm	other	E9PGG1	408.523
EAEALLQSMGLTPESPIVPPPMSPSSK	S81	eAEALLQSMGLTPEsPIVPPPMsPSSk	S(23)	-1.754	0.0176	E9PGG1	DYNC1I2	dynein cytoplasmic 1 intermediate chain 2	Cytoplasm	other	E9PGG1	408.523
VPPAPVPCPPPSPGPSAVPSSPK	S381	vPPAPVPcPPPSPGPsAVPSsPk	S(16)	-1.754	0.00558	O95817	BAG3	BCL2 associated athanogene 3	Cytoplasm	other	O95817	277.375
VPPAPVPCPPPSPGPSAVPSSPK	S386	vPPAPVPcPPPSPGPsAVPSsPk	S(21)	-1.754	0.00558	O95817	BAG3	BCL2 associated athanogene 3	Cytoplasm	other	O95817	277.375
LIHGEDSDSEGEEEGR	S89	lIHGEDsDsEGEEEGR	S(9)	-1.754	0.0365	Q9C0C9	UBE2O	ubiquitin conjugating enzyme E2 O	Nucleus	enzyme	Q9C0C9	500.725
LIHGEDSDSEGEEEGR	S87	lIHGEDsDsEGEEEGR	S(7)	-1.754	0.0365	Q9C0C9	UBE2O	ubiquitin conjugating enzyme E2 O	Nucleus	enzyme	Q9C0C9	500.725
KLEGNSPQGSNQGVK	S181	kLEGNsPQGsNQGVk	S(6)	-1.786	0.00109	P61006	RAB8A	RAB8A, member RAS oncogene family	Plasma Membrane	enzyme	P61006	345.592	AMPK Sigling	4.69	0.122	-2.683	inhibition
KLEGNSPQGSNQGVK	S185	kLEGNsPQGsNQGVk	S(10)	-1.786	0.00109	P61006	RAB8A	RAB8A, member RAS oncogene family	Plasma Membrane	enzyme	P61006	345.592	AMPK Sigling	4.69	0.122	-2.683	inhibition
AGGPATPLSPTR	S37	aGGPAtPLsPTR	S(9)	-1.786	0.012	Q03252	LMNB2	lamin B2	Nucleus	other	Q03252	325.63	Granzyme B Sigling	2.17	0.25	-1	inhibition
AGGPATPLSPTR	T34	aGGPAtPLsPTR	T(6)	-1.786	0.012	Q03252	LMNB2	lamin B2	Nucleus	other	Q03252	325.63	Granzyme B Sigling	2.17	0.25	-1	inhibition
MYFPDVEFDIKSPK	S5099	mYFPDVEFDIksPk	S(12)	-1.786	0.00576	Q09666	AHNAK	AHNAK nucleoprotein	Nucleus	other	Q09666	202.981	Phospholipase C Sigling	2.05	0.0856	0.853	activation
IEFADLSPSPSSFEK	S226	iEFADLsPsPSSFEk	S(7)	-1.786	0.0187	F8VY01	FGD6	FYVE, RhoGEF and PH domain containing 6	Cytoplasm	other	F8VY01	206.679
IEFADLSPSPSSFEK	S228	iEFADLsPsPSSFEk	S(9)	-1.786	0.0187	F8VY01	FGD6	FYVE, RhoGEF and PH domain containing 6	Cytoplasm	other	F8VY01	206.679
LSLGPLSPEKLEEILDEANR	S65	lsLGPLsPEkLEEILDEANR	S(2)	-1.786	0.0314	Q5T2Z0	PSRC1	proline and serine rich coiled-coil 1	Cytoplasm	other	Q5T2Z0	395.169
LSLGPLSPEKLEEILDEANR	S70	lsLGPLsPEkLEEILDEANR	S(7)	-1.786	0.0314	Q5T2Z0	PSRC1	proline and serine rich coiled-coil 1	Cytoplasm	other	Q5T2Z0	395.169
AISTPETPLTK	T87	aIStPEtPLTk	T(4)	-1.818	0.0364	E9PIQ6	POLA2	DNA polymerase alpha 2, accessory subunit	Nucleus	enzyme	E9PIQ6	216.383	NER Pathway	6.21	0.184	1.5	activation
AISTPETPLTK	T93	aIStPEtPLTk	T(10)	-1.818	0.0364	E9PIQ6	POLA2	DNA polymerase alpha 2, accessory subunit	Nucleus	enzyme	E9PIQ6	216.383	NER Pathway	6.21	0.184	1.5	activation
DDSLDLSPQGRLSDVLK	S987	dDsLDLsPQGRLsDVLk	S(3)	-1.818	0.0326	Q14669	TRIP12	thyroid hormone receptor interactor 12	Cytoplasm	enzyme	Q14669	256.628	Cell Cycle: G2/M D Damage Checkpoint Regulation	2.01	0.143	1.89	activation
DDSLDLSPQGRLSDVLK	S991	dDsLDLsPQGRLsDVLk	S(7)	-1.818	0.0326	Q14669	TRIP12	thyroid hormone receptor interactor 12	Cytoplasm	enzyme	Q14669	256.628	Cell Cycle: G2/M D Damage Checkpoint Regulation	2.01	0.143	1.89	activation
DDSLDLSPQGRLSDVLK	S997	dDsLDLsPQGRLsDVLk	S(13)	-1.818	0.0326	Q14669	TRIP12	thyroid hormone receptor interactor 12	Cytoplasm	enzyme	Q14669	256.628	Cell Cycle: G2/M D Damage Checkpoint Regulation	2.01	0.143	1.89	activation
ELVSSSSSGSDSDSEVDKK	S12	eLVsssSSGSDSDsEVDkk	S(7)	-1.818	0.0342	D6RC37	SUB1	SUB1 homolog, transcriptional regulator	Nucleus	transcription regulator	D6RC37	240.65
ELVSSSSSGSDSDSEVDKK	S11	eLVsssSSGSDSDsEVDkk	S(6)	-1.818	0.0342	D6RC37	SUB1	SUB1 homolog, transcriptional regulator	Nucleus	transcription regulator	D6RC37	240.65
ELVSSSSSGSDSDSEVDKK	S19	eLVsssSSGSDSDsEVDkk	S(14)	-1.818	0.0342	D6RC37	SUB1	SUB1 homolog, transcriptional regulator	Nucleus	transcription regulator	D6RC37	240.65
ELVSSSSSGSDSDSEVDKK	S9	eLVsssSSGSDSDsEVDkk	S(4)	-1.818	0.0342	D6RC37	SUB1	SUB1 homolog, transcriptional regulator	Nucleus	transcription regulator	D6RC37	240.65
LDLLGNLPGSK	S1937	lDLLGNLPGsk	S(10)	-1.818	0.0282	P46013	MKI67	marker of proliferation Ki-67	Nucleus	other	P46013	275.918
ELVLSSPEDLTQDFEEMK	S527	eLVLssPEDLTQDFEEMk	S(6)	-1.818	0.025	P78559	MAP1A	microtubule associated protein 1A	Cytoplasm	other	P78559	286.985
ELVLSSPEDLTQDFEEMK	S526	eLVLssPEDLTQDFEEMk	S(5)	-1.818	0.025	P78559	MAP1A	microtubule associated protein 1A	Cytoplasm	other	P78559	286.985
GVLHTFSPSPK	S546	gVLHTFsPsPk	S(7)	-1.818	0.0224	Q86YP4	GATAD2A	GATA zinc finger domain containing 2A	Nucleus	transcription regulator	Q86YP4	301.309
GVLHTFSPSPK	S548	gVLHTFsPsPk	S(9)	-1.818	0.0224	Q86YP4	GATAD2A	GATA zinc finger domain containing 2A	Nucleus	transcription regulator	Q86YP4	301.309
MPFLSISSPK	S3412	mPFLSISsPk	S(8)	-1.852	0.0125	Q09666	AHNAK	AHNAK nucleoprotein	Nucleus	other	Q09666	229.725	Phospholipase C Sigling	2.05	0.0856	0.853	activation
ALLSPFSTPVR	S421	aLLsPFsTPVR	S(7)	-1.852	0.00535	Q13322	GRB10	growth factor receptor bound protein 10	Cytoplasm	other	Q13322	257.577	Insulin Receptor Sigling	3.72	0.129	-1.698	inhibition
ALLSPFSTPVR	S418	aLLsPFsTPVR	S(4)	-1.852	0.00535	Q13322	GRB10	growth factor receptor bound protein 10	Cytoplasm	other	Q13322	257.577	Insulin Receptor Sigling	3.72	0.129	-1.698	inhibition
INSDDSNLYLTASK	S241	iNsDDsNLYLTASk	S(3)	-1.852	0.00558	C9JY26	RAB34	RAB34, member RAS oncogene family	Cytoplasm	enzyme	C9JY26	474.679
INSDDSNLYLTASK	S244	iNsDDsNLYLTASk	S(6)	-1.852	0.00558	C9JY26	RAB34	RAB34, member RAS oncogene family	Cytoplasm	enzyme	C9JY26	474.679
KPSLVSDLPWEGAAPQSPSFSGSEDSGSPK	S222	kPSLVSDLPWEGAAPQsPsFSGSEDSGSPk	S(17)	-1.852	0.0225	Q13425	SNTB2	syntrophin beta 2	Plasma Membrane	other	Q13425	307.944
KPSLVSDLPWEGAAPQSPSFSGSEDSGSPK	S233	kPSLVSDLPWEGAAPQsPsFSGSEDSGSPk	S(28)	-1.852	0.0225	Q13425	SNTB2	syntrophin beta 2	Plasma Membrane	other	Q13425	307.944
KQSPPLSLEIYQTLSPR	T619	kQsPPLSLEIYQtLSPR	T(13)	-1.852	0.00355	Q9P246	STIM2	stromal interaction molecule 2	Plasma Membrane	transporter	Q9P246	328.406
KQSPPLSLEIYQTLSPR	S609	kQsPPLSLEIYQtLSPR	S(3)	-1.852	0.00355	Q9P246	STIM2	stromal interaction molecule 2	Plasma Membrane	transporter	Q9P246	328.406
VEPSSQSPGRSPR	S21	vEPSSQsPGRsPR	S(11)	-1.852	0.0305	X6RM00	ERC1	ELKS/RAB6-interacting/CAST family member 1	Cytoplasm	other	X6RM00	177.402
VEPSSQSPGRSPR	S17	vEPSSQsPGRsPR	S(7)	-1.852	0.0305	X6RM00	ERC1	ELKS/RAB6-interacting/CAST family member 1	Cytoplasm	other	X6RM00	177.402
RLSEQLAHTPTAFK	S511	rLsEQLAHtPTAFk	S(3)	-1.887	0.0148	Q9UBF8	PI4KB	phosphatidylinositol 4-kinase beta	Cytoplasm	kinase	Q9UBF8	232.022	Superpathway of Inositol Phosphate Compounds	2	0.0905	-1.886	inhibition
RLSEQLAHTPTAFK	T517	rLsEQLAHtPTAFk	T(9)	-1.887	0.0148	Q9UBF8	PI4KB	phosphatidylinositol 4-kinase beta	Cytoplasm	kinase	Q9UBF8	232.022	Superpathway of Inositol Phosphate Compounds	2	0.0905	-1.886	inhibition
FQDGYYS	S216	fQDGYYs	S(7)	-1.887	0.0153	A0A0G2JQU7	DHX36	DEAH-box helicase 36	Cytoplasm	enzyme	A0A0G2JQU7	185.028
SSSSSASPSSPSSREEK	S762	sSSSSASPSSPssREEk	S(12)	-1.887	0.0102	E9PK91	BCLAF1	BCL2 associated transcription factor 1	Nucleus	transcription regulator	E9PK91	226.31
SSSSSASPSSPSSREEK	S763	sSSSSASPSSPssREEk	S(13)	-1.887	0.0102	E9PK91	BCLAF1	BCL2 associated transcription factor 1	Nucleus	transcription regulator	E9PK91	226.31
SKPIPIMPASPQK	S592	skPIPIMPAsPQk	S(10)	-1.887	0.0189	G8JLD5	DNM1L	dynamin 1 like	Cytoplasm	enzyme	G8JLD5	366.332
GAGDGSDEEVDGK	S1943	gAGDGsDEEVDGk	S(6)	-1.887	0.0136	P35579	MYH9	myosin heavy chain 9	Cytoplasm	enzyme	P35579	399.6
TPGQVLSLISSLGFNTPIAEK	T207	tPGQVLSLISSLGFNtPIAEk	T(1)	-1.887	0.0321	Q96GX5	MASTL	microtubule associated serine/threonine kinase like	Cytoplasm	kinase	Q96GX5	366.94
TPGQVLSLISSLGFNTPIAEK	T222	tPGQVLSLISSLGFNtPIAEk	T(16)	-1.887	0.0321	Q96GX5	MASTL	microtubule associated serine/threonine kinase like	Cytoplasm	kinase	Q96GX5	366.94
[truncated: 99 more rows]
