# Supplementary material for: Dissection of Anti-tumor Activity of Histone Deacetylase Inhibitor SAHA in Nasopharyngeal Carcinoma Cells via Quantitative Phosphoproteomics
Source: Front Cell Dev Biol. 2020 Nov 26;8:577784. doi: 10.3389/fcell.2020.577784 (PMC7726116; doi:10.3389/fcell.2020.577784)
Supplement: Supplementary file 3 [file Data_Sheet_3.XLS]

## Sheet: Sheet0
Ingenuity Canonical Pathways	-log(p-value)	Ratio	z-score	Molecules
Growth Hormone Signaling	1.6	0.111	-2.828	IRS1,MAPK1,PIK3C2A,PRKCD,RPS6KA1,RPS6KA5,RPS6KB1,RPS6KC1
AMPK Signaling	4.69	0.122	-2.683	ACACA,ARID1A,CRTC2,EEF2K,ELAVL1,FASN,HMGCR,IRS1,IRS2,MAP2K3,MAP3K7,MAPK1,PHF10,PIK3C2A,PPM1H,PPP2R5E,PRKAA1,PRKACA,PRKAR1A,PRKAR1B,RAB1A,RAB8A,RPS6KB1,SMARCA4,SMARCC1,ULK1
Integrin Signaling	2.63	0.0977	-2.668	ARHGAP5,ASAP1,BCAR1,CAV1,CTTN,FNBP1,GIT1,ITGB4,MAP2K2,MAPK1,MPRIP,MYL12A,PAK2,PARVA,PIK3C2A,PPP1R12A,PXN,ROCK1,SHC1,TLN1,ZYX
Signaling by Rho Family GTPases	3.33	0.102	-2.6	ARHGEF10,ARHGEF11,ARHGEF12,ARHGEF16,ARHGEF17,ARHGEF18,ARHGEF2,ARHGEF5,BAIAP2,CDC42EP4,DIAPH3,FNBP1,MAP2K2,MAPK1,MYL12A,PAK2,PIK3C2A,PKN1,PPP1R12A,ROCK1,SEPT2,SEPT9,SLC9A1,STMN1,VIM
Cardiac Hypertrophy Signaling (Enhanced)	0.346	0.0513	-2.6	AKAP13,DIAPH3,DVL2,EIF2B4,FGFR3,HDAC1,HDAC2,HSPB1,MAP2K2,MAP2K3,MAP3K1,MAP3K7,MAPK1,MYC,PIK3C2A,PKN1,PLCB3,PRKACA,PRKAR1A,PRKAR1B,PRKCD,ROCK1,RPS6,RPS6KA5,RPS6KB1
IL-8 Signaling	0.275	0.05	-2.53	EGFR,FNBP1,LASP1,MAP2K2,MAPK1,PAK2,PIK3C2A,PRKCD,ROCK1,RPS6KB1
Actin Cytoskeleton Signaling	1.88	0.0864	-2.524	ARHGEF12,BAIAP2,BCAR1,DIAPH3,GIT1,MAP2K2,MAPK1,MPRIP,MYH9,MYL12A,PAK2,PIK3C2A,PPP1R12A,PXN,ROCK1,SHC1,SLC9A1,TLN1,TRIO
CXCR4 Signaling	1.13	0.0774	-2.496	ARHGEF11,BCAR1,FNBP1,LYN,MAP2K2,MAPK1,MYL12A,PAK2,PIK3C2A,PLCB3,PRKCD,PXN,ROCK1
CNTF Signaling	1.1	0.0984	-2.449	MAP2K2,MAPK1,PIK3C2A,RPS6KA1,RPS6KA5,RPS6KB1
LPS-stimulated MAPK Signaling	0.644	0.0723	-2.449	MAP2K2,MAP2K3,MAP3K7,MAPK1,PIK3C2A,PRKCD
cAMP-mediated signaling	0.35	0.0529	-2.449	AKAP1,AKAP11,AKAP12,AKAP13,AKAP17A,AKAP8,MAP2K2,MAPK1,PRKACA,PRKAR1A,PRKAR1B,RPS6KA1
Paxillin Signaling	1.34	0.0909	-2.333	BCAR1,GIT2,ITGB4,MAPK1,PAK2,PARVA,PIK3C2A,PTPN12,PXN,TLN1
Melanoma Signaling	0.975	0.098	-2.236	MAP2K2,MAPK1,PIK3C2A,RB1,TP53
CD40 Signaling	0.644	0.0758	-2.236	MAP2K2,MAP2K3,MAP3K7,MAPK1,PIK3C2A
Leukocyte Extravasation Signaling	1.16	0.0754	-2.138	AFDN,ARHGAP12,ARHGAP5,BCAR1,CD44,CTNNA1,CTNND1,CTTN,F11R,MAP2K2,MAPK1,PIK3C2A,PRKCD,PXN,ROCK1
14-3-3-mediated Signaling	0.991	0.0781	-2.121	MAP2K2,MAPK1,PIK3C2A,PLCB3,PRKCD,RPS6KA1,TUBA1C,TUBB,VIM,YAP1
Rac Signaling	0.721	0.0714	-2.121	BAIAP2,CD44,MAP2K2,MAP3K1,MAPK1,PAK2,PIK3C2A,RPS6KB1
Nitric Oxide Signaling in the Cardiovascular System	1.98	0.11	-2.111	CAV1,HSP90AA1,HSP90AB1,MAP2K2,MAPK1,PIK3C2A,PRKAA1,PRKACA,PRKAR1A,PRKAR1B,PRKCD
3-phosphoinositide Biosynthesis	2.08	0.0964	-2	CDC25C,DOT1L,MTMR6,PI4K2A,PI4KB,PIK3C2A,PPM1H,PPP1R12A,PPP1R7,PPP2R5E,PTPN12,PTPN13,PTPN2,SYNJ1,TNS3,WBP11
Role of IL-17F in Allergic Inflammatory Airway Diseases	0.742	0.0889	-2	MAP2K2,MAPK1,RPS6KA1,RPS6KA5
Endocannabinoid Developing Neuron Pathway	0.457	0.0603	-2	MAP2K2,MAP2K3,MAPK1,PIK3C2A,PRKACA,PRKAR1A,PRKAR1B
IL-17A Signaling in Airway Cells	0.397	0.0615	-2	MAP2K2,MAP3K7,MAPK1,PIK3C2A
Glioma Invasiveness Signaling	0.292	0.0533	-2	CD44,FNBP1,MAPK1,PIK3C2A
Renal Cell Carcinoma Signaling	0	0.0494	-2	MAP2K2,MAPK1,PAK2,PIK3C2A
FLT3 Signaling in Hematopoietic Progenitor Cells	0.917	0.0833	-1.89	MAP2K2,MAPK1,PIK3C2A,RPS6KA1,RPS6KA5,RPS6KB1,SHC1
Apelin Endothelial Signaling Pathway	0.668	0.069	-1.89	KLF2,MAP2K2,MAPK1,PIK3C2A,PLCB3,PRKAA1,PRKCD,RPS6KB1
IL-6 Signaling	0.366	0.0556	-1.89	HSPB1,MAP2K2,MAP2K3,MAP3K7,MAPK1,PIK3C2A,SHC1
Gα12/13 Signaling	0.327	0.0534	-1.89	MAP2K2,MAP3K1,MAPK1,MYL12A,PIK3C2A,PXN,ROCK1
Gαq Signaling	0	0.0443	-1.89	FNBP1,MAP2K2,MAPK1,PIK3C2A,PLCB3,PRKCD,ROCK1
Superpathway of Inositol Phosphate Compounds	2	0.0905	-1.886	CDC25C,DOT1L,MTMR6,PI4K2A,PI4KB,PIK3C2A,PLCB3,PPM1H,PPP1R12A,PPP1R7,PPP2R5E,PTPN12,PTPN13,PTPN2,SEC16A,SYNJ1,TNS3,WBP11
Cardiac Hypertrophy Signaling	1.27	0.0747	-1.886	EIF2B4,FNBP1,HSPB1,IRS1,MAP2K2,MAP2K3,MAP3K1,MAP3K7,MAPK1,MYL12A,PIK3C2A,PLCB3,PRKACA,PRKAR1A,PRKAR1B,ROCK1,RPS6KA1,RPS6KB1
mTOR Signaling	1.48	0.0806	-1.807	EIF3C,EIF4B,EIF4G1,FNBP1,IRS1,MAPK1,PIK3C2A,PPP2R5E,PRKAA1,PRKCD,RICTOR,RPS6,RPS6KA1,RPS6KA5,RPS6KB1,RPS6KC1,ULK1
IGF-1 Signaling	2.25	0.114	-1.732	GRB10,IRS1,IRS2,MAP2K2,MAPK1,PIK3C2A,PRKACA,PRKAR1A,PRKAR1B,PXN,RPS6KB1,SHC1
Insulin Receptor Signaling	3.72	0.129	-1.698	ACLY,EIF2B4,GRB10,IRS1,IRS2,MAP2K2,MAPK1,PIK3C2A,PPP1R11,PPP1R12A,PPP1R7,PRKACA,PRKAR1A,PRKAR1B,RPS6KB1,SHC1,SYNJ1,TRIP10
PFKFB4 Signaling Pathway	3.45	0.196	-1.667	MAP2K2,MAP2K3,MAPK1,NCOA3,PRKACA,PRKAR1A,PRKAR1B,RPS6KA5,TP53
ErbB Signaling	1.35	0.0947	-1.667	EGFR,MAP2K2,MAP2K3,MAPK1,PAK2,PIK3C2A,PRKCD,RPS6KB1,SHC1
NF-κB Signaling	0.272	0.05	-1.667	EGFR,FGFR3,HDAC1,HDAC2,MAP3K1,MAP3K7,PIK3C2A,PRKACA,TAB2
VEGF Signaling	1.56	0.099	-1.633	EIF1,EIF2B4,EIF2S2,ELAVL1,MAP2K2,MAPK1,PIK3C2A,PXN,ROCK1,SHC1
Aldosterone Signaling in Epithelial Cells	0.785	0.0692	-1.633	DNAJC2,HSP90AA1,HSP90AB1,HSPB1,HSPH1,MAP2K2,MAPK1,PIK3C2A,PLCB3,PRKCD,SLC9A1
CCR3 Signaling in Eosinophils	0.78	0.072	-1.633	MAP2K2,MAPK1,MPRIP,PAK2,PIK3C2A,PLCB3,PPP1R12A,PRKCD,ROCK1
GDNF Family Ligand-Receptor Interactions	0.745	0.0779	-1.633	IRS1,IRS2,MAP2K2,MAPK1,PIK3C2A,SHC1
Neurotrophin/TRK Signaling	0.745	0.0779	-1.633	MAP2K2,MAP2K3,MAPK1,PIK3C2A,RPS6KA1,SHC1
FGF Signaling	0.614	0.0706	-1.633	FGFR3,MAP2K3,MAP3K1,MAPK1,PIK3C2A,RPS6KA5
RANK Signaling in Osteoclasts	0.558	0.0674	-1.633	MAP2K2,MAP3K1,MAP3K7,MAPK1,PIK3C2A,TAB2
Acute Myeloid Leukemia Signaling	0.545	0.0667	-1.633	MAP2K2,MAP2K3,MAPK1,MYC,PIK3C2A,RPS6KB1
Fcγ Receptor-mediated Phagocytosis in Macrophages and Monocytes	0.495	0.0638	-1.633	LYN,MAPK1,PRKCD,PXN,RPS6KB1,TLN1
TGF-β Signaling	0.471	0.0625	-1.633	HDAC1,MAP2K2,MAP2K3,MAP3K7,MAPK1,SMAD5
Apelin Cardiomyocyte Signaling Pathway	0.428	0.06	-1.633	MAPK1,MYL12A,PIK3C2A,PLCB3,PRKCD,SLC9A1
HMGB1 Signaling	0	0.0361	-1.633	FNBP1,KAT7,MAP2K2,MAP2K3,MAPK1,PIK3C2A
NGF Signaling	3.27	0.13	-1.604	MAP2K2,MAP3K1,MAP3K7,MAPK1,PIK3C2A,PRKCD,ROCK1,RPS6KA1,RPS6KA5,RPS6KB1,RPS6KC1,SHC1,SMPD4,TP53,TRIO
ILK Signaling	1.83	0.0885	-1.604	DSP,FLNB,FNBP1,IRS1,IRS2,ITGB4,MAPK1,MYC,MYH9,PARVA,PIK3C2A,PPP1R12A,PPP2R5E,PXN,RICTOR,RPS6KA5,VIM
ERK/MAPK Signaling	3.2	0.108	-1.528	BCAR1,ELF1,HSPB1,MAP2K2,MAPK1,MYC,PAK2,PIK3C2A,PPP1R11,PPP1R12A,PPP1R7,PPP2R5E,PRKACA,PRKAR1A,PRKAR1B,PRKCD,PXN,RPS6KA1,RPS6KA5,SHC1,TLN1
Melanocyte Development and Pigmentation Signaling	2.15	0.116	-1.508	MAP2K2,MAPK1,PIK3C2A,PRKACA,PRKAR1A,PRKAR1B,RPS6KA1,RPS6KA5,RPS6KB1,RPS6KC1,SHC1
Cholecystokinin/Gastrin-mediated Signaling	1.47	0.0924	-1.508	BCAR1,EGFR,FNBP1,MAP2K2,MAP2K3,MAPK1,PLCB3,PRKCD,PXN,ROCK1,SHC1
HGF Signaling	0.987	0.0804	-1.414	CDK2,ELF1,MAP2K2,MAP3K1,MAP3K7,MAPK1,PIK3C2A,PRKCD,PXN
PAK Signaling	0.951	0.0816	-1.414	GIT1,MAP2K2,MAPK1,MYL12A,PAK2,PIK3C2A,PXN,SHC1
Mouse Embryonic Stem Cell Pluripotency	0.845	0.0769	-1.414	DVL2,MAP2K2,MAP3K7,MAPK1,MYC,PIK3C2A,SMAD5,TP53
Cdc42 Signaling	0.69	0.0659	-1.414	BAIAP2,CDC42BPA,DIAPH3,EXOC1,HLA-A,HLA-C,MAPK1,MPRIP,MYL12A,PAK2,PPP1R12A
Ephrin Receptor Signaling	0.4	0.0556	-1.414	BCAR1,EFNB1,EPHA2,MAP2K2,MAPK1,PAK2,PTPN13,PXN,ROCK1,SHC1
Pyridoxal 5'-phosphate Salvage Pathway	4.84	0.2	-1.387	CDK2,CSNK1A1,CSNK1D,GRK5,MAP2K2,MAP2K3,MAPK1,PAK2,PKN1,PRKAA1,PRKCD,PRPF4B,TTK
Salvage Pathways of Pyrimidine Ribonucleotides	3.02	0.134	-1.387	CDK2,CSNK1A1,CSNK1D,GRK5,MAP2K2,MAP2K3,MAPK1,PAK2,PKN1,PRKAA1,PRKCD,PRPF4B,TTK
D-myo-inositol (1,4,5,6)-Tetrakisphosphate Biosynthesis	1.65	0.0922	-1.387	CDC25C,DOT1L,MTMR6,PPM1H,PPP1R12A,PPP1R7,PPP2R5E,PTPN12,PTPN13,PTPN2,SYNJ1,TNS3,WBP11
D-myo-inositol (3,4,5,6)-tetrakisphosphate Biosynthesis	1.65	0.0922	-1.387	CDC25C,DOT1L,MTMR6,PPM1H,PPP1R12A,PPP1R7,PPP2R5E,PTPN12,PTPN13,PTPN2,SYNJ1,TNS3,WBP11
3-phosphoinositide Degradation	1.36	0.0839	-1.387	CDC25C,DOT1L,MTMR6,PPM1H,PPP1R12A,PPP1R7,PPP2R5E,PTPN12,PTPN13,PTPN2,SYNJ1,TNS3,WBP11
Opioid Signaling Pathway	0.332	0.052	-1.387	GRK5,LYN,MAP2K2,MAP2K3,MAPK1,MYC,PRKACA,PRKAR1A,PRKAR1B,PRKCD,RPS6KA1,RPS6KA5,RPS6KB1
Bladder Cancer Signaling	1.67	0.103	-1.342	EGFR,FGFR3,MAP2K2,MAPK1,MYC,RB1,RPS6KA5,SIN3A,SUV39H1,TP53
Non-Small Cell Lung Cancer Signaling	1.53	0.108	-1.342	EGFR,MAP2K2,MAPK1,PIK3C2A,RB1,SIN3A,SUV39H1,TP53
Apelin Pancreas Signaling Pathway	1.16	0.111	-1.342	PIK3C2A,PRKAA1,PRKACA,PRKAR1A,PRKAR1B
ErbB4 Signaling	0.903	0.087	-1.342	MAP2K2,MAPK1,PIK3C2A,PRKCD,SHC1,YAP1
Agrin Interactions at Neuromuscular Junction	0.466	0.0641	-1.342	CTTN,EGFR,MAPK1,PAK2,PXN
IL-3 Signaling	0.441	0.0625	-1.342	MAP2K2,MAPK1,PIK3C2A,PRKCD,SHC1
Apelin Adipocyte Signaling Pathway	0.429	0.0617	-1.342	MAPK1,PRKAA1,PRKACA,PRKAR1A,PRKAR1B
Role of NANOG in Mammalian Embryonic Stem Cell Pluripotency	0.418	0.0583	-1.342	MAP2K2,MAPK1,PIK3C2A,RIF1,SHC1,SMAD5,TP53
VEGF Family Ligand-Receptor Interactions	0.386	0.0588	-1.342	MAP2K2,MAPK1,PIK3C2A,PRKCD,SHC1
fMLP Signaling in Neutrophils	0	0.0427	-1.342	MAP2K2,MAPK1,PIK3C2A,PLCB3,PRKCD
Tec Kinase Signaling	0	0.0303	-1.342	FNBP1,LYN,PAK2,PIK3C2A,PRKCD
UVB-Induced MAPK Signaling	1.82	0.132	-1.134	EGFR,MAPK1,PIK3C2A,PRKCD,RPS6KA5,RPS6KB1,TP53
UVA-Induced MAPK Signaling	1.64	0.102	-1.134	EGFR,MAPK1,PIK3C2A,PLCB3,RPS6KA1,RPS6KA5,RPS6KB1,RPS6KC1,SMPD4,TP53
Thrombopoietin Signaling	1.42	0.109	-1.134	IRS2,MAP2K2,MAPK1,MYC,PIK3C2A,PRKCD,SHC1
Prolactin Signaling	0.959	0.0854	-1.134	IRS1,MAP2K2,MAPK1,MYC,PIK3C2A,PRKCD,SHC1
BMP signaling pathway	0.896	0.0824	-1.134	MAP2K2,MAP3K7,MAPK1,PRKACA,PRKAR1A,PRKAR1B,SMAD5
Regulation of Actin-based Motility by Rho	0.738	0.0745	-1.134	BAIAP2,FNBP1,MPRIP,MYL12A,PAK2,PPP1R12A,ROCK1
Fc Epsilon RI Signaling	0.437	0.0593	-1.134	LYN,MAP2K2,MAP2K3,MAPK1,PIK3C2A,PRKCD,SYNJ1
D-myo-inositol-5-phosphate Metabolism	1.64	0.0897	-1.069	CDC25C,DOT1L,MTMR6,PLCB3,PPM1H,PPP1R12A,PPP1R7,PPP2R5E,PTPN12,PTPN13,PTPN2,SYNJ1,TNS3,WBP11
Granzyme B Signaling	2.17	0.25	-1	DFFA,LMNB1,LMNB2,NUMA1
Ovarian Cancer Signaling	2.02	0.1	-1	CD44,EGFR,MAP2K2,MAPK1,MSH6,PIK3C2A,PRKACA,PRKAR1A,PRKAR1B,RB1,RPS6KB1,SIN3A,SUV39H1,TP53
CD27 Signaling in Lymphocytes	0.575	0.0755	-1	MAP2K2,MAP2K3,MAP3K1,MAP3K7
Toll-like Receptor Signaling	0.492	0.0658	-1	MAP2K3,MAP3K1,MAP3K7,MAPK1,TAB2
IL-2 Signaling	0.435	0.0645	-1	MAP2K2,MAPK1,PIK3C2A,SHC1
SPINK1 General Cancer Pathway	0.34	0.0571	-1	EGFR,MAP2K2,MAPK1,PIK3C2A
Actin Nucleation by ARP-WASP Complex	0.32	0.0556	-1	BAIAP2,FNBP1,PPP1R12A,ROCK1
NF-κB Activation by Viruses	0	0.0482	-1	MAP3K1,MAPK1,PIK3C2A,PRKCD
JAK/Stat Signaling	0	0.0494	-1	MAP2K2,MAPK1,PIK3C2A,SHC1
NRF2-mediated Oxidative Stress Response	0.818	0.0681	-0.905	DNAJA2,FOSL1,FTH1,JUNB,JUND,MAP2K2,MAP2K3,MAP3K1,MAP3K7,MAPK1,PIK3C2A,PRKCD,STIP1
B Cell Receptor Signaling	0.503	0.0591	-0.905	BCL6,LYN,MAP2K2,MAP2K3,MAP3K1,MAP3K7,MAPK1,PIK3C2A,RPS6KB1,SHC1,SYNJ1
RhoA Signaling	2.52	0.114	-0.832	ANLN,ARHGAP12,ARHGAP5,ARHGEF11,ARHGEF12,BAIAP2,CDC42EP4,MPRIP,MYL12A,PKN1,PPP1R12A,ROCK1,SEPT2,SEPT9
Glioblastoma Multiforme Signaling	1.44	0.0843	-0.832	CDK2,EGFR,FNBP1,MAP2K2,MAPK1,MYC,NF1,PIK3C2A,PLCB3,PRKCD,RB1,RPS6KB1,SHC1,TP53
GNRH Signaling	1.06	0.0751	-0.832	EGFR,MAP2K2,MAP2K3,MAP3K1,MAP3K7,MAPK1,PAK2,PLCB3,PRKACA,PRKAR1A,PRKAR1B,PRKCD,PXN
Mitotic Roles of Polo-Like Kinase	2.85	0.152	-0.816	ANAPC1,CDC23,CDC25C,ESPL1,HSP90AA1,HSP90AB1,KIF23,PPP2R5E,SLK,SMC3
Glioma Signaling	1.32	0.0901	-0.816	EGFR,MAP2K2,MAPK1,PIK3C2A,PRKCD,RB1,SHC1,SIN3A,SUV39H1,TP53
Ephrin B Signaling	0.839	0.0833	-0.816	CAP1,EFNB1,HNRNPK,MAPK1,PXN,ROCK1
PD-1, PD-L1 cancer immunotherapy pathway	0.361	0.0561	-0.816	CBLB,CDK2,HLA-A,HLA-C,PIK3C2A,YAP1
Synaptogenesis Signaling Pathway	0.839	0.0639	-0.728	AFDN,CLASP2,CTNND1,EFNB1,EPHA2,LYN,MAP1B,MAPK1,MARCKS,NAP1L1,NAP1L4,PIK3C2A,PRKACA,PRKAR1A,PRKAR1B,PRKCD,RPS6KB1,SGTA,SHC1,TLN1
Cell Cycle: G1/S Checkpoint Regulation	2.26	0.134	-0.707	CDK2,HDAC1,HDAC2,MAX,MYC,RB1,SIN3A,SUV39H1,TP53
Regulation of eIF4 and p70S6K Signaling	1.6	0.0886	-0.707	EIF1,EIF2A,EIF2B4,EIF2S2,EIF3C,EIF4G1,IRS1,MAP2K2,MAPK1,PIK3C2A,PPP2R5E,RPS6,RPS6KB1,SHC1
Melatonin Signaling	1.6	0.111	-0.707	MAP2K2,MAP2K3,MAPK1,PLCB3,PRKACA,PRKAR1A,PRKAR1B,PRKCD
Pancreatic Adenocarcinoma Signaling	1.34	0.0909	-0.707	CDK2,EGFR,MAP2K2,MAPK1,PIK3C2A,RALBP1,RB1,SIN3A,SUV39H1,TP53
PDGF Signaling	1.18	0.092	-0.707	CAV1,MAP2K2,MAP3K1,MAPK1,MYC,PIK3C2A,SHC1,SYNJ1
IL-1 Signaling	1.09	0.0879	-0.707	MAP2K3,MAP3K1,MAP3K7,MAPK1,PRKACA,PRKAR1A,PRKAR1B,TAB2
SAPK/JNK Signaling	0.863	0.0777	-0.707	HNRNPK,IRS1,MAP3K1,MAP3K7,MINK1,PIK3C2A,SHC1,TP53
Acute Phase Response Signaling	0	0.0447	-0.707	HNRNPK,MAP2K2,MAP2K3,MAP3K1,MAP3K7,MAPK1,NOLC1,SHC1
Renin-Angiotensin Signaling	1.15	0.084	-0.632	MAP2K2,MAP3K1,MAPK1,PAK2,PIK3C2A,PRKACA,PRKAR1A,PRKAR1B,PRKCD,SHC1
CREB Signaling in Neurons	0.344	0.0529	-0.632	MAP2K2,MAPK1,PIK3C2A,PLCB3,POLR2A,PRKACA,PRKAR1A,PRKAR1B,PRKCD,RPS6KA1,SHC1
Production of Nitric Oxide and Reactive Oxygen Species in Macrophages	0.339	0.0529	-0.632	FNBP1,MAP3K1,MAP3K7,MAPK1,PIK3C2A,PPP1R11,PPP1R12A,PPP1R7,PPP2R5E,PRKCD
Colorectal Cancer Metastasis Signaling	0	0.0433	-0.632	EGFR,FNBP1,MAP2K2,MAPK1,MSH6,MYC,PIK3C2A,PRKACA,PRKAR1A,PRKAR1B,TP53
Telomerase Signaling	4.1	0.148	-0.577	DKC1,EGFR,ELF1,HDAC1,HDAC2,HSP90AA1,HSP90AB1,MAP2K2,MAPK1,MYC,PIK3C2A,PPP2R5E,RB1,SHC1,TERF2,TP53
Thrombin Signaling	2.1	0.0909	-0.5	ARHGEF10,ARHGEF11,ARHGEF12,ARHGEF16,ARHGEF2,ARHGEF5,EGFR,FNBP1,MAP2K2,MAPK1,MPRIP,MYL12A,PIK3C2A,PLCB3,PPP1R12A,PRKCD,ROCK1,RPS6KB1,SHC1
Pyrimidine Ribonucleotides Interconversion	1.26	0.119	-0.447	DDX3X,HNRNPA1,RECQL,SMARCA1,SMARCAL1
Pyrimidine Ribonucleotides De Novo Biosynthesis	1.19	0.114	-0.447	DDX3X,HNRNPA1,RECQL,SMARCA1,SMARCAL1
Endometrial Cancer Signaling	1.1	0.0984	-0.447	CTNNA1,MAP2K2,MAPK1,MYC,PIK3C2A,TP53
PCP pathway	0.738	0.082	-0.447	DVL2,EFNB1,JUNB,JUND,ROCK1
ErbB2-ErbB3 Signaling	0.644	0.0758	-0.447	MAP2K2,MAPK1,MYC,PIK3C2A,SHC1
GM-CSF Signaling	0.562	0.0704	-0.447	LYN,MAP2K2,MAPK1,PIK3C2A,SHC1
Relaxin Signaling	0	0.04	-0.447	MAPK1,PIK3C2A,PRKACA,PRKAR1A,PRKAR1B,SLC39A7
Sphingosine-1-phosphate Signaling	0	0.0424	-0.447	FNBP1,MAPK1,PIK3C2A,PLCB3,SMPD4
PKCθ Signaling in T Lymphocytes	0	0.0321	-0.447	HLA-A,MAP3K1,MAP3K7,MAPK1,PIK3C2A
Gαi Signaling	0	0.048	-0.447	CAV1,MAPK1,PRKACA,PRKAR1A,PRKAR1B,SHC1
GP6 Signaling Pathway	0	0.0417	-0.447	COL17A1,LYN,PIK3C2A,PRKCD,TLN1
Neuroinflammation Signaling Pathway	0	0.0166	-0.447	BIRC6,HLA-A,HLA-C,MAPK1,PIK3C2A
Endocannabinoid Neuronal Synapse Pathway	0	0.0391	-0.447	MAPK1,PLCB3,PRKACA,PRKAR1A,PRKAR1B
ERK5 Signaling	1.19	0.0972	-0.378	EGFR,FOSL1,MYC,RPS6KA1,RPS6KA5,RPS6KB1,RPS6KC1
Androgen Signaling	0.866	0.0735	-0.378	GTF2F1,HSP90AA1,KAT7,MAPK1,POLR2A,PRKACA,PRKAR1A,PRKAR1B,PRKCD,SHC1
Neuropathic Pain Signaling In Dorsal Horn Neurons	0.62	0.0686	-0.378	MAPK1,PIK3C2A,PLCB3,PRKACA,PRKAR1A,PRKAR1B,PRKCD
Corticotropin Releasing Hormone Signaling	0.37	0.0552	-0.378	JUND,MAP2K2,MAPK1,PRKACA,PRKAR1A,PRKAR1B,PRKCD,SLC39A7
p38 MAPK Signaling	2.25	0.11	-0.333	EEF2K,HMGN1,HSPB1,MAP2K3,MAP3K7,MAX,MYC,RPS6KA1,RPS6KA5,RPS6KB1,RPS6KC1,TAB2,TP53
P2Y Purigenic Receptor Signaling Pathway	0.738	0.0703	-0.333	MAP2K2,MAPK1,MYC,PIK3C2A,PLCB3,PRKACA,PRKAR1A,PRKAR1B,PRKCD
PI3K/AKT Signaling	0.686	0.0682	-0.333	HSP90AA1,HSP90AB1,MAP2K2,MAPK1,PPP2R5E,RPS6KB1,SHC1,SYNJ1,TP53
Synaptic Long Term Potentiation	1.26	0.0853	-0.302	MAP2K2,MAPK1,PLCB3,PPP1R11,PPP1R12A,PPP1R7,PRKACA,PRKAR1A,PRKAR1B,PRKCD,RPS6KA1
Endocannabinoid Cancer Inhibition Pathway	1.58	0.0903	-0.277	EIF2A,MAP2K2,MAP2K3,MAPK1,MYC,PIK3C2A,PRKAA1,PRKACA,PRKAR1A,PRKAR1B,ROCK1,SMPD4,VIM
EIF2 Signaling	1.51	0.08	-0.277	EIF1,EIF2A,EIF2B4,EIF2S2,EIF3C,EIF4G1,EIF5B,HNRNPA1,MAP2K2,MAPK1,MYC,PIK3C2A,RPL14,RPL29,RPL4,RPLP1,RPS6,SHC1
Role of NFAT in Cardiac Hypertrophy	1.17	0.0744	-0.277	CABIN1,CSNK1A1,HDAC1,HDAC2,MAP2K2,MAP2K3,MAP3K1,MAP3K7,MAPK1,PIK3C2A,PLCB3,PRKACA,PRKAR1A,PRKAR1B,PRKCD,SHC1
Aryl Hydrocarbon Receptor Signaling	2.32	0.105	0	CDK2,CHEK1,HSP90AA1,HSP90AB1,HSPB1,MAPK1,MED1,MYC,NCOA3,NCOA7,NCOR2,NFIC,RB1,SMARCA4,TP53
Neuregulin Signaling	2.11	0.115	0	EGFR,ERBIN,HSP90AA1,HSP90AB1,MAP2K2,MAPK1,MYC,PRKCD,RPS6,RPS6KB1,SHC1
UVC-Induced MAPK Signaling	1.41	0.118	0	EGFR,MAP2K2,MAPK1,PRKCD,SMPD4,TP53
Cyclins and Cell Cycle Regulation	1.33	0.0988	0	CDK2,HDAC1,HDAC2,PPP2R5E,RB1,SIN3A,SUV39H1,TP53
EGF Signaling	1.24	0.107	0	EGFR,MAP3K1,MAPK1,PIK3C2A,RPS6KB1,SHC1
eNOS Signaling	0.772	0.0688	0	CAV1,HSP90AA1,HSP90AB1,NOSIP,PIK3C2A,PRKAA1,PRKACA,PRKAR1A,PRKAR1B,PRKCD,STUB1
VDR/RXR Activation	0.726	0.0769	0	MED1,NCOA3,NCOR1,NCOR2,PRKCD,YY1
Type II Diabetes Mellitus Signaling	0.559	0.0629	0	IRS1,IRS2,MAP3K1,MAP3K7,MAPK1,PIK3C2A,PRKAA1,PRKCD,SMPD4
Adrenomedullin signaling pathway	0.41	0.0556	0	MAP2K2,MAP2K3,MAPK1,MAX,PIK3C2A,PLCB3,PRKACA,PRKAR1A,PRKAR1B,SHC1,SLC39A7
Sperm Motility	0.386	0.0543	0	EGFR,EPHA2,FGFR3,LYN,MAP2K3,PEAK1,PLCB3,PRKACA,PRKAR1A,PRKAR1B,PRKCD,TWF1
Gαs Signaling	0.361	0.0561	0	ADD3,MAP2K2,MAPK1,PRKACA,PRKAR1A,PRKAR1B
Death Receptor Signaling	0.328	0.0549	0	ACIN1,DFFA,HSPB1,LMNA,ROCK1
GPCR-Mediated Integration of Enteroendocrine Signaling Exemplified by an L Cell	0.31	0.0548	0	PLCB3,PRKACA,PRKAR1A,PRKAR1B
Amyotrophic Lateral Sclerosis Signaling	0	0.0408	0	ALS2,PIK3C2A,RNF19A,TP53
Synaptic Long Term Depression	0	0.0374	0	LYN,MAP2K2,MAPK1,PLCB3,PPP2R5E,PRKCD,SLC39A7
Endothelin-1 Signaling	0	0.0321	0	MAPK1,MYC,PIK3C2A,PLCB3,PRKCD,SHC1
PI3K Signaling in B Lymphocytes	0	0.0435	0	IRS1,IRS2,LYN,MAP2K2,MAPK1,PLCB3
PEDF Signaling	0	0.0482	0	MAPK1,PIK3C2A,ROCK1,TP53
STAT3 Pathway	0	0.0444	0	EGFR,FGFR3,MAP2K2,MAPK1,MYC,PTPN2
Systemic Lupus Erythematosus In T Cell Signaling Pathway	0	0.0418	0	BCL6,CD44,DNMT1,ELF1,FNBP1,HLA-A,HLA-C,MAP2K2,MAP2K3,MAPK1,PIK3C2A,PPP2R5E,ROCK1,RPS6KB1
p70S6K Signaling	1.91	0.1	0.277	EEF2K,EGFR,IRS1,LYN,MAP2K2,MAPK1,PIK3C2A,PLCB3,PPP2R5E,PRKCD,RPS6,RPS6KB1,SHC1
Dopamine-DARPP32 Feedback in cAMP Signaling	0.735	0.0675	0.302	CSNK1A1,CSNK1D,PLCB3,PPP1R11,PPP1R12A,PPP1R7,PPP2R5E,PRKACA,PRKAR1A,PRKAR1B,PRKCD
Huntington's Disease Signaling	1.31	0.0756	0.333	DNM1L,DYNC1I2,EGFR,HDAC1,HDAC2,HTT,MAPK1,NCOR1,NCOR2,PIK3C2A,PLCB3,POLR2A,PRKCD,PSME3,RCOR3,SHC1,SIN3A,TP53
CDK5 Signaling	1.06	0.0833	0.333	MAP2K2,MAPK1,PPP1R11,PPP1R12A,PPP1R7,PPP2R5E,PRKACA,PRKAR1A,PRKAR1B
PTEN Signaling	0.767	0.0714	0.333	BCAR1,EGFR,FGFR3,MAP2K2,MAPK1,MCRS1,RPS6KB1,SHC1,SYNJ1
Wnt/β-catenin Signaling	0.313	0.052	0.333	CD44,CSNK1A1,CSNK1D,DVL2,HDAC1,MAP3K7,MYC,PPP2R5E,TP53
Role of NFAT in Regulation of the Immune Response	0.262	0.0495	0.333	CABIN1,CSNK1A1,CSNK1D,HLA-A,LYN,MAP2K2,MAPK1,PIK3C2A,PLCB3
HIPPO signaling	3.03	0.141	0.378	CD44,CSNK1D,PPP1R11,PPP1R12A,PPP1R7,PPP2R5E,SCRIB,SMAD5,STK3,TJP2,TP53BP2,YAP1
Role of p14/p19ARF in Tumor Suppression	2.51	0.2	0.447	NPM1,PIK3C2A,RB1,TP53,TTF1,UBTF
Chemokine Signaling	0.441	0.0625	0.447	MAP2K2,MAPK1,MPRIP,PLCB3,PPP1R12A
Dendritic Cell Maturation	0	0.0272	0.447	HLA-A,HLA-C,MAPK1,PIK3C2A,PLCB3
GPCR-Mediated Nutrient Sensing in Enteroendocrine Cells	0	0.0446	0.447	PLCB3,PRKACA,PRKAR1A,PRKAR1B,PRKCD
PPAR Signaling	1.48	0.0962	0.632	HSP90AA1,HSP90AB1,MAP2K2,MAP3K7,MAPK1,MED1,NCOR1,NCOR2,SHC1,SNW1
Role of CHK Proteins in Cell Cycle Checkpoint Control	2.74	0.158	0.816	CDC25C,CDK2,CHEK1,MDC1,NBN,PPP2R5E,RFC1,RFC2,TP53
BAG2 Signaling Pathway	1.74	0.14	0.816	HSP90AA1,MAPK1,MYC,PSME3,STUB1,TP53
IL-7 Signaling Pathway	1.02	0.0886	0.816	BCL6,CDK2,LYN,MAPK1,MYC,PIK3C2A,SHC1
Calcium Signaling	0	0.0437	0.816	ATP2B1,CABIN1,HDAC1,HDAC2,MAPK1,MYH9,PRKACA,PRKAR1A,PRKAR1B
ATM Signaling	5.31	0.175	0.832	CBX1,CBX3,CBX5,CDC25C,CDK2,CHEK1,H2AFX,HERC2,HP1BP3,MDC1,NBN,PPP2R5E,SMC3,SUV39H1,TOPBP1,TP53,TP53BP1
Phospholipase C Signaling	2.05	0.0856	0.853	AHNAK,ARHGEF10,ARHGEF11,ARHGEF12,ARHGEF16,ARHGEF17,ARHGEF18,ARHGEF2,ARHGEF5,FNBP1,HDAC1,HDAC2,LYN,MAP2K2,MAPK1,MARCKS,MPRIP,MYL12A,PLCB3,PPP1R12A,PRKCD,SHC1
PPARα/RXRα Activation	2.2	0.0947	1	FASN,HSP90AA1,HSP90AB1,IRS1,MAP2K2,MAP2K3,MAP3K7,MAPK1,MED1,NCOA3,NCOR1,NCOR2,PLCB3,PRKAA1,PRKACA,PRKAR1A,PRKAR1B,SHC1
RhoGDI Signaling	1.77	0.0889	1	ARHGAP12,ARHGAP5,ARHGEF10,ARHGEF11,ARHGEF12,ARHGEF16,ARHGEF17,ARHGEF18,ARHGEF2,ARHGEF5,CD44,FNBP1,MYL12A,PAK2,PPP1R12A,ROCK1
Regulation of Cellular Mechanics by Calpain Protease	0.971	0.0909	1	CDK2,EGFR,MAPK1,PXN,RB1,TLN1
G Beta Gamma Signaling	0.824	0.0738	1	CAV1,CAV2,EGFR,MAPK1,PRKACA,PRKAR1A,PRKAR1B,PRKCD,SHC1
Osteoarthritis Pathway	0	0.0235	1	CTNNA1,FGFR3,MYBBP1A,PRKAA1,SMAD5
Cardiac β-adrenergic Signaling	1.67	0.0929	1.134	AKAP1,AKAP11,AKAP12,AKAP13,AKAP17A,AKAP8,PPP1R11,PPP1R12A,PPP1R7,PPP2R5E,PRKACA,PRKAR1A,PRKAR1B
Sumoylation Pathway	2.31	0.117	1.265	DNMT3A,FNBP1,HDAC1,HDAC2,RANBP2,RFC1,RFC2,SENP6,SERBP1,STUB1,SUMO1,TP53
Protein Kinase A Signaling	1.82	0.0752	1.279	ADD3,AKAP1,AKAP11,AKAP12,AKAP13,AKAP17A,AKAP8,ANAPC1,CDC23,CDC25C,FLNB,HIST1H1B,HIST1H1E,MAP2K2,MAP3K1,MAPK1,MYL12A,PLCB3,PPP1R11,PPP1R12A,PPP1R7,PRKACA,PRKAR1A,PRKAR1B,PRKCD,PTPN12,PTPN13,PTPN2,PXN,ROCK1
Sirtuin Signaling Pathway	1.48	0.0753	1.342	ACLY,CRTC2,DOT1L,ESRRA,HIST1H1B,HIST1H1E,HSF1,MAPK1,MYC,NBN,NDRG1,PRKAA1,RRP9,SMARCA5,SUV39H1,TOMM22,TP53,TP53BP1,TUBA1C,VDAC1,XPC,XRCC6
NER Pathway	6.21	0.184	1.5	CHAF1A,CHAF1B,COPS3,DDB2,ERCC5,ERCC6,HMGN1,LIG1,LIG3,POLA2,POLR2A,RFC1,RFC2,TCEA1,TOP2A,TOP2B,XAB2,XPC,XRCC1
Apoptosis Signaling	1.25	0.0909	1.667	ACIN1,BIRC6,DFFA,LMNA,MAP2K2,MAPK1,ROCK1,RPS6KA1,TP53
Role of BRCA1 in DNA Damage Response	4.47	0.175	1.89	ABRAXAS1,ARID1A,CHEK1,MDC1,MSH6,NBN,PHF10,RB1,RFC1,RFC2,SMARCA4,SMARCC1,TOPBP1,TP53
Cell Cycle: G2/M DNA Damage Checkpoint Regulation	2.01	0.143	1.89	CDC25C,CHEK1,RPS6KA1,TOP2A,TOP2B,TP53,TRIP12
p53 Signaling	2.05	0.112	2.236	CCNK,CDK2,CHEK1,CSNK1D,HDAC1,MED1,PIK3C2A,RB1,TOPBP1,TP53,TP53BP2
Hypoxia Signaling in the Cardiovascular System	1.98	0.122	#NUM!	BIRC6,CSNK1D,HSP90AA1,HSP90AB1,SUMO1,TP53,UBE2E2,UBE2H,UBE2O
Prostate Cancer Signaling	1.82	0.109	#NUM!	CDK2,HSP90AA1,HSP90AB1,MAP2K2,MAPK1,PIK3C2A,RB1,SIN3A,SUV39H1,TP53
Adipogenesis pathway	1.81	0.097	#NUM!	EZH2,FGFR3,HDAC1,HDAC2,KAT7,KLF3,RB1,RPS6KA1,RPS6KB1,RPS6KC1,SIN3A,SMAD5,TP53
RAR Activation	1.79	0.0876	#NUM!	ARID1A,MAP3K1,MAPK1,MED1,NCOR1,NCOR2,NR2F6,NSD1,PHF10,PRKACA,PRKAR1A,PRKAR1B,PRKCD,SMAD5,SMARCA4,SMARCC1,SNW1
Cleavage and Polyadenylation of Pre-mRNA	1.72	0.25	#NUM!	CPSF2,CSTF3,PABPN1
FAK Signaling	1.69	0.104	#NUM!	ASAP1,BCAR1,EGFR,GIT2,MAP2K2,MAPK1,PAK2,PIK3C2A,PXN,TLN1
Small Cell Lung Cancer Signaling	1.6	0.111	#NUM!	CDK2,MAX,MYC,PIK3C2A,RB1,SIN3A,SUV39H1,TP53
DNA Double-Strand Break Repair by Homologous Recombination	1.54	0.214	#NUM!	ATRX,LIG1,NBN
Chronic Myeloid Leukemia Signaling	1.48	0.0962	#NUM!	HDAC1,HDAC2,MAP2K2,MAPK1,MYC,PIK3C2A,RB1,SIN3A,SUV39H1,TP53
Amyloid Processing	1.41	0.118	#NUM!	CSNK1A1,CSNK1D,MAPK1,PRKACA,PRKAR1A,PRKAR1B
Epithelial Adherens Junction Signaling	1.4	0.085	#NUM!	AFDN,BAIAP2,CLINT1,CTNNA1,CTNND1,EGFR,EPN1,LMO7,MYH9,SSX2IP,TUBA1C,TUBB,ZYX
Reelin Signaling in Neurons	1.39	0.101	#NUM!	ARHGEF10,ARHGEF11,ARHGEF12,ARHGEF16,ARHGEF2,ARHGEF5,LYN,PIK3C2A
Mismatch Repair in Eukaryotes	1.38	0.188	#NUM!	MSH6,RFC1,RFC2
RAN Signaling	1.31	0.176	#NUM!	KPNA2,KPNA4,RANBP2
Acetyl-CoA Biosynthesis III (from Citrate)	1.31	1	#NUM!	ACLY
Systemic Lupus Erythematosus Signaling	1.18	0.0736	#NUM!	CD2BP2,HLA-A,HLA-C,HNRNPC,LSM14A,LYN,MAPK1,PIK3C2A,PRPF3,PRPF31,PRPF38A,PRPF38B,PRPF40A,PRPF4B,PRPF6,SART1,SNRNP200
Role of Oct4 in Mammalian Embryonic Stem Cell Pluripotency	1.12	0.109	#NUM!	NR2F6,RB1,TASOR,TDRD7,TP53
Leptin Signaling in Obesity	1.11	0.0933	#NUM!	MAP2K2,MAPK1,PIK3C2A,PLCB3,PRKACA,PRKAR1A,PRKAR1B
Dopamine Receptor Signaling	1.07	0.0909	#NUM!	PPP1R11,PPP1R12A,PPP1R7,PPP2R5E,PRKACA,PRKAR1A,PRKAR1B
Polyamine Regulation in Colon Cancer	1.04	0.136	#NUM!	MAX,MYC,PSME3
Nucleotide Excision Repair Pathway	1.03	0.114	#NUM!	ERCC5,ERCC6,POLR2A,XPC
Spliceosomal Cycle	1.02	0.5	#NUM!	U2AF2
Palmitate Biosynthesis I (Animals)	1.02	0.5	#NUM!	FASN
Fatty Acid Biosynthesis Initiation II	1.02	0.5	#NUM!	FASN
Putrescine Biosynthesis III	1.02	0.5	#NUM!	AZIN2
Thyroid Cancer Signaling	0.975	0.098	#NUM!	MAP2K2,MAPK1,MYC,SHC1,TP53
D-myo-inositol (1,4,5)-Trisphosphate Biosynthesis	0.907	0.12	#NUM!	PI4K2A,PI4KB,PLCB3
Remodeling of Epithelial Adherens Junctions	0.903	0.087	#NUM!	CTNNA1,CTNND1,DNM1L,TUBA1C,TUBB,ZYX
TR/RXR Activation	0.896	0.0824	#NUM!	ACACA,FASN,MED1,NCOA3,NCOR1,NCOR2,PIK3C2A
Mevalonate Pathway I	0.876	0.154	#NUM!	HMGCR,HMGCS1
Pregnenolone Biosynthesis	0.876	0.154	#NUM!	MICAL1,MICAL3
IL-4 Signaling	0.876	0.0814	#NUM!	HLA-A,HMGA1,IRS1,PIK3C2A,RPS6KB1,SHC1,SYNJ1
Role of IL-17A in Arthritis	0.87	0.0909	#NUM!	MAP2K2,MAP2K3,MAPK1,PIK3C2A,RPS6KA1
Estrogen-mediated S-phase Entry	0.87	0.115	#NUM!	CDK2,MYC,RB1
Coenzyme A Biosynthesis	0.851	0.333	#NUM!	COASY
Inosine-5'-phosphate Biosynthesis II	0.851	0.333	#NUM!	PAICS
Biotin-carboxyl Carrier Protein Assembly	0.851	0.333	#NUM!	ACACA
Unfolded protein response	0.848	0.0893	#NUM!	CANX,CEBPZ,DNAJA2,EIF2A,HSPH1
Role of PKR in Interferon Induction and Antiviral Response	0.845	0.0976	#NUM!	MAP2K3,MAP3K7,TAB2,TP53
Caveolar-mediated Endocytosis Signaling	0.818	0.0822	#NUM!	CAV1,EGFR,FLNB,HLA-A,HLA-C,ITGB4
Virus Entry via Endocytic Pathways	0.783	0.0741	#NUM!	AP3B1,CAV1,FLNB,HLA-A,HLA-C,ITGB4,PIK3C2A,PRKCD
Nur77 Signaling in T Lymphocytes	0.78	0.0847	#NUM!	CABIN1,HDAC1,HDAC2,HLA-A,SIN3A
Histidine Degradation VI	0.775	0.133	#NUM!	MICAL1,MICAL3
Axonal Guidance Signaling	0.762	0.0595	#NUM!	ABLIM3,ADAM9,ARHGEF11,ARHGEF12,BAIAP2,BCAR1,EFNB1,EPHA2,GIT1,HERC2,KLC1,MAP2K2,MAPK1,MICAL1,MYL12A,PAK2,PIK3C2A,PLCB3,PRKACA,PRKAR1A,PRKAR1B,PRKCD,PXN,ROCK1,RTN4,SHC1,SRGAP1,TUBA1C,TUBB
Semaphorin Signaling in Neurons	0.759	0.0833	#NUM!	ARHGEF12,FNBP1,MAPK1,PAK2,ROCK1
Erythropoietin Signaling	0.745	0.0779	#NUM!	MAP2K2,MAPK1,PIK3C2A,PRKCD,RPS6KB1,SHC1
Molybdenum Cofactor Biosynthesis	0.738	0.25	#NUM!	GPHN
Sonic Hedgehog Signaling	0.738	0.1	#NUM!	PRKACA,PRKAR1A,PRKAR1B
Cellular Effects of Sildenafil (Viagra)	0.699	0.0687	#NUM!	MPRIP,MYH9,MYL12A,PABPC4,PLCB3,PPP1R12A,PRKACA,PRKAR1A,PRKAR1B
Ubiquinol-10 Biosynthesis (Eukaryotic)	0.69	0.118	#NUM!	MICAL1,MICAL3
D-myo-inositol (1,4,5)-trisphosphate Degradation	0.69	0.118	#NUM!	SEC16A,SYNJ1
Superpathway of Geranylgeranyldiphosphate Biosynthesis I (via Mevalonate)	0.69	0.118	#NUM!	HMGCR,HMGCS1
Ephrin A Signaling	0.674	0.0833	#NUM!	BCAR1,EPHA2,PIK3C2A,ROCK1
1D-myo-inositol Hexakisphosphate Biosynthesis II (Mammalian)	0.652	0.111	#NUM!	SEC16A,SYNJ1
D-myo-inositol (1,3,4)-trisphosphate Biosynthesis	0.652	0.111	#NUM!	SEC16A,SYNJ1
FAT10 Signaling Pathway	0.652	0.111	#NUM!	HTT,PSME3
Calcium-induced T Lymphocyte Apoptosis	0.644	0.0758	#NUM!	CABIN1,HDAC1,HDAC2,HLA-A,PRKCD
Cytotoxic T Lymphocyte-mediated Apoptosis of Target Cells	0.629	0.0882	#NUM!	DFFA,HLA-A,HLA-C
IL-9 Signaling	0.629	0.0882	#NUM!	IRS1,IRS2,PIK3C2A
Role of JAK2 in Hormone-like Cytokine Signaling	0.629	0.0882	#NUM!	IRS1,IRS2,SHC1
GADD45 Signaling	0.618	0.105	#NUM!	CDK2,TP53
DNA damage-induced 14-3-3σ Signaling	0.618	0.105	#NUM!	CDK2,TP53
Role of Tissue Factor in Cancer	0.604	0.0661	#NUM!	EGFR,LYN,MAPK1,PIK3C2A,RPS6KA1,RPS6KA5,RPS6KB1,TP53
Granzyme A Signaling	0.585	0.1	#NUM!	HIST1H1B,HIST1H1E
UDP-N-acetyl-D-glucosamine Biosynthesis II	0.582	0.167	#NUM!	GFPT1
Role of JAK1 and JAK3 in γc Cytokine Signaling	0.578	0.0714	#NUM!	IRS1,IRS2,MAPK1,PIK3C2A,SHC1
Cell Cycle Regulation by BTG Family Proteins	0.559	0.0811	#NUM!	CDK2,PPP2R5E,RB1
Phosphatidylcholine Biosynthesis I	0.524	0.143	#NUM!	PCYT1A
Antigen Presentation Pathway	0.519	0.0769	#NUM!	CANX,HLA-A,HLA-C
Superpathway of D-myo-inositol (1,4,5)-trisphosphate Metabolism	0.5	0.087	#NUM!	SEC16A,SYNJ1
Cancer Drug Resistance By Drug Efflux	0.492	0.069	#NUM!	MAP2K2,MAPK1,TP53,YBX1
Phagosome Maturation	0.489	0.06	#NUM!	ATP6V0A2,CANX,DYNC1I2,DYNC1LI1,DYNC1LI2,HLA-A,HLA-C,TUBA1C,TUBB
α-Adrenergic Signaling	0.483	0.0632	#NUM!	MAP2K2,MAPK1,PRKACA,PRKAR1A,PRKAR1B,PRKCD
Mechanisms of Viral Exit from Host Cells	0.481	0.0732	#NUM!	LMNB1,LMNB2,PRKCD
Salvage Pathways of Pyrimidine Deoxyribonucleotides	0.478	0.125	#NUM!	TK1
Sphingomyelin Metabolism	0.478	0.125	#NUM!	SMPD4
IL-17A Signaling in Gastric Cells	0.453	0.08	#NUM!	EGFR,MAPK1
Oncostatin M Signaling	0.446	0.0698	#NUM!	MAP2K2,MAPK1,SHC1
Sucrose Degradation V (Mammalian)	0.437	0.111	#NUM!	TPI1
IL-17 Signaling	0.429	0.0617	#NUM!	MAP2K2,MAP2K3,MAP3K7,MAPK1,PIK3C2A
Natural Killer Cell Signaling	0.418	0.0583	#NUM!	MAP2K2,MAPK1,PAK2,PIK3C2A,PRKCD,SHC1,SYNJ1
IL-15 Production	0.409	0.0579	#NUM!	EGFR,EPHA2,FGFR3,LYN,MAP2K3,PEAK1,TWF1
Ketogenesis	0.4	0.1	#NUM!	HMGCS1
Calcium Transport I	0.4	0.1	#NUM!	ATP2B1
Netrin Signaling	0.397	0.0615	#NUM!	ABLIM3,PRKACA,PRKAR1A,PRKAR1B
Superpathway of Cholesterol Biosynthesis	0.391	0.0714	#NUM!	HMGCR,HMGCS1
HER-2 Signaling in Breast Cancer	0.386	0.0588	#NUM!	EGFR,ITGB4,PIK3C2A,PRKCD,TP53
Myc Mediated Apoptosis Signaling	0.384	0.0606	#NUM!	MYC,PIK3C2A,SHC1,TP53
Purine Nucleotides De Novo Biosynthesis II	0.37	0.0909	#NUM!	PAICS
TNFR1 Signaling	0.345	0.06	#NUM!	MADD,MAP3K1,PAK2
Assembly of RNA Polymerase II Complex	0.345	0.06	#NUM!	GTF2F1,POLR2A,TAF12
Assembly of RNA Polymerase I Complex	0.341	0.0833	#NUM!	UBTF
4-1BB Signaling in T Lymphocytes	0.324	0.0625	#NUM!	MAP2K2,MAPK1
IL-15 Signaling	0.32	0.0556	#NUM!	MAP2K2,MAPK1,PIK3C2A,SHC1
Assembly of RNA Polymerase III Complex	0.316	0.0769	#NUM!	GTF3C1
Phototransduction Pathway	0.31	0.0566	#NUM!	PRKACA,PRKAR1A,PRKAR1B
Clathrin-mediated Endocytosis Signaling	0.308	0.0515	#NUM!	AAK1,AP3B1,CD2AP,CTTN,DNM1L,EPN1,ITGB4,PIK3C2A,SH3BP4,SYNJ1
Transcriptional Regulatory Network in Embryonic Stem Cells	0.298	0.0556	#NUM!	CDYL,FOXC1,RIF1
Inhibition of Angiogenesis by TSP1	0.296	0.0588	#NUM!	MAPK1,TP53
Glutaryl-CoA Degradation	0.294	0.0714	#NUM!	CDYL
IL-17A Signaling in Fibroblasts	0.282	0.0571	#NUM!	MAP3K7,MAPK1
Macropinocytosis Signaling	0.274	0.0519	#NUM!	ITGB4,PIK3C2A,PRKCD,RAB34
Choline Biosynthesis III	0.273	0.0667	#NUM!	PCYT1A
Antiproliferative Role of Somatostatin Receptor 2	0.266	0.0513	#NUM!	MAP2K2,MAPK1,PIK3C2A,SLC39A7
Role of Wnt/GSK-3β Signaling in the Pathogenesis of Influenza	0.266	0.0513	#NUM!	CSNK1A1,CSNK1D,DVL2,NCOA3
Role of MAPK Signaling in the Pathogenesis of Influenza	0.266	0.0513	#NUM!	MAP2K2,MAP2K3,MAPK1,RABGEF1
Vitamin-C Transport	0.255	0.0625	#NUM!	SLC23A2
Parkinson's Signaling	0.255	0.0625	#NUM!	MAPK1
April Mediated Signaling	0.236	0.0513	#NUM!	MAP3K1,MAPK1
Apelin Muscle Signaling Pathway	0.209	0.0526	#NUM!	PRKAA1
Cardiomyocyte Differentiation via BMP Receptors	0.196	0.05	#NUM!	MAP3K7
IL-10 Signaling	0	0.0435	#NUM!	MAP2K3,MAP3K7,MAPK1
Circadian Rhythm Signaling	0	0.0303	#NUM!	CSNK1D
LPS/IL-1 Mediated Inhibition of RXR Function	0	0.0134	#NUM!	HMGCS1,MAP3K1,MAP3K7
Hepatic Cholestasis	0	0.0326	#NUM!	MAP3K7,PRKACA,PRKAR1A,PRKAR1B,PRKCD,TJP2
LXR/RXR Activation	0	0.0413	#NUM!	ACACA,FASN,HMGCR,NCOR1,NCOR2
Hepatic Fibrosis / Hepatic Stellate Cell Activation	0	0.0161	#NUM!	COL17A1,EGFR,MYH9
Mitochondrial Dysfunction	0	0.00585	#NUM!	VDAC1
FXR/RXR Activation	0	0.00794	#NUM!	FASN
Ceramide Signaling	0	0.0449	#NUM!	MAP3K1,PIK3C2A,PPP2R5E,SMPD4
PXR/RXR Activation	0	0.0462	#NUM!	PRKACA,PRKAR1A,PRKAR1B
Activation of IRF by Cytosolic Pattern Recognition Receptors	0	0.0159	#NUM!	ADAR
IL-12 Signaling and Production in Macrophages	0	0.0301	#NUM!	MAP2K2,MAPK1,PIK3C2A,PRKCD
Role of Pattern Recognition Receptors in Recognition of Bacteria and Viruses	0	0.0194	#NUM!	MAPK1,PIK3C2A,PRKCD
TREM1 Signaling	0	0.0133	#NUM!	MAPK1
MIF Regulation of Innate Immunity	0	0.0476	#NUM!	MAPK1,TP53
FcγRIIB Signaling in B Lymphocytes	0	0.0395	#NUM!	LYN,PIK3C2A,SHC1
CCR5 Signaling in Macrophages	0	0.0213	#NUM!	MAPK1,PRKCD
IL-22 Signaling	0	0.0417	#NUM!	MAPK1
Lymphotoxin β Receptor Signaling	0	0.037	#NUM!	MAPK1,PIK3C2A
CTLA4 Signaling in Cytotoxic T Lymphocytes	0	0.0444	#NUM!	HLA-A,HLA-C,PIK3C2A,PPP2R5E
Induction of Apoptosis by HIV1	0	0.0328	#NUM!	DFFA,TP53
B Cell Activating Factor Signaling	0	0.0488	#NUM!	MAP3K1,MAPK1
T Helper Cell Differentiation	0	0.0274	#NUM!	BCL6,HLA-A
CD28 Signaling in T Helper Cells	0	0.0331	#NUM!	HLA-A,MAP2K2,MAP3K1,PIK3C2A
HIF1α Signaling	0	0.0439	#NUM!	HSP90AA1,MAPK1,NAA10,PIK3C2A,TP53
Angiopoietin Signaling	0	0.0263	#NUM!	PAK2,PIK3C2A
Factors Promoting Cardiogenesis in Vertebrates	0	0.043	#NUM!	CDK2,MAP3K7,PRKCD,SMAD5
Docosahexaenoic Acid (DHA) Signaling	0	0.0256	#NUM!	PIK3C2A
iCOS-iCOSL Signaling in T Helper Cells	0	0.0268	#NUM!	HLA-A,PIK3C2A,SHC1
Lipid Antigen Presentation by CD1	0	0.0385	#NUM!	CANX
Human Embryonic Stem Cell Pluripotency	0	0.0221	#NUM!	FGFR3,PIK3C2A,SMAD5
Type I Diabetes Mellitus Signaling	0	0.045	#NUM!	HLA-A,HLA-C,MAP2K3,MAP3K7,MAPK1
Basal Cell Carcinoma Signaling	0	0.0274	#NUM!	DVL2,TP53
Primary Immunodeficiency Signaling	0	0.02	#NUM!	UNG
Allograft Rejection Signaling	0	0.0233	#NUM!	HLA-A,HLA-C
Autoimmune Thyroid Disease Signaling	0	0.0408	#NUM!	HLA-A,HLA-C
Graft-versus-Host Disease Signaling	0	0.0417	#NUM!	HLA-A,HLA-C
G Protein Signaling Mediated by Tubby	0	0.0323	#NUM!	PLCB3
Communication between Innate and Adaptive Immune Cells	0	0.0208	#NUM!	HLA-A,HLA-C
Crosstalk between Dendritic Cells and Natural Killer Cells	0	0.0337	#NUM!	HLA-A,HLA-C,TLN1
Role of Osteoblasts, Osteoclasts and Chondrocytes in Rheumatoid Arthritis	0	0.0317	#NUM!	CSNK1A1,MAP2K3,MAP3K7,MAPK1,PIK3C2A,SMAD5,TAB2
Altered T Cell and B Cell Signaling in Rheumatoid Arthritis	0	0.0111	#NUM!	HLA-A
Role of Macrophages, Fibroblasts and Endothelial Cells in Rheumatoid Arthritis	0	0.0351	#NUM!	CEBPZ,CSNK1A1,MAP2K2,MAP2K3,MAP3K7,MAPK1,MYC,PIK3C2A,PLCB3,PRKCD,ROCK1
Estrogen-Dependent Breast Cancer Signaling	0	0.04	#NUM!	EGFR,MAPK1,PIK3C2A
B Cell Development	0	0.0278	#NUM!	HLA-A
Neuroprotective Role of THOP1 in Alzheimer's Disease	0	0.0431	#NUM!	HLA-A,HLA-C,PRKACA,PRKAR1A,PRKAR1B
Regulation of IL-2 Expression in Activated and Anergic T Lymphocytes	0	0.0337	#NUM!	MAP2K2,MAP3K1,MAPK1
TNFR2 Signaling	0	0.0333	#NUM!	MAP3K1
Role of PI3K/AKT Signaling in the Pathogenesis of Influenza	0	0.0462	#NUM!	MAP2K2,MAPK1,PIK3C2A
MSP-RON Signaling Pathway	0	0.0169	#NUM!	PIK3C2A
OX40 Signaling Pathway	0	0.0222	#NUM!	HLA-A,HLA-C
MIF-mediated Glucocorticoid Regulation	0	0.0294	#NUM!	MAPK1
Tumoricidal Function of Hepatic Natural Killer Cells	0	0.0417	#NUM!	DFFA
Role of JAK1, JAK2 and TYK2 in Interferon Signaling	0	0.0417	#NUM!	PTPN2
Role of JAK family kinases in IL-6-type Cytokine Signaling	0	0.04	#NUM!	MAPK1
iNOS Signaling	0	0.0444	#NUM!	HMGA1,MAPK1
nNOS Signaling in Neurons	0	0.0213	#NUM!	PRKCD
nNOS Signaling in Skeletal Muscle Cells	0	0.0244	#NUM!	SNTB2
Phospholipases	0	0.0164	#NUM!	PLCB3
tRNA Charging	0	0.0256	#NUM!	EPRS
Tryptophan Degradation III (Eukaryotic)	0	0.0455	#NUM!	CDYL
Glycolysis I	0	0.0385	#NUM!	TPI1
Stearate Biosynthesis I (Animals)	0	0.0222	#NUM!	FASN
Methionine Degradation I (to Homocysteine)	0	0.0455	#NUM!	NSUN4
Superpathway of Methionine Degradation	0	0.027	#NUM!	NSUN4
Antioxidant Action of Vitamin C	0	0.028	#NUM!	MAPK1,PLCB3,SLC23A2
Cysteine Biosynthesis III (mammalia)	0	0.0417	#NUM!	NSUN4
Agranulocyte Adhesion and Diapedesis	0	0.00521	#NUM!	MYH9
Regulation of the Epithelial-Mesenchymal Transition Pathway	0	0.0412	#NUM!	DVL2,EGFR,FGFR3,HMGA2,MAP2K2,MAP2K3,MAPK1,PIK3C2A
Wnt/Ca+ pathway	0	0.0323	#NUM!	DVL2,PLCB3
Interferon Signaling	0	0.0278	#NUM!	PTPN2
GABA Receptor Signaling	0	0.0105	#NUM!	GPHN
Xenobiotic Metabolism Signaling	0	0.0486	#NUM!	HSP90AA1,HSP90AB1,MAP2K2,MAP2K3,MAP3K1,MAP3K7,MAPK1,MED1,NCOR2,PIK3C2A,PPP2R5E,PRKCD,SNW1,SUMO1
Glutamate Receptor Signaling	0	0.0175	#NUM!	SLC38A1
T Cell Receptor Signaling	0	0.0377	#NUM!	MAP2K2,MAP3K1,MAPK1,PIK3C2A
G-Protein Coupled Receptor Signaling	0	0.0331	#NUM!	MAP2K2,MAPK1,PIK3C2A,PLCB3,PRKACA,PRKAR1A,PRKAR1B,RPS6KA1,SHC1
Gustation Pathway	0	0.0196	#NUM!	PRKACA,PRKAR1A,PRKAR1B
Phagosome Formation	0	0.0397	#NUM!	FNBP1,MARCKS,PIK3C2A,PLCB3,PRKCD
Autophagy	0	0.0164	#NUM!	ULK1
Th1 and Th2 Activation Pathway	0	0.0173	#NUM!	CHD4,HLA-A,PIK3C2A
Th1 Pathway	0	0.0163	#NUM!	HLA-A,PIK3C2A
Th2 Pathway	0	0.0217	#NUM!	CHD4,HLA-A,PIK3C2A
Iron homeostasis signaling pathway	0	0.0365	#NUM!	ATP6V0A2,EGFR,FTH1,MAPK1,SMAD5
Th17 Activation Pathway	0	0.022	#NUM!	HSP90AA1,HSP90AB1
Apelin Liver Signaling Pathway	0	0.0385	#NUM!	IRS1
Apelin Cardiac Fibroblast Signaling Pathway	0	0.0435	#NUM!	PRKAA1
FAT10 Cancer Signaling Pathway	0	0.0217	#NUM!	TP53
T Cell Exhaustion Signaling Pathway	0	0.0341	#NUM!	BCL6,HLA-A,HLA-C,MAPK1,PIK3C2A,PPP2R5E
IL-23 Signaling Pathway	0	0.0222	#NUM!	PIK3C2A

## Sheet: Sheet3
Ingenuity Canonical Pathways	inhibition	activation	-log(p-value)	Ratio	N
p53 Signaling		2.236	2.05	0.112	32
Cell Cycle: G2/M DNA Damage Checkpoint Regulation		1.89	2.01	0.143	31
Role of BRCA1 in DNA Damage Response		1.89	4.47	0.175	30
NER Pathway		1.5	6.21	0.184	29
Sumoylation Pathway		1.265	2.31	0.117	28
PPARα/RXRα Activation		1	2.2	0.0947	27
Phospholipase C Signaling		0.853	2.05	0.0856	26
ATM Signaling		0.832	5.31	0.175	25
Role of CHK Proteins in Cell Cycle Checkpoint Control		0.816	2.74	0.158	24
Role of p14/p19ARF in Tumor Suppression		0.447	2.51	0.2	23
HIPPO signaling		0.378	3.03	0.141	22
p38 MAPK Signaling	-0.333		2.25	0.11	21
Thrombin Signaling	-0.5		2.1	0.0909	20
Telomerase Signaling	-0.577		4.1	0.148	19
Cell Cycle: G1/S Checkpoint Regulation	-0.707		2.26	0.134	18
Mitotic Roles of Polo-Like Kinase	-0.816		2.85	0.152	17
RhoA Signaling	-0.832		2.52	0.114	16
Ovarian Cancer Signaling	-1		2.02	0.1	15
Granzyme B Signaling	-1		2.17	0.25	14
Salvage Pathways of Pyrimidine Ribonucleotides	-1.387		3.02	0.134	13
Pyridoxal 5'-phosphate Salvage Pathway	-1.387		4.84	0.2	12
Melanocyte Development and Pigmentation Signaling	-1.508		2.15	0.116	11
ERK/MAPK Signaling	-1.528		3.2	0.108	10
NGF Signaling	-1.604		3.27	0.13	9
PFKFB4 Signaling Pathway	-1.667		3.45	0.196	8
Insulin Receptor Signaling	-1.698		3.72	0.129	7
IGF-1 Signaling	-1.732		2.25	0.114	6
Superpathway of Inositol Phosphate Compounds	-1.886		2	0.0905	5
3-phosphoinositide Biosynthesis	-2		2.08	0.0964	4
Signaling by Rho Family GTPases	-2.6		3.33	0.102	3
Integrin Signaling	-2.668		2.63	0.0977	2
AMPK Signaling	-2.683		4.69	0.122	1
