# Supplementary material for: Dissection of Anti-tumor Activity of Histone Deacetylase Inhibitor SAHA in Nasopharyngeal Carcinoma Cells via Quantitative Phosphoproteomics
Source: Front Cell Dev Biol. 2020 Nov 26;8:577784. doi: 10.3389/fcell.2020.577784 (PMC7726116; doi:10.3389/fcell.2020.577784)
Supplement: Supplementary file 4 [file Data_Sheet_4.XLS]

## Sheet: Sheet0
© 2000-2020 QIAGEN. All rights reserved.
Symbol	Entrez Gene Name	GenPept/UniProt/Swiss-Prot Accession	Phospho Fold Change	Phospho p-value	Phospho Site	Expected	Location	Type(s)	Biomarker Application(s)	Drug(s)	Entrez Gene ID for Human	Entrez Gene ID for Mouse	Entrez Gene ID for Rat
CCNK	cyclin K	G3V5E1	1.3	0.0322	S(5)		Nucleus	kinase			8812	12454	500715
CDK2	cyclin dependent kinase 2	G3V317	1.58	0.000411	Y(6)		Nucleus	kinase		AG 024322,alvocidib,AZD5438,BMS-387032,CaM kinase II inhibitor,CYC065,dinaciclib,FN-1501,milciclib,roniciclib,roscovitine,SB-1317	1017	12566	362817
CHEK1	checkpoint kinase 1	J3KN87	-1.22	0.0296	S(9)	Down	Nucleus	kinase	efficacy	CCT245737,cdc25C phosphatase (211-221),CHK1 inhibitor,GDC-0425,GDC-0575,MK-8776,PF 00477736,prexasertib,UCN-01,XL844	1111	12649	140583
CSNK1D	casein kinase 1 delta	B4DIJ9	1.24	0.0132	T(12)		Cytoplasm	kinase			1453	104318	64462
HDAC1	histone deacetylase 1	Q5HYD4	1.37	0.00595	S(10)		Nucleus	transcription regulator	efficacy	belinostat,bortezomib/vorinostat,domatinostat,HDAC class I inhibitors,mocetinostat,OKI-179,pyroxamide,R 306465,trametinib/vorinostat,tributyrin,vorinostat	3065	433759	297893
MED1	mediator complex subunit 1	B2RAG9	-1.333	0.0144	T(9)		Nucleus	transcription regulator			5469	19014	497991
PIK3C2A	phosphatidylinositol-4-phosphate 3-kinase catalytic subunit type 2 alpha	A0A0C4DGF9	-1.389	0.0338	S(7)	Down	Cytoplasm	kinase			5286	18704	361632
RB1	RB transcriptional corepressor 1	P06400	-2.439	0.0254	T(12)	Up	Nucleus	transcription regulator	diagnosis,efficacy,prognosis,unspecified application		5925	19645	24708
TOPBP1	DNA topoisomerase II binding protein 1	A0AV47	-2	0.0141	S(7)	Down	Nucleus	other			11073	235559	315969
TP53	tumor protein p53	I3L0W9	1.24	0.00857	S(2)	Up	Nucleus	transcription regulator	diagnosis,disease progression,efficacy,prognosis,response to therapy,unspecified application	ALT-801,APR-246,azurin 50-77,BI 907828,cenersen,CGM097,COTI-2,kevetrin	7157	22059	24842
	tumor protein p53 binding protein 2	B4DI25	-1.667	0.0163	S(17)		Nucleus	other			7159	209456	305025
