# Supplementary material for: Dissection of Anti-tumor Activity of Histone Deacetylase Inhibitor SAHA in Nasopharyngeal Carcinoma Cells via Quantitative Phosphoproteomics
Source: Front Cell Dev Biol. 2020 Nov 26;8:577784. doi: 10.3389/fcell.2020.577784 (PMC7726116; doi:10.3389/fcell.2020.577784)
Supplement: Supplementary file 5 [file Data_Sheet_5.XLS]

## Sheet: Sheet0
© 2000-2020 QIAGEN. All rights reserved.
Symbol	Entrez Gene Name	GenPept/UniProt/Swiss-Prot Accession	Phospho Fold Change	Phospho p-value	Phospho Site	Expected	Location	Type(s)	Biomarker Application(s)	Drug(s)	Entrez Gene ID for Human	Entrez Gene ID for Mouse	Entrez Gene ID for Rat
ACACA	acetyl-CoA carboxylase alpha	Q13085	-1.205	0.00832	S(7)	Down	Cytoplasm	enzyme			31	107476	60581
ARID1A	AT-rich interaction domain 1A	Q4LE49	1.26	0.000503	S(17)		Nucleus	transcription regulator			8289	93760	297867
CRTC2	CREB regulated transcription coactivator 2	Q5T4K5	-1.429	0.0284	T(5)		Nucleus	other			200186	74343	310615
EEF2K	eukaryotic elongation factor 2 kinase	O00418	-1.515	0.0113	S(3)	Up	Cytoplasm	kinase			29904	13631	25435
ELAVL1	ELAV like RNA binding protein 1	Q15717	-1.351	0.00685	S(11)	Down	Cytoplasm	other	efficacy		1994	15568	363854
FASN	fatty acid synthase	A0A0U1RQF0	-1.235	0.00722	S(5)	Down	Cytoplasm	enzyme	diagnosis,efficacy	3-V bioscience-2640,cerulenin,orlistat,TVB-2640	2194	14104	50671
HMGCR	3-hydroxy-3-methylglutaryl-CoA reductase	A8KA27	-3.226	0.0154	T(14)	Down	Cytoplasm	enzyme	efficacy	amlodipine/atorvastatin,amlodipine/ezetimibe/losartan/rosuvastatin,aspirin/pravastatin,atorvastatin,atorvastatin/choline fenofibrate,atorvastatin/ezetimibe,atorvastatin/niacin,beta-hydroxy simvastatin acid,cerivastatin,choline fenofibrate/simvastatin,ezetimibe/fluvastatin,ezetimibe/rosuvastatin,ezetimibe/simvastatin,fenofibrate/simvastatin,fenofibric acid/rosuvastatin,fluvastatin,lovastatin,lovas…	3156	15357	25675
IRS1	insulin receptor substrate 1	P35568	-1.282	0.0034	S(10)	Up	Cytoplasm	enzyme	efficacy		3667	16367	25467
IRS2	insulin receptor substrate 2	Q96RG4	-1.22	0.0212	S(8)	Up	Cytoplasm	enzyme			8660	384783	29376
MAP2K3	mitogen-activated protein kinase kinase 3	J3QL77	-1.266	0.0357	S(15)	Up	Cytoplasm	kinase			5606	26397	303200
MAP3K7	mitogen-activated protein kinase kinase kinase 7	Q9UG54	-1.389	0.0485	S(1)	Up	Cytoplasm	kinase			6885		313121
MAPK1	mitogen-activated protein kinase 1	B4DHN0	-1.471	0.0178	T(13)	Up	Cytoplasm	kinase	efficacy	ASN007,ASTX029,binimetinib,KO-947,LTT462,LY-3007113,LY3214996,MAP kinase1 inhibitor,pexmetinib,ulixertinib	5594	26413	116590
PHF10	PHD finger protein 10	B4DK20	1.34	0.00465	S(26)		Nucleus	other			55274	72057	292404
PIK3C2A	phosphatidylinositol-4-phosphate 3-kinase catalytic subunit type 2 alpha	A0A0C4DGF9	-1.389	0.0338	S(7)	Up	Cytoplasm	kinase			5286	18704	361632
Symbol	Entrez Gene Name	GenPept/UniProt/Swiss-Prot Accession	Phospho Fold Change	Phospho p-value	Phospho Site	Expected	Location	Type(s)	Biomarker Application(s)	Drug(s)	Entrez Gene ID for Human	Entrez Gene ID for Mouse	Entrez Gene ID for Rat
PPM1H	protein phosphatase, Mg2+Mn2+ dependent 1H	Q9ULR3	1.26	0.0188	S(10)		Nucleus	phosphatase			57460	319468	314897
PPP2R5E		Q86XZ2	-1.449	0.0465	S(5)	Down	Other	other
PRKAA1	protein kinase AMP-activated catalytic subunit alpha 1	Q13131	-1.429	0.0259	T(15)	Up	Cytoplasm	kinase		phenformin	5562	105787	65248
PRKACA	protein kinase cAMP-activated catalytic subunit alpha	Q15136	-1.37	0.00915	T(1)	Up	Cytoplasm	kinase			5566	18747	25636
PRKAR1A	protein kinase cAMP-dependent type I regulatory subunit alpha	K7EMU2	1.46	0.00108	S(9)	Up	Cytoplasm	kinase			5573	19084	25725
PRKAR1B	protein kinase cAMP-dependent type I regulatory subunit beta	C9J4C2	1.38	0.00282	S(13)	Up	Cytoplasm	kinase			5575	19085	25521
RAB1A	RAB1A, member RAS oncogene family	Q96RD8	-1.449	0.0223	T(4)	Up	Cytoplasm	enzyme			5861	19324	81754
RAB8A	RAB8A, member RAS oncogene family	P61006	-1.786	0.00109	S(10)	Up	Plasma Membrane	enzyme			4218	17274	117103
RPS6KB1	ribosomal protein S6 kinase B1	B4DDM0	-1.786	0.00092	S(9)	Up	Cytoplasm	kinase	diagnosis,efficacy,prognosis		6198	72508	83840
SMARCA4	SWISNF related, matrix associated, actin dependent regulator of chromatin, subfamily a, member 4	P51532	-1.961	0.00768	T(10)		Nucleus	transcription regulator			6597	20586	171379
SMARCC1	SWISNF related, matrix associated, actin dependent regulator of chromatin subfamily c member 1	Q05BW5	1.61	0.00936	S(6)		Nucleus	transcription regulator			6599	20588	301020
ULK1	unc-51 like autophagy activating kinase 1	O75385	-1.235	0.0137	S(3)	Down	Cytoplasm	kinase			8408	22241	360827
